# Supplementary material for: Exonic splicing code and coordination of divalent metals in proteins
Source: Nucleic Acids Res. 2023 Dec 6;52(3):1090–106. doi: 10.1093/nar/gkad1161 (PMC10853796; doi:10.1093/nar/gkad1161)
Supplement: gkad1161_supplemental_files [file gkad1161_supplemental_files.zip]

Archive with 7 entries (7 files):
- Supplementary Dataset S1 (stringent, CMM unfiltered).xlsx
- Supplementary Dataset S2 (stringent, CMM filtered).xlsx
- Supplementary Dataset S3 (extended, CMM unfiltered).xlsx
- Supplementary Dataset S4 (extended, CMM filtered).xlsx
- Supplementary Dataset S5new.xlsx
- Supplementary Dataset S6new.xlsx
- Supplementary information-FORMATTED-revised.pdf
