# Supplementary material for: Exonic splicing code and coordination of divalent metals in proteins
Source: Nucleic Acids Res. 2023 Dec 6;52(3):1090–106. doi: 10.1093/nar/gkad1161 (PMC10853796; doi:10.1093/nar/gkad1161)
Supplement: gkad1161_supplemental_files [file gkad1161_supplemental_files.zip › Supplementary Dataset S1 (stringent, CMM unfiltered).xlsx]

## Sheet: ZFs and other zinc proteins
Uniprot ID	Gene symbol	Protein	PDB access code	Amino acid	Exons with codons for Zn-coordinating residues (in red). UTRs are in orange.	CMM validation	Occupancy	B factor	Ligands	Valence	VecSUM	Geometry	gRMSD	Vacancy
Q9BYF1	ACE2	Angiotensin Converting Enzyme 2	3SCL	H	GATCCTTATGTGCACAAAGGTGACAATGGACGACTTCCTGACAGCTCATCATGAGATGGGGCATATCCAGTATGATATGGCATATGCTGCACAACCTTTTCTGCTAAGAAATGGAGCTAATGAAGGATTCCATGAAGCTGTTGGGGAAATCATGTCACTTTCTGCAGCCACACCTAAGCATTTAAAATCCATTGGTCTTCTGTCACCCGATTTTCAAGAAGACAATG		1	102.8 (49.9)	N2	0.4	0.79	Square Planar	14.7°	0.5
Q9BYF1	ACE2	Angiotensin Converting Enzyme 2	3SCL	E	GATCCTTATGTGCACAAAGGTGACAATGGACGACTTCCTGACAGCTCATCATGAGATGGGGCATATCCAGTATGATATGGCATATGCTGCACAACCTTTTCTGCTAAGAAATGGAGCTAATGAAGGATTCCATGAAGCTGTTGGGGAAATCATGTCACTTTCTGCAGCCACACCTAAGCATTTAAAATCCATTGGTCTTCTGTCACCCGATTTTCAAGAAGACAATG		N/A	N/A	N/A	N/A	N/A	N/A	N/A	N/A
Q9BYF1	ACE2	Angiotensin Converting Enzyme 2	3SCL	H	GATCCTTATGTGCACAAAGGTGACAATGGACGACTTCCTGACAGCTCATCATGAGATGGGGCATATCCAGTATGATATGGCATATGCTGCACAACCTTTTCTGCTAAGAAATGGAGCTAATGAAGGATTCCATGAAGCTGTTGGGGAAATCATGTCACTTTCTGCAGCCACACCTAAGCATTTAAAATCCATTGGTCTTCTGTCACCCGATTTTCAAGAAGACAATG		1	102.8 (49.9)	N2	0.4	0.79	Square Planar	14.7°	0.5
Q9BYF1	ACE2	Angiotensin Converting Enzyme 2	3SCL	E	GATCCTTATGTGCACAAAGGTGACAATGGACGACTTCCTGACAGCTCATCATGAGATGGGGCATATCCAGTATGATATGGCATATGCTGCACAACCTTTTCTGCTAAGAAATGGAGCTAATGAAGGATTCCATGAAGCTGTTGGGGAAATCATGTCACTTTCTGCAGCCACACCTAAGCATTTAAAATCCATTGGTCTTCTGTCACCCGATTTTCAAGAAGACAATG		1	102.8 (49.9)	N2	0.4	0.79	Square Planar	14.7°	0.5
P00813	ADA	Adenosine Deaminase	1KRM	H	GTGGAACTGCATGTCCACCTAGACGGATCCATCAAGCCTGAAACCATCTTATACTATGGCAG		1	26 (21.8)	O2N4	2.2	0.13	Octahedral	12.7°	0
P00813	ADA	Adenosine Deaminase	1KRM	H	GTGGAACTGCATGTCCACCTAGACGGATCCATCAAGCCTGAAACCATCTTATACTATGGCAG		1	26 (21.8)	O2N4	2.2	0.13	Octahedral	12.7°	0
P00813	ADA	Adenosine Deaminase	1KRM	H	GAGGCTGTGAAGAGCGGCATTCACCGTACTGTCCACGCCGGGGAGGTGGGCTCGGCCGAAGTAGTAAAAGAG		1	26 (21.8)	O2N4	2.2	0.13	Octahedral	12.7°	0
P00813	ADA	Adenosine Deaminase	1KRM	D	GCTCAAAAATGACCAGGCTAACTACTCGCTCAACACAGATGACCCGCTCATCTTCAAGTCCACCCTGGACACTGATTACCAGATGACCAAACGGGACATGGGCTTTACTGAAGAGGAGTTTAAAAGGCTG		1	26 (21.8)	O2N4	2.2	0.13	Octahedral	12.7°	0
P10275	AR	Androgen Receptor	1R4I	C	TTTGGAGACTGCCAGGGACCATGTTTTGCCCATTGACTATTACTTTCCACCCCAGAAGACCTGCCTGATCTGTGGAGATGAAGCTTCTGGGTGTCACTATGGAGCTCTCACATGTGGAAGCTGCAAGGTCTTCTTCAAAAGAGCCGCTGAAG		1	86.3 (95.3)	S4	2.4	0.15	Trigonal Bipyramidal	8.7°	0.2
P10275	AR	Androgen Receptor	1R4I	C	TTTGGAGACTGCCAGGGACCATGTTTTGCCCATTGACTATTACTTTCCACCCCAGAAGACCTGCCTGATCTGTGGAGATGAAGCTTCTGGGTGTCACTATGGAGCTCTCACATGTGGAAGCTGCAAGGTCTTCTTCAAAAGAGCCGCTGAAG		1	86.3 (95.3)	S4	2.4	0.15	Trigonal Bipyramidal	8.7°	0.2
P10275	AR	Androgen Receptor	1R4I	C	TTTGGAGACTGCCAGGGACCATGTTTTGCCCATTGACTATTACTTTCCACCCCAGAAGACCTGCCTGATCTGTGGAGATGAAGCTTCTGGGTGTCACTATGGAGCTCTCACATGTGGAAGCTGCAAGGTCTTCTTCAAAAGAGCCGCTGAAG		1	86.3 (95.3)	S4	2.4	0.15	Trigonal Bipyramidal	8.7°	0.2
P10275	AR	Androgen Receptor	1R4I	C	TTTGGAGACTGCCAGGGACCATGTTTTGCCCATTGACTATTACTTTCCACCCCAGAAGACCTGCCTGATCTGTGGAGATGAAGCTTCTGGGTGTCACTATGGAGCTCTCACATGTGGAAGCTGCAAGGTCTTCTTCAAAAGAGCCGCTGAAG		1	86.3 (95.3)	S4	2.4	0.15	Trigonal Bipyramidal	8.7°	0.2
P10275	AR	Androgen Receptor	1R4I	C	GGAAACAGAAGTACCTGTGCGCCAGCAGAAATGATTGCACTATTGATAAATTCCGAAGGAAAAATTGTCCATCTTGTCGTCTTCGGAAATGTTATGAAGCAGGGATGACTCTGGGAG		1	89.3 (102.9)	S4	2.3	0.27	Trigonal Bipyramidal	9.2°	0.2
P10275	AR	Androgen Receptor	1R4I	C	GGAAACAGAAGTACCTGTGCGCCAGCAGAAATGATTGCACTATTGATAAATTCCGAAGGAAAAATTGTCCATCTTGTCGTCTTCGGAAATGTTATGAAGCAGGGATGACTCTGGGAG		1	89.3 (102.9)	S4	2.3	0.27	Trigonal Bipyramidal	9.2°	0.2
P10275	AR	Androgen Receptor	1R4I	C	GGAAACAGAAGTACCTGTGCGCCAGCAGAAATGATTGCACTATTGATAAATTCCGAAGGAAAAATTGTCCATCTTGTCGTCTTCGGAAATGTTATGAAGCAGGGATGACTCTGGGAG		1	89.3 (102.9)	S4	2.3	0.27	Trigonal Bipyramidal	9.2°	0.2
P10275	AR	Androgen Receptor	1R4I	C	GGAAACAGAAGTACCTGTGCGCCAGCAGAAATGATTGCACTATTGATAAATTCCGAAGGAAAAATTGTCCATCTTGTCGTCTTCGGAAATGTTATGAAGCAGGGATGACTCTGGGAG		1	89.3 (102.9)	S4	2.3	0.27	Trigonal Bipyramidal	9.2°	0.2
P45381	ASPA	Aspartoacylase	2GU2	H	AGAACTTGTAACAGAAAATTAAAATATACTCCACTCAAGGGAATTCTGTACTTTGCCCTTTGGGTAAAGTCTCATTTACATTTCTAAACCTTTCTTAAGAAAATCGAATTTCCTTTGATCTCTCTTCTGAATTGCAGAAATCAGATAAAAACTACTTGGTGAAATGACTTCTTGTCACATTGCTGAAGAACATATACAAAAGGTTGCTATCTTTGGAGGAACCCATGGGAATGAGCTAACCGGAGTATTTCTGGTTAAGCATTGGCTAGAGAATGGCGCTGAGATTCAGAGAACAGGGCTGGAGGTAAAACCATTTATTACTAACCCCAGAGCAGTGAAGAAGTGTACCAGATATATTGACTGTGACCTGAATCGCATTTTTGACCTTGAAAATCTTGG		0.25	11.1 (15.6)	O2N2	0.9	0.44	Tetrahedral	11.6°	0.25
P45381	ASPA	Aspartoacylase	2GU2	E	AGAACTTGTAACAGAAAATTAAAATATACTCCACTCAAGGGAATTCTGTACTTTGCCCTTTGGGTAAAGTCTCATTTACATTTCTAAACCTTTCTTAAGAAAATCGAATTTCCTTTGATCTCTCTTCTGAATTGCAGAAATCAGATAAAAACTACTTGGTGAAATGACTTCTTGTCACATTGCTGAAGAACATATACAAAAGGTTGCTATCTTTGGAGGAACCCATGGGAATGAGCTAACCGGAGTATTTCTGGTTAAGCATTGGCTAGAGAATGGCGCTGAGATTCAGAGAACAGGGCTGGAGGTAAAACCATTTATTACTAACCCCAGAGCAGTGAAGAAGTGTACCAGATATATTGACTGTGACCTGAATCGCATTTTTGACCTTGAAAATCTTGG		0.25	11.1 (15.6)	O2N2	0.9	0.44	Tetrahedral	11.6°	0.25
P45381	ASPA	Aspartoacylase	2GU2	H	CAAAAAAATGTCAGAAGATTTGCCATATGAAGTGAGAAGGGCTCAAGAAATAAATCATTTATTTGGTCCAAAAGACAGTGAAGATTCCTATGACATTATTTTTGACCTTCACAACACCACCTCTAACATGGGGTGCACTCTTATTCTTGAGGATTCCAGGAATAACTTTTTAATTCAGATGTTTCATTACATTAAG		0.25	11.1 (15.6)	O2N2	0.9	0.44	Tetrahedral	11.6°	0.25
Q93088	BHMT	Betaine--Homocysteine S-Methyltransferase	1UMY	Y	TATTTTGAACACGTTGAAGAAGCTGTGTGGGCAGTTGAAACCTTGATAGCATCCGGTAAACCTGTGGCAGCAACCATGTGCATTGGCCCAGAAGGAGATTTGCATGGCGTGCCCCCCGGCGAGTGTGCAGTGCGCCTGGTGAAAGCAG		1	72.5 (49.6)	S3	0.8	0.48	Tetrahedral	16.5°	0.25
Q93088	BHMT	Betaine--Homocysteine S-Methyltransferase	1UMY	C	GAGCATCCATCATTGGTGTGAACTGCCACTTTGACCCCACCATTAGTTTAAAAACAGTGAAGCTCATGAAGGAGGGCTTGGAGGCTGCCCGACTGAAAGCTCACCTGATGAGCCAGCCCTTGGCTTACCACACTCCTGACTGCAACAAGCAGGGATTCATCGATCTCCCAGAATTCCCATTTG		1	72.5 (49.6)	S3	0.8	0.48	Tetrahedral	16.5°	0.25
Q93088	BHMT	Betaine--Homocysteine S-Methyltransferase	1UMY	C	GACTGGAACCCAGAGTTGCCACCAGATGGGATATTCAAAAATACGCCAGAGAGGCCTACAACCTGGGGGTCAGGTACATTGGCGGGTGCTGTGGATTTGAGCCCTACCACATCAGGGCAATTGCAGAGGAGCTGGCCCCAGAAAGGGGCTTTTTGCCACCAGCTTCAGAAAAACATGGCAGCTGGGGAAGTGGTTTGGACATGCACACCAAACCCTGGGTTAGAGCAAG		1	72.5 (49.6)	S3	0.8	0.48	Tetrahedral	16.5°	0.25
Q93088	BHMT	Betaine--Homocysteine S-Methyltransferase	1UMY	C	GACTGGAACCCAGAGTTGCCACCAGATGGGATATTCAAAAATACGCCAGAGAGGCCTACAACCTGGGGGTCAGGTACATTGGCGGGTGCTGTGGATTTGAGCCCTACCACATCAGGGCAATTGCAGAGGAGCTGGCCCCAGAAAGGGGCTTTTTGCCACCAGCTTCAGAAAAACATGGCAGCTGGGGAAGTGGTTTGGACATGCACACCAAACCCTGGGTTAGAGCAAG		1	72.5 (49.6)	S3	0.8	0.48	Tetrahedral	16.5°	0.25
O15392	BIRC5	Baculoviral IAP Repeat Containing 5	1M4M	C	ATGGCCGAGGCTGGCTTCATCCACTGCCCCACTGAGAACGAGCCAGACTTGGCCCAGTGTTTCTTCTGCTTCAAGGAGCTGGAAGGCTGGGAGCCAGATGACGACCCCAT		1	41 (47.1)	N1S3	2.1	0.26	Tetrahedral	19.6°	0
O15392	BIRC5	Baculoviral IAP Repeat Containing 5	1M4M	C	ATGGCCGAGGCTGGCTTCATCCACTGCCCCACTGAGAACGAGCCAGACTTGGCCCAGTGTTTCTTCTGCTTCAAGGAGCTGGAAGGCTGGGAGCCAGATGACGACCCCAT		1	41 (47.1)	N1S3	2.1	0.26	Tetrahedral	19.6°	0
O15392	BIRC5	Baculoviral IAP Repeat Containing 5	1M4M	H	AGAGGAACATAAAAAGCATTCGTCCGGTTGCGCTTTCCTTTCTGTCAAGAAGCAGTTTGAAGAATTAACCCTTGGTGAATTTTTGAAACTGGACAGAGAAAGAGCCAAGAACAAAATT		1	41 (47.1)	N1S3	2.1	0.26	Tetrahedral	19.6°	0
O15392	BIRC5	Baculoviral IAP Repeat Containing 5	1M4M	C	AGAGGAACATAAAAAGCATTCGTCCGGTTGCGCTTTCCTTTCTGTCAAGAAGCAGTTTGAAGAATTAACCCTTGGTGAATTTTTGAAACTGGACAGAGAAAGAGCCAAGAACAAAATT		1	41 (47.1)	N1S3	2.1	0.26	Tetrahedral	19.6°	0
O15392	BIRC5	Baculoviral IAP Repeat Containing 5	1M4M	E	AGAGGAACATAAAAAGCATTCGTCCGGTTGCGCTTTCCTTTCTGTCAAGAAGCAGTTTGAAGAATTAACCCTTGGTGAATTTTTGAAACTGGACAGAGAAAGAGCCAAGAACAAAATT		0.5	44.8 (46.7)	O2N2	2	0.27	Tetrahedral	9.9°	0
O15392	BIRC5	Baculoviral IAP Repeat Containing 5	1M4M	H	AGAGGAACATAAAAAGCATTCGTCCGGTTGCGCTTTCCTTTCTGTCAAGAAGCAGTTTGAAGAATTAACCCTTGGTGAATTTTTGAAACTGGACAGAGAAAGAGCCAAGAACAAAATT		0.5	44.8 (46.7)	O2N2	2	0.27	Tetrahedral	9.9°	0
Q9H2G9	BLZF1	Basic Leucine Zipper Nuclear Factor 1	5H3J	C	GTTCTAAGAATTTTAGATCCAGTTACCTGCAAAGAGAGTTCACCTGATAATCCATTTTTTGAGTCTTCACCAACCACCTTACTTGCTACAAAGAAAAATATTGGACGATTTCATCCCTATACTAGATATGAAAATATAACTTTCAATTGCTGCAATCACTGCCGGGGAGAACTGATTGCCCTTTAACAGTCAATATGTTGGAGGCATGCTAAGGTACTTCCTTATTACCCAAGAGTCATTATTATTTGGGAGCTGGGGTTCTTACAATGCTAGAAATAATATCACTTCCTATTTACATAATGTATACACCCAAAGATATTTTATGTACTAGACTCCAGATTACCCTTTCTTAATAAATATCTCAGGGTAAGGAAAGAAAGAAACTGTATAGATATATTT…		1	15.8 (16.5)	N1S3	2.1	0.046	Tetrahedral	5.7°	0
Q9H2G9	BLZF1	Basic Leucine Zipper Nuclear Factor 1	5H3J	C	GTTCTAAGAATTTTAGATCCAGTTACCTGCAAAGAGAGTTCACCTGATAATCCATTTTTTGAGTCTTCACCAACCACCTTACTTGCTACAAAGAAAAATATTGGACGATTTCATCCCTATACTAGATATGAAAATATAACTTTCAATTGCTGCAATCACTGCCGGGGAGAACTGATTGCCCTTTAACAGTCAATATGTTGGAGGCATGCTAAGGTACTTCCTTATTACCCAAGAGTCATTATTATTTGGGAGCTGGGGTTCTTACAATGCTAGAAATAATATCACTTCCTATTTACATAATGTATACACCCAAAGATATTTTATGTACTAGACTCCAGATTACCCTTTCTTAATAAATATCTCAGGGTAAGGAAAGAAAGAAACTGTATAGATATATTT…		1	15.8 (16.5)	N1S3	2.1	0.046	Tetrahedral	5.7°	0
P35226	BMI1	BMI1 Proto-Oncogene, Polycomb Ring Finger	2CKL	C	GATTTTTTATCAAGCAGAAATGCATCGAACAACGAGAATCAAGATCACTGAGCTAAATCCCCACCTGATGTGTGTGCTTTGTGGAGGGTACTTCATTGATGCCACAACCATAATAGAATGTCTACATTCCT		1	24 (40.3)	S4	2	0.017	Tetrahedral	3.1°	0
P35226	BMI1	BMI1 Proto-Oncogene, Polycomb Ring Finger	2CKL	C	GATTTTTTATCAAGCAGAAATGCATCGAACAACGAGAATCAAGATCACTGAGCTAAATCCCCACCTGATGTGTGTGCTTTGTGGAGGGTACTTCATTGATGCCACAACCATAATAGAATGTCTACATTCCT		1	24 (40.3)	S4	2	0.017	Tetrahedral	3.1°	0
P35226	BMI1	BMI1 Proto-Oncogene, Polycomb Ring Finger	2CKL	C	TCTGTAAAACGTGTATTGTTCGTTACCTGGAGACCAGCAAGTATTGTCCTATTTGTGATGTCCAAGTTCACAAGACCAGACCACTACTGAATATAAG		1	24 (40.3)	S4	2	0.017	Tetrahedral	3.1°	0
P35226	BMI1	BMI1 Proto-Oncogene, Polycomb Ring Finger	2CKL	C	TCTGTAAAACGTGTATTGTTCGTTACCTGGAGACCAGCAAGTATTGTCCTATTTGTGATGTCCAAGTTCACAAGACCAGACCACTACTGAATATAAG		1	24 (40.3)	S4	2	0.017	Tetrahedral	3.1°	0
P35226	BMI1	BMI1 Proto-Oncogene, Polycomb Ring Finger	2CKL	C	GATTTTTTATCAAGCAGAAATGCATCGAACAACGAGAATCAAGATCACTGAGCTAAATCCCCACCTGATGTGTGTGCTTTGTGGAGGGTACTTCATTGATGCCACAACCATAATAGAATGTCTACATTCCT		1	27.6 (38.6)	N1S3	2.3	0.053	Tetrahedral	1.8°	0
P35226	BMI1	BMI1 Proto-Oncogene, Polycomb Ring Finger	2CKL	H	GATTTTTTATCAAGCAGAAATGCATCGAACAACGAGAATCAAGATCACTGAGCTAAATCCCCACCTGATGTGTGTGCTTTGTGGAGGGTACTTCATTGATGCCACAACCATAATAGAATGTCTACATTCCT		1	27.6 (38.6)	N1S3	2.3	0.053	Tetrahedral	1.8°	0
P35226	BMI1	BMI1 Proto-Oncogene, Polycomb Ring Finger	2CKL	C	TCTGTAAAACGTGTATTGTTCGTTACCTGGAGACCAGCAAGTATTGTCCTATTTGTGATGTCCAAGTTCACAAGACCAGACCACTACTGAATATAAG		1	27.6 (38.6)	N1S3	2.3	0.053	Tetrahedral	1.8°	0
P35226	BMI1	BMI1 Proto-Oncogene, Polycomb Ring Finger	2CKL	C	TCTGTAAAACGTGTATTGTTCGTTACCTGGAGACCAGCAAGTATTGTCCTATTTGTGATGTCCAAGTTCACAAGACCAGACCACTACTGAATATAAG		1	27.6 (38.6)	N1S3	2.3	0.053	Tetrahedral	1.8°	0
P07451	CA3	Carbonic Anhydrase 3	1FLJ	H	TGCTGAGAGGGGGTCCTCTCCCTGGACCCTACCGACTTCGCCAGTTTCATCTTCACTGGGGCTCTTCGGATGATCATGGCTCTGAGCACACCGTGGATGGAGTCAAGTATGCAGCGGAG		1	6.8 (6)	O1N3	2.3	0.071	Tetrahedral	9.7°	0
P07451	CA3	Carbonic Anhydrase 3	1FLJ	H	TGCTGAGAGGGGGTCCTCTCCCTGGACCCTACCGACTTCGCCAGTTTCATCTTCACTGGGGCTCTTCGGATGATCATGGCTCTGAGCACACCGTGGATGGAGTCAAGTATGCAGCGGAG		1	6.8 (6)	O1N3	2.3	0.071	Tetrahedral	9.7°	0
P07451	CA3	Carbonic Anhydrase 3	1FLJ	H	CTTCATTTGGTTCACTGGAACCCGAAGTATAACACTTTTAAAGAAGCCCTGAAGCAGCGCGATGGGATCGCTGTGATTGGCATTTTTCTGAAG		1	6.8 (6)	O1N3	2.3	0.071	Tetrahedral	9.7°	0
P22748	CA4	Carbonic Anhydrase 4	2ZNC	H	TGATGATGTTGCTGGAGAACAAGGCCAGCATTTCTGGAGGAGGACTGCCTGCCCCATACCAGGCCAAACAGTTGCACCTGCACTGGTCCGACTTGCCATATAAGGGCTCGGAGCACAGCCTCGATGGGGAGCACTTTGCCATGGAG		1	19.3 (16.5)	O1N3	1.4	0.29	Tetrahedral	12.3°	0
P22748	CA4	Carbonic Anhydrase 4	2ZNC	H	TGATGATGTTGCTGGAGAACAAGGCCAGCATTTCTGGAGGAGGACTGCCTGCCCCATACCAGGCCAAACAGTTGCACCTGCACTGGTCCGACTTGCCATATAAGGGCTCGGAGCACAGCCTCGATGGGGAGCACTTTGCCATGGAG		1	19.3 (16.5)	O1N3	1.4	0.29	Tetrahedral	12.3°	0
P22748	CA4	Carbonic Anhydrase 4	2ZNC	H	ATGCACATAGTACATGAGAAAGAGAAGGGGACATCGAGGAATGTGAAAGAGGCCCAGGACCCTGAAGACGAAATTGCGGTGCTGGCCTTTCTGGTGGAG		1	19.3 (16.5)	O1N3	1.4	0.29	Tetrahedral	12.3°	0
P35218	CA5A	Carbonic Anhydrase 5A	1DMX	H	GAATTAGTGGTGGGCCCTTGGAAAACCACTACAGACTGAAGCAATTTCACTTCCACTGGGGAGCAGTGAACGAGGGGGGCTCAGAGCACACAGTGGACGGCCACGCGTACCCCGCAGAG		1	21.2 (10.5)	O1N3	1.4	0.13	Tetrahedral	10.7°	0
P35218	CA5A	Carbonic Anhydrase 5A	1DMX	H	GAATTAGTGGTGGGCCCTTGGAAAACCACTACAGACTGAAGCAATTTCACTTCCACTGGGGAGCAGTGAACGAGGGGGGCTCAGAGCACACAGTGGACGGCCACGCGTACCCCGCAGAG		1	21.2 (10.5)	O1N3	1.4	0.13	Tetrahedral	10.7°	0
P35218	CA5A	Carbonic Anhydrase 5A	1DMX	H	CTGCATTTAGTTCACTGGAATTCTGTGAAATACCAAAATTACAAGGAAGCTGTCGTGGGAGAGAATGGTTTGGCTGTGATAGGCGTGTTTTTAAAG		1	21.2 (10.5)	O1N3	1.4	0.13	Tetrahedral	10.7°	0
O14618	CCS	Copper Chaperone For Superoxide Dismutase	6FP6	H	CTGTGGGAATCACTTTAACCCTGATGGAGCATCTCATGGGGGCCCCCAGGACTCTGACCGG		1	48.4 (51.3)	O1N3	1.1	0.25	Tetrahedral	7.2°	0
O14618	CCS	Copper Chaperone For Superoxide Dismutase	6FP6	H	CTGTGGGAATCACTTTAACCCTGATGGAGCATCTCATGGGGGCCCCCAGGACTCTGACCGG		1	48.4 (51.3)	O1N3	1.1	0.25	Tetrahedral	7.2°	0
O14618	CCS	Copper Chaperone For Superoxide Dismutase	6FP6	H	CACCGCGGAGACCTGGGCAATGTCCGTGCTGATGCTGACGGCCGCGCCATCTTCAGAATGGAGGATGAGCAGCTGAAG		1	48.4 (51.3)	O1N3	1.1	0.25	Tetrahedral	7.2°	0
O14618	CCS	Copper Chaperone For Superoxide Dismutase	6FP6	D	CACCGCGGAGACCTGGGCAATGTCCGTGCTGATGCTGACGGCCGCGCCATCTTCAGAATGGAGGATGAGCAGCTGAAG		1	48.4 (51.3)	O1N3	1.1	0.25	Tetrahedral	7.2°	0
P15085	CPA1	Carboxypeptidase A1	2V77	H	TTCAGCACGGGGGGCAGTAAGCGTCCAGCCATCTGGATCGACACGGGCATCCATTCCCGGGAGTGGGTCACCCAGGCCAGTGGGGTCTGGTTTGCAAAGAAG		1	16.7 (16.8)	O3N2	1.6	0.11	Trigonal Bipyramidal	17.6°	0
P15085	CPA1	Carboxypeptidase A1	2V77	E	TTCAGCACGGGGGGCAGTAAGCGTCCAGCCATCTGGATCGACACGGGCATCCATTCCCGGGAGTGGGTCACCCAGGCCAGTGGGGTCTGGTTTGCAAAGAAG		1	16.7 (16.8)	O3N2	1.6	0.11	Trigonal Bipyramidal	17.6°	0
P15085	CPA1	Carboxypeptidase A1	2V77	H	TGTCCGGAGCCAGCAGTAACCCCTGCTCGGAGACTTACCACGGCAAGTTTGCCAATTCCGAAGTGGAGGTCAAGTCCATTGTAGACTTTGTGAAGGACCATGGGAACATCAAGGCCTTCATCTCCATCCACAGCTACTCCCAGCTCCTCATGTATCCCTATGGCTACAAAACAGAACCAGTCCCTGACCAGGATGAGCTG		1	16.7 (16.8)	O3N2	1.6	0.11	Trigonal Bipyramidal	17.6°	0
P50238	CRIP1	Cysteine Rich Protein 1	1IML	C	TCTCGCGCCTGCAGCCCGTGCCGCCCCAGCCGCTGCCGCCTGCACCGGACCCGGAGCCGTCATGCCCAAGTGTCCCAAGTGCAACAAGGAGGTGTACTTCG		1	N/A	N1S3	2.2	0.11	Tetrahedral	12.8°	0
P50238	CRIP1	Cysteine Rich Protein 1	1IML	C	TCTCGCGCCTGCAGCCCGTGCCGCCCCAGCCGCTGCCGCCTGCACCGGACCCGGAGCCGTCATGCCCAAGTGTCCCAAGTGCAACAAGGAGGTGTACTTCG		1	N/A	N1S3	2.2	0.11	Tetrahedral	12.8°	0
P50238	CRIP1	Cysteine Rich Protein 1	1IML	H	CCGAGAGGGTGACCTCTCTGGGCAAGGACTGGCATCGGCCCTGCCTGAAGTGCGAGAAATGTGGGAAGACGCTGACCTCTGGGGGCCACGCTGAG		1	N/A	N1S3	2.2	0.11	Tetrahedral	12.8°	0
P50238	CRIP1	Cysteine Rich Protein 1	1IML	C	CCGAGAGGGTGACCTCTCTGGGCAAGGACTGGCATCGGCCCTGCCTGAAGTGCGAGAAATGTGGGAAGACGCTGACCTCTGGGGGCCACGCTGAG		1	N/A	N1S3	2.2	0.11	Tetrahedral	12.8°	0
P50238	CRIP1	Cysteine Rich Protein 1	1IML	C	CCGAGAGGGTGACCTCTCTGGGCAAGGACTGGCATCGGCCCTGCCTGAAGTGCGAGAAATGTGGGAAGACGCTGACCTCTGGGGGCCACGCTGAG		1	N/A	S4	2.2	0.062	Tetrahedral	6.8°	0
P50238	CRIP1	Cysteine Rich Protein 1	1IML	C	CCGAGAGGGTGACCTCTCTGGGCAAGGACTGGCATCGGCCCTGCCTGAAGTGCGAGAAATGTGGGAAGACGCTGACCTCTGGGGGCCACGCTGAG		1	N/A	S4	2.2	0.062	Tetrahedral	6.8°	0
P50238	CRIP1	Cysteine Rich Protein 1	1IML	C	CACGAAGGCAAACCCTACTGCAACCACCCCTGCTACGCAGCCATGTTTGGGCCTAAAG		1	N/A	S4	2.2	0.062	Tetrahedral	6.8°	0
P50238	CRIP1	Cysteine Rich Protein 1	1IML	C	CACGAAGGCAAACCCTACTGCAACCACCCCTGCTACGCAGCCATGTTTGGGCCTAAAG		1	N/A	S4	2.2	0.062	Tetrahedral	6.8°	0
P67870	CSNK2B	Casein Kinase 2 Beta	2R6M	C	TTGGAAAAGTACCAGCAAGGAGACTTTGGTTACTGTCCTCGTGTGTACTGTGAGAACCAGCCAATGCTTCCCATTG		1	45.7 (46.9)	S4	1.7	0.099	Tetrahedral	13.2°	0
P67870	CSNK2B	Casein Kinase 2 Beta	2R6M	C	TTGGAAAAGTACCAGCAAGGAGACTTTGGTTACTGTCCTCGTGTGTACTGTGAGAACCAGCCAATGCTTCCCATTG		1	45.7 (46.9)	S4	1.7	0.099	Tetrahedral	13.2°	0
P67870	CSNK2B	Casein Kinase 2 Beta	2R6M	C	GCCTTTCAGACATCCCAGGTGAAGCCATGGTGAAGCTCTACTGCCCCAAGTGCATGGATGTGTACACACCCAAGTCATCAAGACACCATCACACGGATGGCGCCTACTTCGGCACTGGTTTCCCTCACATGCTCTTCATGGTGCATCCCGAGTACCGGCCCAAGAGACCTGCCAACCAGTTTGTGCCCAG		1	45.7 (46.9)	S4	1.7	0.099	Tetrahedral	13.2°	0
P67870	CSNK2B	Casein Kinase 2 Beta	2R6M	C	GCCTTTCAGACATCCCAGGTGAAGCCATGGTGAAGCTCTACTGCCCCAAGTGCATGGATGTGTACACACCCAAGTCATCAAGACACCATCACACGGATGGCGCCTACTTCGGCACTGGTTTCCCTCACATGCTCTTCATGGTGCATCCCGAGTACCGGCCCAAGAGACCTGCCAACCAGTTTGTGCCCAG		1	45.7 (46.9)	S4	1.7	0.099	Tetrahedral	13.2°	0
O76075	DFFB	DNA Fragmentation Factor Subunit Beta	1V0D	C	GTGAGCTCCTACCCCTCCACGGTGGGTGCGGAGGCTCAGGAGGAATTCCTGCGGGTCCTCGGCTCCATGTGCCAGAGGCTCCGGTCCATGCAGTACAATGGCAGCTACTTCGACAGAGGAGCCAAGGGCGGCAGCCGCCTCTGCACACCGGAAGGCTGGTTCTCCTGCCAG		1	50.2 (50.7)	N1S3	2	0.12	Tetrahedral	9.2°	0
O76075	DFFB	DNA Fragmentation Factor Subunit Beta	1V0D	C	GGTCCCTTTGACATGGACAGCTGCTTATCAAGACACTCCATCAACCCCTACAGTAACAGGGAGAGCAGGATCCTCTTCAGCACCTGGAACCTGGATCACAT		1	50.2 (50.7)	N1S3	2	0.12	Tetrahedral	9.2°	0
O76075	DFFB	DNA Fragmentation Factor Subunit Beta	1V0D	H	GGTCCCTTTGACATGGACAGCTGCTTATCAAGACACTCCATCAACCCCTACAGTAACAGGGAGAGCAGGATCCTCTTCAGCACCTGGAACCTGGATCACAT		1	50.2 (50.7)	N1S3	2	0.12	Tetrahedral	9.2°	0
O76075	DFFB	DNA Fragmentation Factor Subunit Beta	1V0D	C	AATAGAAAAGAAACGCACCATCATTCCTACACTGGTGGAAGCAATTAAGGAACAAGATGGAAGAGAAGTGGACTGGGAGTATTTTTATGGCCTGCTTTTTACCTCAGAGAACCTAAAACTAGTGCACATTGTCTGCCATAAGAAAACCACCCACAAGCTCAACTGTGACCCAAGCAGAATCTACAAACCCCAGACAAGGTTGAAGCGGAAGCAGCCTGTGCGGAAACGCCAGTGACACGTACACACCACGTCCTGGTCTTTGTTTGAGGCCTGACGTGGGCATCATTTTAACAGGTGCCTTTTTTGTTTTTTTGTTTTTCGTTTTTTTGGTCACTCCAGTAGCTCCTGGAAAAAACCTTAAAAAATGTTTCCTCCAAATCTGATTTCATTACATTTCTG…		1	50.2 (50.7)	N1S3	2	0.12	Tetrahedral	9.2°	0
P18146	EGR1	Early Growth Response 1	1A1F	C	AGTCTTTTCCTGACATCTCTCTGAACAACGAGAAGGTGCTGGTGGAGACCAGTTACCCCAGCCAAACCACTCGACTGCCCCCCATCACCTATACTGGCCGCTTTTCCCTGGAGCCTGCACCCAACAGTGGCAACACCTTGTGGCCCGAGCCCCTCTTCAGCTTGGTCAGTGGCCTAGTGAGCATGACCAACCCACCGGCCTCCTCGTCCTCAGCACCATCTCCAGCGGCCTCCTCCGCCTCCGCCTCCCAGAGCCCACCCCTGAGCTGCGCAGTGCCATCCAACGACAGCAGTCCCATTTACTCAGCGGCACCCACCTTCCCCACGCCGAACACTGACATTTTCCCTGAGCCACAAAGCCAGGCCTTCCCGGGCTCGGCAGGGACAGCGCTCCAGTACC…		1	44.2 (39.6)	N2S2	1.8	0.4	Tetrahedral	12.6°	0
P18146	EGR1	Early Growth Response 1	1A1F	C	AGTCTTTTCCTGACATCTCTCTGAACAACGAGAAGGTGCTGGTGGAGACCAGTTACCCCAGCCAAACCACTCGACTGCCCCCCATCACCTATACTGGCCGCTTTTCCCTGGAGCCTGCACCCAACAGTGGCAACACCTTGTGGCCCGAGCCCCTCTTCAGCTTGGTCAGTGGCCTAGTGAGCATGACCAACCCACCGGCCTCCTCGTCCTCAGCACCATCTCCAGCGGCCTCCTCCGCCTCCGCCTCCCAGAGCCCACCCCTGAGCTGCGCAGTGCCATCCAACGACAGCAGTCCCATTTACTCAGCGGCACCCACCTTCCCCACGCCGAACACTGACATTTTCCCTGAGCCACAAAGCCAGGCCTTCCCGGGCTCGGCAGGGACAGCGCTCCAGTACC…		1	44.2 (39.6)	N2S2	1.8	0.4	Tetrahedral	12.6°	0
P18146	EGR1	Early Growth Response 1	1A1F	H	AGTCTTTTCCTGACATCTCTCTGAACAACGAGAAGGTGCTGGTGGAGACCAGTTACCCCAGCCAAACCACTCGACTGCCCCCCATCACCTATACTGGCCGCTTTTCCCTGGAGCCTGCACCCAACAGTGGCAACACCTTGTGGCCCGAGCCCCTCTTCAGCTTGGTCAGTGGCCTAGTGAGCATGACCAACCCACCGGCCTCCTCGTCCTCAGCACCATCTCCAGCGGCCTCCTCCGCCTCCGCCTCCCAGAGCCCACCCCTGAGCTGCGCAGTGCCATCCAACGACAGCAGTCCCATTTACTCAGCGGCACCCACCTTCCCCACGCCGAACACTGACATTTTCCCTGAGCCACAAAGCCAGGCCTTCCCGGGCTCGGCAGGGACAGCGCTCCAGTACC…		1	44.2 (39.6)	N2S2	1.8	0.4	Tetrahedral	12.6°	0
P18146	EGR1	Early Growth Response 1	1A1F	H	AGTCTTTTCCTGACATCTCTCTGAACAACGAGAAGGTGCTGGTGGAGACCAGTTACCCCAGCCAAACCACTCGACTGCCCCCCATCACCTATACTGGCCGCTTTTCCCTGGAGCCTGCACCCAACAGTGGCAACACCTTGTGGCCCGAGCCCCTCTTCAGCTTGGTCAGTGGCCTAGTGAGCATGACCAACCCACCGGCCTCCTCGTCCTCAGCACCATCTCCAGCGGCCTCCTCCGCCTCCGCCTCCCAGAGCCCACCCCTGAGCTGCGCAGTGCCATCCAACGACAGCAGTCCCATTTACTCAGCGGCACCCACCTTCCCCACGCCGAACACTGACATTTTCCCTGAGCCACAAAGCCAGGCCTTCCCGGGCTCGGCAGGGACAGCGCTCCAGTACC…		1	44.2 (39.6)	N2S2	1.8	0.4	Tetrahedral	12.6°	0
P18146	EGR1	Early Growth Response 1	1A1F	C	AGTCTTTTCCTGACATCTCTCTGAACAACGAGAAGGTGCTGGTGGAGACCAGTTACCCCAGCCAAACCACTCGACTGCCCCCCATCACCTATACTGGCCGCTTTTCCCTGGAGCCTGCACCCAACAGTGGCAACACCTTGTGGCCCGAGCCCCTCTTCAGCTTGGTCAGTGGCCTAGTGAGCATGACCAACCCACCGGCCTCCTCGTCCTCAGCACCATCTCCAGCGGCCTCCTCCGCCTCCGCCTCCCAGAGCCCACCCCTGAGCTGCGCAGTGCCATCCAACGACAGCAGTCCCATTTACTCAGCGGCACCCACCTTCCCCACGCCGAACACTGACATTTTCCCTGAGCCACAAAGCCAGGCCTTCCCGGGCTCGGCAGGGACAGCGCTCCAGTACC…		1	35.4 (31.3)	N2S2	2	0.08	Tetrahedral	7.2°	0
P18146	EGR1	Early Growth Response 1	1A1F	C	AGTCTTTTCCTGACATCTCTCTGAACAACGAGAAGGTGCTGGTGGAGACCAGTTACCCCAGCCAAACCACTCGACTGCCCCCCATCACCTATACTGGCCGCTTTTCCCTGGAGCCTGCACCCAACAGTGGCAACACCTTGTGGCCCGAGCCCCTCTTCAGCTTGGTCAGTGGCCTAGTGAGCATGACCAACCCACCGGCCTCCTCGTCCTCAGCACCATCTCCAGCGGCCTCCTCCGCCTCCGCCTCCCAGAGCCCACCCCTGAGCTGCGCAGTGCCATCCAACGACAGCAGTCCCATTTACTCAGCGGCACCCACCTTCCCCACGCCGAACACTGACATTTTCCCTGAGCCACAAAGCCAGGCCTTCCCGGGCTCGGCAGGGACAGCGCTCCAGTACC…		1	35.4 (31.3)	N2S2	2	0.08	Tetrahedral	7.2°	0
P18146	EGR1	Early Growth Response 1	1A1F	H	AGTCTTTTCCTGACATCTCTCTGAACAACGAGAAGGTGCTGGTGGAGACCAGTTACCCCAGCCAAACCACTCGACTGCCCCCCATCACCTATACTGGCCGCTTTTCCCTGGAGCCTGCACCCAACAGTGGCAACACCTTGTGGCCCGAGCCCCTCTTCAGCTTGGTCAGTGGCCTAGTGAGCATGACCAACCCACCGGCCTCCTCGTCCTCAGCACCATCTCCAGCGGCCTCCTCCGCCTCCGCCTCCCAGAGCCCACCCCTGAGCTGCGCAGTGCCATCCAACGACAGCAGTCCCATTTACTCAGCGGCACCCACCTTCCCCACGCCGAACACTGACATTTTCCCTGAGCCACAAAGCCAGGCCTTCCCGGGCTCGGCAGGGACAGCGCTCCAGTACC…		1	35.4 (31.3)	N2S2	2	0.08	Tetrahedral	7.2°	0
P18146	EGR1	Early Growth Response 1	1A1F	H	AGTCTTTTCCTGACATCTCTCTGAACAACGAGAAGGTGCTGGTGGAGACCAGTTACCCCAGCCAAACCACTCGACTGCCCCCCATCACCTATACTGGCCGCTTTTCCCTGGAGCCTGCACCCAACAGTGGCAACACCTTGTGGCCCGAGCCCCTCTTCAGCTTGGTCAGTGGCCTAGTGAGCATGACCAACCCACCGGCCTCCTCGTCCTCAGCACCATCTCCAGCGGCCTCCTCCGCCTCCGCCTCCCAGAGCCCACCCCTGAGCTGCGCAGTGCCATCCAACGACAGCAGTCCCATTTACTCAGCGGCACCCACCTTCCCCACGCCGAACACTGACATTTTCCCTGAGCCACAAAGCCAGGCCTTCCCGGGCTCGGCAGGGACAGCGCTCCAGTACC…		1	35.4 (31.3)	N2S2	2	0.08	Tetrahedral	7.2°	0
P18146	EGR1	Early Growth Response 1	1A1F	C	AGTCTTTTCCTGACATCTCTCTGAACAACGAGAAGGTGCTGGTGGAGACCAGTTACCCCAGCCAAACCACTCGACTGCCCCCCATCACCTATACTGGCCGCTTTTCCCTGGAGCCTGCACCCAACAGTGGCAACACCTTGTGGCCCGAGCCCCTCTTCAGCTTGGTCAGTGGCCTAGTGAGCATGACCAACCCACCGGCCTCCTCGTCCTCAGCACCATCTCCAGCGGCCTCCTCCGCCTCCGCCTCCCAGAGCCCACCCCTGAGCTGCGCAGTGCCATCCAACGACAGCAGTCCCATTTACTCAGCGGCACCCACCTTCCCCACGCCGAACACTGACATTTTCCCTGAGCCACAAAGCCAGGCCTTCCCGGGCTCGGCAGGGACAGCGCTCCAGTACC…		1	30.3 (27.2)	N2S2	2.2	0.068	Tetrahedral	6.3°	0
P18146	EGR1	Early Growth Response 1	1A1F	C	AGTCTTTTCCTGACATCTCTCTGAACAACGAGAAGGTGCTGGTGGAGACCAGTTACCCCAGCCAAACCACTCGACTGCCCCCCATCACCTATACTGGCCGCTTTTCCCTGGAGCCTGCACCCAACAGTGGCAACACCTTGTGGCCCGAGCCCCTCTTCAGCTTGGTCAGTGGCCTAGTGAGCATGACCAACCCACCGGCCTCCTCGTCCTCAGCACCATCTCCAGCGGCCTCCTCCGCCTCCGCCTCCCAGAGCCCACCCCTGAGCTGCGCAGTGCCATCCAACGACAGCAGTCCCATTTACTCAGCGGCACCCACCTTCCCCACGCCGAACACTGACATTTTCCCTGAGCCACAAAGCCAGGCCTTCCCGGGCTCGGCAGGGACAGCGCTCCAGTACC…		1	30.3 (27.2)	N2S2	2.2	0.068	Tetrahedral	6.3°	0
P18146	EGR1	Early Growth Response 1	1A1F	H	AGTCTTTTCCTGACATCTCTCTGAACAACGAGAAGGTGCTGGTGGAGACCAGTTACCCCAGCCAAACCACTCGACTGCCCCCCATCACCTATACTGGCCGCTTTTCCCTGGAGCCTGCACCCAACAGTGGCAACACCTTGTGGCCCGAGCCCCTCTTCAGCTTGGTCAGTGGCCTAGTGAGCATGACCAACCCACCGGCCTCCTCGTCCTCAGCACCATCTCCAGCGGCCTCCTCCGCCTCCGCCTCCCAGAGCCCACCCCTGAGCTGCGCAGTGCCATCCAACGACAGCAGTCCCATTTACTCAGCGGCACCCACCTTCCCCACGCCGAACACTGACATTTTCCCTGAGCCACAAAGCCAGGCCTTCCCGGGCTCGGCAGGGACAGCGCTCCAGTACC…		1	30.3 (27.2)	N2S2	2.2	0.068	Tetrahedral	6.3°	0
P18146	EGR1	Early Growth Response 1	1A1F	H	AGTCTTTTCCTGACATCTCTCTGAACAACGAGAAGGTGCTGGTGGAGACCAGTTACCCCAGCCAAACCACTCGACTGCCCCCCATCACCTATACTGGCCGCTTTTCCCTGGAGCCTGCACCCAACAGTGGCAACACCTTGTGGCCCGAGCCCCTCTTCAGCTTGGTCAGTGGCCTAGTGAGCATGACCAACCCACCGGCCTCCTCGTCCTCAGCACCATCTCCAGCGGCCTCCTCCGCCTCCGCCTCCCAGAGCCCACCCCTGAGCTGCGCAGTGCCATCCAACGACAGCAGTCCCATTTACTCAGCGGCACCCACCTTCCCCACGCCGAACACTGACATTTTCCCTGAGCCACAAAGCCAGGCCTTCCCGGGCTCGGCAGGGACAGCGCTCCAGTACC…		1	30.3 (27.2)	N2S2	2.2	0.068	Tetrahedral	6.3°	0
Q99684	GFI1	Growth Factor Independent 1 Transcriptional Repressor	2KMK	C	GAACGGAGCTTTGACTGTAAGATCTGTGGGAAGAGCTTCAAGAGGTCATCCACACTGTCCACACACCTGCTTATCCACTCAGACACTCGGCCCTACCCCTGTCAGTACTGTGGCAAGAGGTTCCACCAGAAGTCAGACATGAAGAAACACACTTTCATCCACACTG		1	N/A	N2S2	2.3	0.055	Tetrahedral	3.4°	0
Q99684	GFI1	Growth Factor Independent 1 Transcriptional Repressor	2KMK	C	GAACGGAGCTTTGACTGTAAGATCTGTGGGAAGAGCTTCAAGAGGTCATCCACACTGTCCACACACCTGCTTATCCACTCAGACACTCGGCCCTACCCCTGTCAGTACTGTGGCAAGAGGTTCCACCAGAAGTCAGACATGAAGAAACACACTTTCATCCACACTG		1	N/A	N2S2	2.3	0.055	Tetrahedral	3.4°	0
Q99684	GFI1	Growth Factor Independent 1 Transcriptional Repressor	2KMK	H	GAACGGAGCTTTGACTGTAAGATCTGTGGGAAGAGCTTCAAGAGGTCATCCACACTGTCCACACACCTGCTTATCCACTCAGACACTCGGCCCTACCCCTGTCAGTACTGTGGCAAGAGGTTCCACCAGAAGTCAGACATGAAGAAACACACTTTCATCCACACTG		1	N/A	N2S2	2.3	0.055	Tetrahedral	3.4°	0
Q99684	GFI1	Growth Factor Independent 1 Transcriptional Repressor	2KMK	H	GAACGGAGCTTTGACTGTAAGATCTGTGGGAAGAGCTTCAAGAGGTCATCCACACTGTCCACACACCTGCTTATCCACTCAGACACTCGGCCCTACCCCTGTCAGTACTGTGGCAAGAGGTTCCACCAGAAGTCAGACATGAAGAAACACACTTTCATCCACACTG		1	N/A	N2S2	2.3	0.055	Tetrahedral	3.4°	0
Q99684	GFI1	Growth Factor Independent 1 Transcriptional Repressor	2KMK	C	GAACGGAGCTTTGACTGTAAGATCTGTGGGAAGAGCTTCAAGAGGTCATCCACACTGTCCACACACCTGCTTATCCACTCAGACACTCGGCCCTACCCCTGTCAGTACTGTGGCAAGAGGTTCCACCAGAAGTCAGACATGAAGAAACACACTTTCATCCACACTG		1	N/A	N2S2	2.3	0.046	Tetrahedral	3.1°	0
Q99684	GFI1	Growth Factor Independent 1 Transcriptional Repressor	2KMK	C	GAACGGAGCTTTGACTGTAAGATCTGTGGGAAGAGCTTCAAGAGGTCATCCACACTGTCCACACACCTGCTTATCCACTCAGACACTCGGCCCTACCCCTGTCAGTACTGTGGCAAGAGGTTCCACCAGAAGTCAGACATGAAGAAACACACTTTCATCCACACTG		1	N/A	N2S2	2.3	0.046	Tetrahedral	3.1°	0
Q99684	GFI1	Growth Factor Independent 1 Transcriptional Repressor	2KMK	H	GAACGGAGCTTTGACTGTAAGATCTGTGGGAAGAGCTTCAAGAGGTCATCCACACTGTCCACACACCTGCTTATCCACTCAGACACTCGGCCCTACCCCTGTCAGTACTGTGGCAAGAGGTTCCACCAGAAGTCAGACATGAAGAAACACACTTTCATCCACACTG		1	N/A	N2S2	2.3	0.046	Tetrahedral	3.1°	0
Q99684	GFI1	Growth Factor Independent 1 Transcriptional Repressor	2KMK	H	GAACGGAGCTTTGACTGTAAGATCTGTGGGAAGAGCTTCAAGAGGTCATCCACACTGTCCACACACCTGCTTATCCACTCAGACACTCGGCCCTACCCCTGTCAGTACTGTGGCAAGAGGTTCCACCAGAAGTCAGACATGAAGAAACACACTTTCATCCACACTG		1	N/A	N2S2	2.3	0.046	Tetrahedral	3.1°	0
Q99684	GFI1	Growth Factor Independent 1 Transcriptional Repressor	2KMK	C	GTGAGAAGCCTCACAAGTGCCAGGTGTGCGGCAAGGCATTCAGCCAGAGCTCCAACCTCATCACCCACAGCCGCAAACACACAGGCTTCAAGCCCTTCGGCTGCGACCTCTGTGGGAAGGGTTTCCAGAGGAAGGTGGACCTCCGAAGGCACCGGGAGACGCAGCATGGGCTCAAATGAGCACCCTGGCTGGCTGCAAGCAGCAGCTACACAACACTACAGAGGGCAGCCTCCCTGCTTGCCACCACTCTGCTCCCTGCTTGCCTCCACTCCCTTCTGACTTTCCAGACCCCAGGTCCAGTCTGCAGATCCTACCAGGTTGCTCCTCCTTCGCCTTACCTCCTGGAGCTGCCAGAAGAAATGAGGTACCTTTTCAAAGTGCAGCCGAGAGTGAGAACCA…		1	N/A	N2S2	2.2	0.029	Tetrahedral	3.6°	0
Q99684	GFI1	Growth Factor Independent 1 Transcriptional Repressor	2KMK	C	GTGAGAAGCCTCACAAGTGCCAGGTGTGCGGCAAGGCATTCAGCCAGAGCTCCAACCTCATCACCCACAGCCGCAAACACACAGGCTTCAAGCCCTTCGGCTGCGACCTCTGTGGGAAGGGTTTCCAGAGGAAGGTGGACCTCCGAAGGCACCGGGAGACGCAGCATGGGCTCAAATGAGCACCCTGGCTGGCTGCAAGCAGCAGCTACACAACACTACAGAGGGCAGCCTCCCTGCTTGCCACCACTCTGCTCCCTGCTTGCCTCCACTCCCTTCTGACTTTCCAGACCCCAGGTCCAGTCTGCAGATCCTACCAGGTTGCTCCTCCTTCGCCTTACCTCCTGGAGCTGCCAGAAGAAATGAGGTACCTTTTCAAAGTGCAGCCGAGAGTGAGAACCA…		1	N/A	N2S2	2.2	0.029	Tetrahedral	3.6°	0
Q99684	GFI1	Growth Factor Independent 1 Transcriptional Repressor	2KMK	H	GTGAGAAGCCTCACAAGTGCCAGGTGTGCGGCAAGGCATTCAGCCAGAGCTCCAACCTCATCACCCACAGCCGCAAACACACAGGCTTCAAGCCCTTCGGCTGCGACCTCTGTGGGAAGGGTTTCCAGAGGAAGGTGGACCTCCGAAGGCACCGGGAGACGCAGCATGGGCTCAAATGAGCACCCTGGCTGGCTGCAAGCAGCAGCTACACAACACTACAGAGGGCAGCCTCCCTGCTTGCCACCACTCTGCTCCCTGCTTGCCTCCACTCCCTTCTGACTTTCCAGACCCCAGGTCCAGTCTGCAGATCCTACCAGGTTGCTCCTCCTTCGCCTTACCTCCTGGAGCTGCCAGAAGAAATGAGGTACCTTTTCAAAGTGCAGCCGAGAGTGAGAACCA…		1	N/A	N2S2	2.2	0.029	Tetrahedral	3.6°	0
Q99684	GFI1	Growth Factor Independent 1 Transcriptional Repressor	2KMK	H	GTGAGAAGCCTCACAAGTGCCAGGTGTGCGGCAAGGCATTCAGCCAGAGCTCCAACCTCATCACCCACAGCCGCAAACACACAGGCTTCAAGCCCTTCGGCTGCGACCTCTGTGGGAAGGGTTTCCAGAGGAAGGTGGACCTCCGAAGGCACCGGGAGACGCAGCATGGGCTCAAATGAGCACCCTGGCTGGCTGCAAGCAGCAGCTACACAACACTACAGAGGGCAGCCTCCCTGCTTGCCACCACTCTGCTCCCTGCTTGCCTCCACTCCCTTCTGACTTTCCAGACCCCAGGTCCAGTCTGCAGATCCTACCAGGTTGCTCCTCCTTCGCCTTACCTCCTGGAGCTGCCAGAAGAAATGAGGTACCTTTTCAAAGTGCAGCCGAGAGTGAGAACCA…		1	N/A	N2S2	2.2	0.029	Tetrahedral	3.6°	0
P42262	GRIA2	Glutamate Ionotropic Receptor AMPA Type Subunit 2	1FTJ	H	GAATCTCCGTATGTTATGATGAAGAAAAATCATGAAATGCTTGAAGGCAATGAGCGCTATGAGGGCTACTGTGTTGACCTGGCTGCAGAAATCGCCAAACATTGTGGGTTCAAGTACAAGTTGACAATTGTTGGTGATGGCAAGTATGGGGCCAGGGATGCAGACACGAAAATTTGGAATGGGATGGTTGGAGAACTTGTATATGGG		N/A	N/A	N/A	N/A	N/A	N/A	N/A	N/A
P42262	GRIA2	Glutamate Ionotropic Receptor AMPA Type Subunit 2	1FTJ	E	GAATCTCCGTATGTTATGATGAAGAAAAATCATGAAATGCTTGAAGGCAATGAGCGCTATGAGGGCTACTGTGTTGACCTGGCTGCAGAAATCGCCAAACATTGTGGGTTCAAGTACAAGTTGACAATTGTTGGTGATGGCAAGTATGGGGCCAGGGATGCAGACACGAAAATTTGGAATGGGATGGTTGGAGAACTTGTATATGGG		1	22.1 (18.7)	O2N1	1.3	0.44	Trigonal Bipyramidal	5.6°	0.4
P42262	GRIA2	Glutamate Ionotropic Receptor AMPA Type Subunit 2	1FTJ	H	GAATCTCCGTATGTTATGATGAAGAAAAATCATGAAATGCTTGAAGGCAATGAGCGCTATGAGGGCTACTGTGTTGACCTGGCTGCAGAAATCGCCAAACATTGTGGGTTCAAGTACAAGTTGACAATTGTTGGTGATGGCAAGTATGGGGCCAGGGATGCAGACACGAAAATTTGGAATGGGATGGTTGGAGAACTTGTATATGGG		1	22.1 (18.7)	O2N1	1.3	0.44	Trigonal Bipyramidal	5.6°	0.4
P42262	GRIA2	Glutamate Ionotropic Receptor AMPA Type Subunit 2	1FTJ	E	AGATCTAAAATTGCAGTGTTTGATAAAATGTGGACCTACATGCGGAGTGCGGAGCCCTCTGTGTTTGTGAGGACTACGGCCGAAGGGGTGGCTAGAGTGCGGAAGTCCAAAGGGAAATATGCCTACTTGTTGGAGTCCACGATGAACGAGTACATTGAGCAAAGGAAGCCTTGCGACACCATGAAAGTTGGTGGAAACCTGGATTCCAAAGGCTATGGCATCGCAACACCTAAAGGATCCTCATTAAG		1	22.1 (18.7)	O2N1	1.3	0.44	Trigonal Bipyramidal	5.6°	0.4
Q00403	GTF2B	General Transcription Factor IIB	1DL6	C	TTTGGATGCTCTTCCAAGAGTCACATGTCCAAACCATCCAGATGCGATTTTAGTGGAGGACTACAGAGCCGGTGATATGATCTGTCCTGAATGTGGCTTGGTTGTAG		1	N/A	N1S3	2.2	0.039	Tetrahedral	2.9°	0
Q00403	GTF2B	General Transcription Factor IIB	1DL6	H	TTTGGATGCTCTTCCAAGAGTCACATGTCCAAACCATCCAGATGCGATTTTAGTGGAGGACTACAGAGCCGGTGATATGATCTGTCCTGAATGTGGCTTGGTTGTAG		1	N/A	N1S3	2.2	0.039	Tetrahedral	2.9°	0
Q00403	GTF2B	General Transcription Factor IIB	1DL6	C	TTTGGATGCTCTTCCAAGAGTCACATGTCCAAACCATCCAGATGCGATTTTAGTGGAGGACTACAGAGCCGGTGATATGATCTGTCCTGAATGTGGCTTGGTTGTAG		1	N/A	N1S3	2.2	0.039	Tetrahedral	2.9°	0
Q00403	GTF2B	General Transcription Factor IIB	1DL6	C	TTTGGATGCTCTTCCAAGAGTCACATGTCCAAACCATCCAGATGCGATTTTAGTGGAGGACTACAGAGCCGGTGATATGATCTGTCCTGAATGTGGCTTGGTTGTAG		1	N/A	N1S3	2.2	0.039	Tetrahedral	2.9°	0
Q9UBN7	HDAC6	Histone Deacetylase 6	3C5K	C	GCCATATTTTATGCTGTGACACCACTGCCCTGGTGTCCCCATTTGGTGGCAGTATGCCCCATACCTGCAGCAGGCCTAGACGTGACCCAACCTTGTGGGGACTGTGGAACAATCCAAGAGAATTGGGTGTGTCTCTCTTGCTATCAG		N/A	N/A	N/A	N/A	N/A	N/A	N/A	N/A
Q9UBN7	HDAC6	Histone Deacetylase 6	3C5K	H	GCCATATTTTATGCTGTGACACCACTGCCCTGGTGTCCCCATTTGGTGGCAGTATGCCCCATACCTGCAGCAGGCCTAGACGTGACCCAACCTTGTGGGGACTGTGGAACAATCCAAGAGAATTGGGTGTGTCTCTCTTGCTATCAG		N/A	N/A	N/A	N/A	N/A	N/A	N/A	N/A
Q9UBN7	HDAC6	Histone Deacetylase 6	3C5K	C	GTCTACTGTGGTCGTTACATCAATGGCCACATGCTCCAACACCATGGAAATTCTGGACACCCGCTGGTCCTCAGCTACATCGACCTGTCAGCCTGGTGTTACTACTGTCAGGCCTATGTCCACCACCAG		N/A	N/A	N/A	N/A	N/A	N/A	N/A	N/A
Q9UBN7	HDAC6	Histone Deacetylase 6	3C5K	C	GTCTACTGTGGTCGTTACATCAATGGCCACATGCTCCAACACCATGGAAATTCTGGACACCCGCTGGTCCTCAGCTACATCGACCTGTCAGCCTGGTGTTACTACTGTCAGGCCTATGTCCACCACCAG		N/A	N/A	N/A	N/A	N/A	N/A	N/A	N/A
Q9UBN7	HDAC6	Histone Deacetylase 6	3C5K	C	GTCTACTGTGGTCGTTACATCAATGGCCACATGCTCCAACACCATGGAAATTCTGGACACCCGCTGGTCCTCAGCTACATCGACCTGTCAGCCTGGTGTTACTACTGTCAGGCCTATGTCCACCACCAG		N/A	N/A	N/A	N/A	N/A	N/A	N/A	N/A
Q9UBN7	HDAC6	Histone Deacetylase 6	3C5K	C	GCCATATTTTATGCTGTGACACCACTGCCCTGGTGTCCCCATTTGGTGGCAGTATGCCCCATACCTGCAGCAGGCCTAGACGTGACCCAACCTTGTGGGGACTGTGGAACAATCCAAGAGAATTGGGTGTGTCTCTCTTGCTATCAG		N/A	N/A	N/A	N/A	N/A	N/A	N/A	N/A
Q9UBN7	HDAC6	Histone Deacetylase 6	3C5K	C	GTCTACTGTGGTCGTTACATCAATGGCCACATGCTCCAACACCATGGAAATTCTGGACACCCGCTGGTCCTCAGCTACATCGACCTGTCAGCCTGGTGTTACTACTGTCAGGCCTATGTCCACCACCAG		N/A	N/A	N/A	N/A	N/A	N/A	N/A	N/A
Q9UBN7	HDAC6	Histone Deacetylase 6	3C5K	H	GTCTACTGTGGTCGTTACATCAATGGCCACATGCTCCAACACCATGGAAATTCTGGACACCCGCTGGTCCTCAGCTACATCGACCTGTCAGCCTGGTGTTACTACTGTCAGGCCTATGTCCACCACCAG		N/A	N/A	N/A	N/A	N/A	N/A	N/A	N/A
Q9UBN7	HDAC6	Histone Deacetylase 6	3C5K	C	GCCATATTTTATGCTGTGACACCACTGCCCTGGTGTCCCCATTTGGTGGCAGTATGCCCCATACCTGCAGCAGGCCTAGACGTGACCCAACCTTGTGGGGACTGTGGAACAATCCAAGAGAATTGGGTGTGTCTCTCTTGCTATCAG		N/A	N/A	N/A	N/A	N/A	N/A	N/A	N/A
Q9UBN7	HDAC6	Histone Deacetylase 6	3C5K	C	GCCATATTTTATGCTGTGACACCACTGCCCTGGTGTCCCCATTTGGTGGCAGTATGCCCCATACCTGCAGCAGGCCTAGACGTGACCCAACCTTGTGGGGACTGTGGAACAATCCAAGAGAATTGGGTGTGTCTCTCTTGCTATCAG		N/A	N/A	N/A	N/A	N/A	N/A	N/A	N/A
Q9UBN7	HDAC6	Histone Deacetylase 6	3C5K	H	GTCTACTGTGGTCGTTACATCAATGGCCACATGCTCCAACACCATGGAAATTCTGGACACCCGCTGGTCCTCAGCTACATCGACCTGTCAGCCTGGTGTTACTACTGTCAGGCCTATGTCCACCACCAG		N/A	N/A	N/A	N/A	N/A	N/A	N/A	N/A
Q9UBN7	HDAC6	Histone Deacetylase 6	3C5K	H	GTCTACTGTGGTCGTTACATCAATGGCCACATGCTCCAACACCATGGAAATTCTGGACACCCGCTGGTCCTCAGCTACATCGACCTGTCAGCCTGGTGTTACTACTGTCAGGCCTATGTCCACCACCAG		N/A	N/A	N/A	N/A	N/A	N/A	N/A	N/A
P57682	KLF3	Kruppel Like Factor 3	1P7A	C	GAGAAAAACCCTACAAATGTACATGGGAAGGGTGCACATGGAAGTTTGCTCGGTCTGATGAACTAACAAGACATTTCCGAAAACATACTGGAATCAAACCTTTCCAGTGCCCGGACTGTGACCGCAGCTTCTCCCGTTCTGACCATCTTGCCCTCCATAGGAAACGCCACATGCTAGTCTGATTGCCTCTGTGTCCTGCCTCAGCGTGACTCCCCACTCACCTGGCTCTCTCTCTGTCCTGCCTCCCATTATCTAACACATTTTTTACATGTACATTTTAATTTGATTCAGCTGGTCTGAATCTCTGAATTTATATCATCCAAAACTTCCATATGGTCAGTAGTAGATGTTCTCTAATCCTCCCTCTCCTTACCACGGGTCAGACCTAAAGAATGTGAA…		1	N/A	N2S2	2.2	0.04	Tetrahedral	3.2°	0
P57682	KLF3	Kruppel Like Factor 3	1P7A	C	GAGAAAAACCCTACAAATGTACATGGGAAGGGTGCACATGGAAGTTTGCTCGGTCTGATGAACTAACAAGACATTTCCGAAAACATACTGGAATCAAACCTTTCCAGTGCCCGGACTGTGACCGCAGCTTCTCCCGTTCTGACCATCTTGCCCTCCATAGGAAACGCCACATGCTAGTCTGATTGCCTCTGTGTCCTGCCTCAGCGTGACTCCCCACTCACCTGGCTCTCTCTCTGTCCTGCCTCCCATTATCTAACACATTTTTTACATGTACATTTTAATTTGATTCAGCTGGTCTGAATCTCTGAATTTATATCATCCAAAACTTCCATATGGTCAGTAGTAGATGTTCTCTAATCCTCCCTCTCCTTACCACGGGTCAGACCTAAAGAATGTGAA…		1	N/A	N2S2	2.2	0.04	Tetrahedral	3.2°	0
P57682	KLF3	Kruppel Like Factor 3	1P7A	H	GAGAAAAACCCTACAAATGTACATGGGAAGGGTGCACATGGAAGTTTGCTCGGTCTGATGAACTAACAAGACATTTCCGAAAACATACTGGAATCAAACCTTTCCAGTGCCCGGACTGTGACCGCAGCTTCTCCCGTTCTGACCATCTTGCCCTCCATAGGAAACGCCACATGCTAGTCTGATTGCCTCTGTGTCCTGCCTCAGCGTGACTCCCCACTCACCTGGCTCTCTCTCTGTCCTGCCTCCCATTATCTAACACATTTTTTACATGTACATTTTAATTTGATTCAGCTGGTCTGAATCTCTGAATTTATATCATCCAAAACTTCCATATGGTCAGTAGTAGATGTTCTCTAATCCTCCCTCTCCTTACCACGGGTCAGACCTAAAGAATGTGAA…		1	N/A	N2S2	2.2	0.04	Tetrahedral	3.2°	0
P57682	KLF3	Kruppel Like Factor 3	1P7A	H	GAGAAAAACCCTACAAATGTACATGGGAAGGGTGCACATGGAAGTTTGCTCGGTCTGATGAACTAACAAGACATTTCCGAAAACATACTGGAATCAAACCTTTCCAGTGCCCGGACTGTGACCGCAGCTTCTCCCGTTCTGACCATCTTGCCCTCCATAGGAAACGCCACATGCTAGTCTGATTGCCTCTGTGTCCTGCCTCAGCGTGACTCCCCACTCACCTGGCTCTCTCTCTGTCCTGCCTCCCATTATCTAACACATTTTTTACATGTACATTTTAATTTGATTCAGCTGGTCTGAATCTCTGAATTTATATCATCCAAAACTTCCATATGGTCAGTAGTAGATGTTCTCTAATCCTCCCTCTCCTTACCACGGGTCAGACCTAAAGAATGTGAA…		1	N/A	N2S2	2.2	0.04	Tetrahedral	3.2°	0
O43474	KLF4	Kruppel Like Factor 4	2WBS	C	AGCTCATGCCACCCGGTTCCTGCATGCCAGAGGAGCCCAAGCCAAAGAGGGGAAGACGATCGTGGCCCCGGAAAAGGACCGCCACCCACACTTGTGATTACGCGGGCTGCGGCAAAACCTACACAAAGAGTTCCCATCTCAAGGCACACCTGCGAACCCACACAG		1	36.9 (20.3)	N2S2	2.5	0.11	Tetrahedral	12.9°	0
O43474	KLF4	Kruppel Like Factor 4	2WBS	C	AGCTCATGCCACCCGGTTCCTGCATGCCAGAGGAGCCCAAGCCAAAGAGGGGAAGACGATCGTGGCCCCGGAAAAGGACCGCCACCCACACTTGTGATTACGCGGGCTGCGGCAAAACCTACACAAAGAGTTCCCATCTCAAGGCACACCTGCGAACCCACACAG		1	36.9 (20.3)	N2S2	2.5	0.11	Tetrahedral	12.9°	0
O43474	KLF4	Kruppel Like Factor 4	2WBS	H	AGCTCATGCCACCCGGTTCCTGCATGCCAGAGGAGCCCAAGCCAAAGAGGGGAAGACGATCGTGGCCCCGGAAAAGGACCGCCACCCACACTTGTGATTACGCGGGCTGCGGCAAAACCTACACAAAGAGTTCCCATCTCAAGGCACACCTGCGAACCCACACAG		1	36.9 (20.3)	N2S2	2.5	0.11	Tetrahedral	12.9°	0
O43474	KLF4	Kruppel Like Factor 4	2WBS	H	AGCTCATGCCACCCGGTTCCTGCATGCCAGAGGAGCCCAAGCCAAAGAGGGGAAGACGATCGTGGCCCCGGAAAAGGACCGCCACCCACACTTGTGATTACGCGGGCTGCGGCAAAACCTACACAAAGAGTTCCCATCTCAAGGCACACCTGCGAACCCACACAG		1	36.9 (20.3)	N2S2	2.5	0.11	Tetrahedral	12.9°	0
O43474	KLF4	Kruppel Like Factor 4	2WBS	C	GTGAGAAACCTTACCACTGTGACTGGGACGGCTGTGGATGGAAATTCGCCCGCTCAGATGAACTGACCAGGCACTACCGTAAACACACGGGGCACCGCCCGTTCCAGTGCCAAAAATGCGACCGAGCATTTTCCAGGTCGGACCACCTCGCCTTACACATGAAGAGGCATTTTTAAATCCCAGACAGTGGATATGACCCACACTGCCAGAAGAGAATTCAGTATTTTTTACTTTTCACACTGTCTTCCCGATGAGGGAAGGAGCCCAGCCAGAAAGCACTACAATCATGGTCAAGTTCCCAACTGAGTCATCTTGTGAGTGGATAATCAGGAAAAATGAGGAATCCAAAAGACAAAAATCAAAGAACAGATGGGGTCTGTGACTGGATCTTCTATCATT…		1	22.8 (14.8)	N2S2	2.2	0.1	Tetrahedral	6°	0
O43474	KLF4	Kruppel Like Factor 4	2WBS	C	GTGAGAAACCTTACCACTGTGACTGGGACGGCTGTGGATGGAAATTCGCCCGCTCAGATGAACTGACCAGGCACTACCGTAAACACACGGGGCACCGCCCGTTCCAGTGCCAAAAATGCGACCGAGCATTTTCCAGGTCGGACCACCTCGCCTTACACATGAAGAGGCATTTTTAAATCCCAGACAGTGGATATGACCCACACTGCCAGAAGAGAATTCAGTATTTTTTACTTTTCACACTGTCTTCCCGATGAGGGAAGGAGCCCAGCCAGAAAGCACTACAATCATGGTCAAGTTCCCAACTGAGTCATCTTGTGAGTGGATAATCAGGAAAAATGAGGAATCCAAAAGACAAAAATCAAAGAACAGATGGGGTCTGTGACTGGATCTTCTATCATT…		1	22.8 (14.8)	N2S2	2.2	0.1	Tetrahedral	6°	0
O43474	KLF4	Kruppel Like Factor 4	2WBS	H	GTGAGAAACCTTACCACTGTGACTGGGACGGCTGTGGATGGAAATTCGCCCGCTCAGATGAACTGACCAGGCACTACCGTAAACACACGGGGCACCGCCCGTTCCAGTGCCAAAAATGCGACCGAGCATTTTCCAGGTCGGACCACCTCGCCTTACACATGAAGAGGCATTTTTAAATCCCAGACAGTGGATATGACCCACACTGCCAGAAGAGAATTCAGTATTTTTTACTTTTCACACTGTCTTCCCGATGAGGGAAGGAGCCCAGCCAGAAAGCACTACAATCATGGTCAAGTTCCCAACTGAGTCATCTTGTGAGTGGATAATCAGGAAAAATGAGGAATCCAAAAGACAAAAATCAAAGAACAGATGGGGTCTGTGACTGGATCTTCTATCATT…		1	22.8 (14.8)	N2S2	2.2	0.1	Tetrahedral	6°	0
O43474	KLF4	Kruppel Like Factor 4	2WBS	H	GTGAGAAACCTTACCACTGTGACTGGGACGGCTGTGGATGGAAATTCGCCCGCTCAGATGAACTGACCAGGCACTACCGTAAACACACGGGGCACCGCCCGTTCCAGTGCCAAAAATGCGACCGAGCATTTTCCAGGTCGGACCACCTCGCCTTACACATGAAGAGGCATTTTTAAATCCCAGACAGTGGATATGACCCACACTGCCAGAAGAGAATTCAGTATTTTTTACTTTTCACACTGTCTTCCCGATGAGGGAAGGAGCCCAGCCAGAAAGCACTACAATCATGGTCAAGTTCCCAACTGAGTCATCTTGTGAGTGGATAATCAGGAAAAATGAGGAATCCAAAAGACAAAAATCAAAGAACAGATGGGGTCTGTGACTGGATCTTCTATCATT…		1	22.8 (14.8)	N2S2	2.2	0.1	Tetrahedral	6°	0
O43474	KLF4	Kruppel Like Factor 4	2WBS	C	GTGAGAAACCTTACCACTGTGACTGGGACGGCTGTGGATGGAAATTCGCCCGCTCAGATGAACTGACCAGGCACTACCGTAAACACACGGGGCACCGCCCGTTCCAGTGCCAAAAATGCGACCGAGCATTTTCCAGGTCGGACCACCTCGCCTTACACATGAAGAGGCATTTTTAAATCCCAGACAGTGGATATGACCCACACTGCCAGAAGAGAATTCAGTATTTTTTACTTTTCACACTGTCTTCCCGATGAGGGAAGGAGCCCAGCCAGAAAGCACTACAATCATGGTCAAGTTCCCAACTGAGTCATCTTGTGAGTGGATAATCAGGAAAAATGAGGAATCCAAAAGACAAAAATCAAAGAACAGATGGGGTCTGTGACTGGATCTTCTATCATT…		1	24.7 (13.5)	N2S2	2	0.082	Tetrahedral	7.5°	0
O43474	KLF4	Kruppel Like Factor 4	2WBS	C	GTGAGAAACCTTACCACTGTGACTGGGACGGCTGTGGATGGAAATTCGCCCGCTCAGATGAACTGACCAGGCACTACCGTAAACACACGGGGCACCGCCCGTTCCAGTGCCAAAAATGCGACCGAGCATTTTCCAGGTCGGACCACCTCGCCTTACACATGAAGAGGCATTTTTAAATCCCAGACAGTGGATATGACCCACACTGCCAGAAGAGAATTCAGTATTTTTTACTTTTCACACTGTCTTCCCGATGAGGGAAGGAGCCCAGCCAGAAAGCACTACAATCATGGTCAAGTTCCCAACTGAGTCATCTTGTGAGTGGATAATCAGGAAAAATGAGGAATCCAAAAGACAAAAATCAAAGAACAGATGGGGTCTGTGACTGGATCTTCTATCATT…		1	24.7 (13.5)	N2S2	2	0.082	Tetrahedral	7.5°	0
O43474	KLF4	Kruppel Like Factor 4	2WBS	H	GTGAGAAACCTTACCACTGTGACTGGGACGGCTGTGGATGGAAATTCGCCCGCTCAGATGAACTGACCAGGCACTACCGTAAACACACGGGGCACCGCCCGTTCCAGTGCCAAAAATGCGACCGAGCATTTTCCAGGTCGGACCACCTCGCCTTACACATGAAGAGGCATTTTTAAATCCCAGACAGTGGATATGACCCACACTGCCAGAAGAGAATTCAGTATTTTTTACTTTTCACACTGTCTTCCCGATGAGGGAAGGAGCCCAGCCAGAAAGCACTACAATCATGGTCAAGTTCCCAACTGAGTCATCTTGTGAGTGGATAATCAGGAAAAATGAGGAATCCAAAAGACAAAAATCAAAGAACAGATGGGGTCTGTGACTGGATCTTCTATCATT…		1	24.7 (13.5)	N2S2	2	0.082	Tetrahedral	7.5°	0
O43474	KLF4	Kruppel Like Factor 4	2WBS	H	GTGAGAAACCTTACCACTGTGACTGGGACGGCTGTGGATGGAAATTCGCCCGCTCAGATGAACTGACCAGGCACTACCGTAAACACACGGGGCACCGCCCGTTCCAGTGCCAAAAATGCGACCGAGCATTTTCCAGGTCGGACCACCTCGCCTTACACATGAAGAGGCATTTTTAAATCCCAGACAGTGGATATGACCCACACTGCCAGAAGAGAATTCAGTATTTTTTACTTTTCACACTGTCTTCCCGATGAGGGAAGGAGCCCAGCCAGAAAGCACTACAATCATGGTCAAGTTCCCAACTGAGTCATCTTGTGAGTGGATAATCAGGAAAAATGAGGAATCCAAAAGACAAAAATCAAAGAACAGATGGGGTCTGTGACTGGATCTTCTATCATT…		1	24.7 (13.5)	N2S2	2	0.082	Tetrahedral	7.5°	0
P20151	KLK2	Kallikrein Related Peptidase 2	1TON	H	GTGCCGTGCCCCTCATCCAGTCTCGGATTGTGGGAGGCTGGGAGTGTGAGAAGCATTCCCAACCCTGGCAGGTGGCTGTGTACAGTCATGGATGGGCACACTGTGGGGGTGTCCTGGTGCACCCCCAGTGGGTGCTCACAGCTGCCCATTGCCTAAAGAA		0.87	6.1 (13.5)	O1N3	1.7	0.21	Tetrahedral	16.1°	0
P20151	KLK2	Kallikrein Related Peptidase 2	1TON	H	GAATAGCCAGGTCTGGCTGGGTCGGCACAACCTGTTTGAGCCTGAAGACACAGGCCAGAGGGTCCCTGTCAGCCACAGCTTCCCACACCCGCTCTACAATATGAGCCTTCTGAAGCATCAAAGCCTTAGACCAGATGAAGACTCCAGCCATGACCTCATGCTGCTCCGCCTGTCAGAGCCTGCCAAGATCACAGATGTTGTGAAGGTCCTGGGCCTGCCCACCCAGGAGCCAGCACTGGGGACCACCTGCTACGCCTCAGGCTGGGGCAGCATCGAACCAGAGGAGT		0.87	6.1 (13.5)	O1N3	1.7	0.21	Tetrahedral	16.1°	0
P20151	KLK2	Kallikrein Related Peptidase 2	1TON	H	GAATAGCCAGGTCTGGCTGGGTCGGCACAACCTGTTTGAGCCTGAAGACACAGGCCAGAGGGTCCCTGTCAGCCACAGCTTCCCACACCCGCTCTACAATATGAGCCTTCTGAAGCATCAAAGCCTTAGACCAGATGAAGACTCCAGCCATGACCTCATGCTGCTCCGCCTGTCAGAGCCTGCCAAGATCACAGATGTTGTGAAGGTCCTGGGCCTGCCCACCCAGGAGCCAGCACTGGGGACCACCTGCTACGCCTCAGGCTGGGGCAGCATCGAACCAGAGGAGT		0.87	6.1 (13.5)	O1N3	1.7	0.21	Tetrahedral	16.1°	0
P20151	KLK2	Kallikrein Related Peptidase 2	1TON	E	GAATAGCCAGGTCTGGCTGGGTCGGCACAACCTGTTTGAGCCTGAAGACACAGGCCAGAGGGTCCCTGTCAGCCACAGCTTCCCACACCCGCTCTACAATATGAGCCTTCTGAAGCATCAAAGCCTTAGACCAGATGAAGACTCCAGCCATGACCTCATGCTGCTCCGCCTGTCAGAGCCTGCCAAGATCACAGATGTTGTGAAGGTCCTGGGCCTGCCCACCCAGGAGCCAGCACTGGGGACCACCTGCTACGCCTCAGGCTGGGGCAGCATCGAACCAGAGGAGT		0.87	6.1 (13.5)	O1N3	1.7	0.21	Tetrahedral	16.1°	0
P25791	LMO2	LIM Domain Only 2	1J2O	C	GGAACCAGTGGATGAGGTGCTGCAGATCCCCCCATCCCTGCTGACATGCGGCGGCTGCCAGCAGAACATTGGGGACCGCTACTTCCTGAAGGCCATCGACCAGTACTGGCACGAGGACTGCCTGAGCTGCGACCTCTGTGGCTGCCGGCTGGGTGAGGTGGGGCGGCGCCTCTACTACAAACTGGGCCGGAAGCTCTGCCGGAGAGACTATCTCAG		1	N/A	N1S3	2.3	0.049	Tetrahedral	0.8°	0
P25791	LMO2	LIM Domain Only 2	1J2O	C	GGAACCAGTGGATGAGGTGCTGCAGATCCCCCCATCCCTGCTGACATGCGGCGGCTGCCAGCAGAACATTGGGGACCGCTACTTCCTGAAGGCCATCGACCAGTACTGGCACGAGGACTGCCTGAGCTGCGACCTCTGTGGCTGCCGGCTGGGTGAGGTGGGGCGGCGCCTCTACTACAAACTGGGCCGGAAGCTCTGCCGGAGAGACTATCTCAG		1	N/A	N1S3	2.3	0.049	Tetrahedral	0.8°	0
P25791	LMO2	LIM Domain Only 2	1J2O	H	GGAACCAGTGGATGAGGTGCTGCAGATCCCCCCATCCCTGCTGACATGCGGCGGCTGCCAGCAGAACATTGGGGACCGCTACTTCCTGAAGGCCATCGACCAGTACTGGCACGAGGACTGCCTGAGCTGCGACCTCTGTGGCTGCCGGCTGGGTGAGGTGGGGCGGCGCCTCTACTACAAACTGGGCCGGAAGCTCTGCCGGAGAGACTATCTCAG		1	N/A	N1S3	2.3	0.049	Tetrahedral	0.8°	0
P25791	LMO2	LIM Domain Only 2	1J2O	C	GGAACCAGTGGATGAGGTGCTGCAGATCCCCCCATCCCTGCTGACATGCGGCGGCTGCCAGCAGAACATTGGGGACCGCTACTTCCTGAAGGCCATCGACCAGTACTGGCACGAGGACTGCCTGAGCTGCGACCTCTGTGGCTGCCGGCTGGGTGAGGTGGGGCGGCGCCTCTACTACAAACTGGGCCGGAAGCTCTGCCGGAGAGACTATCTCAG		1	N/A	N1S3	2.3	0.049	Tetrahedral	0.8°	0
P25791	LMO2	LIM Domain Only 2	1J2O	C	GGAACCAGTGGATGAGGTGCTGCAGATCCCCCCATCCCTGCTGACATGCGGCGGCTGCCAGCAGAACATTGGGGACCGCTACTTCCTGAAGGCCATCGACCAGTACTGGCACGAGGACTGCCTGAGCTGCGACCTCTGTGGCTGCCGGCTGGGTGAGGTGGGGCGGCGCCTCTACTACAAACTGGGCCGGAAGCTCTGCCGGAGAGACTATCTCAG		1	N/A	O1S3	2.3	0.047	Tetrahedral	8.7°	0
P25791	LMO2	LIM Domain Only 2	1J2O	C	GGAACCAGTGGATGAGGTGCTGCAGATCCCCCCATCCCTGCTGACATGCGGCGGCTGCCAGCAGAACATTGGGGACCGCTACTTCCTGAAGGCCATCGACCAGTACTGGCACGAGGACTGCCTGAGCTGCGACCTCTGTGGCTGCCGGCTGGGTGAGGTGGGGCGGCGCCTCTACTACAAACTGGGCCGGAAGCTCTGCCGGAGAGACTATCTCAG		1	N/A	O1S3	2.3	0.047	Tetrahedral	8.7°	0
P25791	LMO2	LIM Domain Only 2	1J2O	C	GGAACCAGTGGATGAGGTGCTGCAGATCCCCCCATCCCTGCTGACATGCGGCGGCTGCCAGCAGAACATTGGGGACCGCTACTTCCTGAAGGCCATCGACCAGTACTGGCACGAGGACTGCCTGAGCTGCGACCTCTGTGGCTGCCGGCTGGGTGAGGTGGGGCGGCGCCTCTACTACAAACTGGGCCGGAAGCTCTGCCGGAGAGACTATCTCAG		1	N/A	O1S3	2.3	0.047	Tetrahedral	8.7°	0
P25791	LMO2	LIM Domain Only 2	1J2O	D	GGAACCAGTGGATGAGGTGCTGCAGATCCCCCCATCCCTGCTGACATGCGGCGGCTGCCAGCAGAACATTGGGGACCGCTACTTCCTGAAGGCCATCGACCAGTACTGGCACGAGGACTGCCTGAGCTGCGACCTCTGTGGCTGCCGGCTGGGTGAGGTGGGGCGGCGCCTCTACTACAAACTGGGCCGGAAGCTCTGCCGGAGAGACTATCTCAG		1	N/A	O1S3	2.3	0.047	Tetrahedral	8.7°	0
P25791	LMO2	LIM Domain Only 2	2L6Y	C	GCTTTTTGGGCAAGACGGTCTCTGCGCATCCTGTGACAAGCGGATTCGTGCCTATGAGATGACAATGCGGGTGAAAGACAAAGTGTATCACCTGGAATGTTTCAAATGCGCCGCCTGTCAGAAGCATTTCTGTGTAGGTGACAGATACCTCCTCATCAACTCTGACATAGTGTGCGAACAGGACATCTACGAGTGGACTAAGATCAATGGGATGATATAGGCCCGAGTCCCCGGGCATCTTTGGGGAGGTGTTCACTGAAGACGCCGTCTCCATGGCATCTTCGTCTTCACTCTTAGGCACTTTGGGGGTTTGAGGGTGGGGTAAGGGATTTCTTAGGGGATGGTAGACCTTTATTGGGTATCAAGACATAGCATCCAAGTGGCATAATTCAGGGGCTG…		1	N/A	N1S3	2.2	0.05	Tetrahedral	2.7°	0
P25791	LMO2	LIM Domain Only 2	2L6Y	C	GCTTTTTGGGCAAGACGGTCTCTGCGCATCCTGTGACAAGCGGATTCGTGCCTATGAGATGACAATGCGGGTGAAAGACAAAGTGTATCACCTGGAATGTTTCAAATGCGCCGCCTGTCAGAAGCATTTCTGTGTAGGTGACAGATACCTCCTCATCAACTCTGACATAGTGTGCGAACAGGACATCTACGAGTGGACTAAGATCAATGGGATGATATAGGCCCGAGTCCCCGGGCATCTTTGGGGAGGTGTTCACTGAAGACGCCGTCTCCATGGCATCTTCGTCTTCACTCTTAGGCACTTTGGGGGTTTGAGGGTGGGGTAAGGGATTTCTTAGGGGATGGTAGACCTTTATTGGGTATCAAGACATAGCATCCAAGTGGCATAATTCAGGGGCTG…		1	N/A	N1S3	2.2	0.05	Tetrahedral	2.7°	0
P25791	LMO2	LIM Domain Only 2	2L6Y	H	GCTTTTTGGGCAAGACGGTCTCTGCGCATCCTGTGACAAGCGGATTCGTGCCTATGAGATGACAATGCGGGTGAAAGACAAAGTGTATCACCTGGAATGTTTCAAATGCGCCGCCTGTCAGAAGCATTTCTGTGTAGGTGACAGATACCTCCTCATCAACTCTGACATAGTGTGCGAACAGGACATCTACGAGTGGACTAAGATCAATGGGATGATATAGGCCCGAGTCCCCGGGCATCTTTGGGGAGGTGTTCACTGAAGACGCCGTCTCCATGGCATCTTCGTCTTCACTCTTAGGCACTTTGGGGGTTTGAGGGTGGGGTAAGGGATTTCTTAGGGGATGGTAGACCTTTATTGGGTATCAAGACATAGCATCCAAGTGGCATAATTCAGGGGCTG…		1	N/A	N1S3	2.2	0.05	Tetrahedral	2.7°	0
P25791	LMO2	LIM Domain Only 2	2L6Y	C	GCTTTTTGGGCAAGACGGTCTCTGCGCATCCTGTGACAAGCGGATTCGTGCCTATGAGATGACAATGCGGGTGAAAGACAAAGTGTATCACCTGGAATGTTTCAAATGCGCCGCCTGTCAGAAGCATTTCTGTGTAGGTGACAGATACCTCCTCATCAACTCTGACATAGTGTGCGAACAGGACATCTACGAGTGGACTAAGATCAATGGGATGATATAGGCCCGAGTCCCCGGGCATCTTTGGGGAGGTGTTCACTGAAGACGCCGTCTCCATGGCATCTTCGTCTTCACTCTTAGGCACTTTGGGGGTTTGAGGGTGGGGTAAGGGATTTCTTAGGGGATGGTAGACCTTTATTGGGTATCAAGACATAGCATCCAAGTGGCATAATTCAGGGGCTG…		1	N/A	N1S3	2.2	0.05	Tetrahedral	2.7°	0
P25791	LMO2	LIM Domain Only 2	2L6Y	C	GCTTTTTGGGCAAGACGGTCTCTGCGCATCCTGTGACAAGCGGATTCGTGCCTATGAGATGACAATGCGGGTGAAAGACAAAGTGTATCACCTGGAATGTTTCAAATGCGCCGCCTGTCAGAAGCATTTCTGTGTAGGTGACAGATACCTCCTCATCAACTCTGACATAGTGTGCGAACAGGACATCTACGAGTGGACTAAGATCAATGGGATGATATAGGCCCGAGTCCCCGGGCATCTTTGGGGAGGTGTTCACTGAAGACGCCGTCTCCATGGCATCTTCGTCTTCACTCTTAGGCACTTTGGGGGTTTGAGGGTGGGGTAAGGGATTTCTTAGGGGATGGTAGACCTTTATTGGGTATCAAGACATAGCATCCAAGTGGCATAATTCAGGGGCTG…		1	N/A	O1S3	2.2	0.041	Tetrahedral	7.7°	0
P25791	LMO2	LIM Domain Only 2	2L6Y	C	GCTTTTTGGGCAAGACGGTCTCTGCGCATCCTGTGACAAGCGGATTCGTGCCTATGAGATGACAATGCGGGTGAAAGACAAAGTGTATCACCTGGAATGTTTCAAATGCGCCGCCTGTCAGAAGCATTTCTGTGTAGGTGACAGATACCTCCTCATCAACTCTGACATAGTGTGCGAACAGGACATCTACGAGTGGACTAAGATCAATGGGATGATATAGGCCCGAGTCCCCGGGCATCTTTGGGGAGGTGTTCACTGAAGACGCCGTCTCCATGGCATCTTCGTCTTCACTCTTAGGCACTTTGGGGGTTTGAGGGTGGGGTAAGGGATTTCTTAGGGGATGGTAGACCTTTATTGGGTATCAAGACATAGCATCCAAGTGGCATAATTCAGGGGCTG…		1	N/A	O1S3	2.2	0.041	Tetrahedral	7.7°	0
P25791	LMO2	LIM Domain Only 2	2L6Y	C	GCTTTTTGGGCAAGACGGTCTCTGCGCATCCTGTGACAAGCGGATTCGTGCCTATGAGATGACAATGCGGGTGAAAGACAAAGTGTATCACCTGGAATGTTTCAAATGCGCCGCCTGTCAGAAGCATTTCTGTGTAGGTGACAGATACCTCCTCATCAACTCTGACATAGTGTGCGAACAGGACATCTACGAGTGGACTAAGATCAATGGGATGATATAGGCCCGAGTCCCCGGGCATCTTTGGGGAGGTGTTCACTGAAGACGCCGTCTCCATGGCATCTTCGTCTTCACTCTTAGGCACTTTGGGGGTTTGAGGGTGGGGTAAGGGATTTCTTAGGGGATGGTAGACCTTTATTGGGTATCAAGACATAGCATCCAAGTGGCATAATTCAGGGGCTG…		1	N/A	O1S3	2.2	0.041	Tetrahedral	7.7°	0
P25791	LMO2	LIM Domain Only 2	2L6Y	D	GCTTTTTGGGCAAGACGGTCTCTGCGCATCCTGTGACAAGCGGATTCGTGCCTATGAGATGACAATGCGGGTGAAAGACAAAGTGTATCACCTGGAATGTTTCAAATGCGCCGCCTGTCAGAAGCATTTCTGTGTAGGTGACAGATACCTCCTCATCAACTCTGACATAGTGTGCGAACAGGACATCTACGAGTGGACTAAGATCAATGGGATGATATAGGCCCGAGTCCCCGGGCATCTTTGGGGAGGTGTTCACTGAAGACGCCGTCTCCATGGCATCTTCGTCTTCACTCTTAGGCACTTTGGGGGTTTGAGGGTGGGGTAAGGGATTTCTTAGGGGATGGTAGACCTTTATTGGGTATCAAGACATAGCATCCAAGTGGCATAATTCAGGGGCTG…		1	N/A	O1S3	2.2	0.041	Tetrahedral	7.7°	0
P61968	LMO4	LIM Domain Only 4	2DFY	C	ACCATGGTGAATCCGGGCAGCAGCTCGCAGCCGCCCCCGGTGACGGCCGGCTCCCTCTCCTGGAAGCGGTGCGCAGGCTGCGGGGGCAAGATTGCGGACCGCTTTCTGCTCTATGCCATGGACAGCTATTGGCACAGCCGGTGCCTCAAGTGCTCCTGCTGCCAGGCGCAGCTGGGCGACATCGGCACGTCCTGTTACACCAAAAGTGGCATGATCCTTTGCAGAAATGACTACATTAG		1	34.1 (33.7)	N1S3	2	0.038	Tetrahedral	5.9°	0
P61968	LMO4	LIM Domain Only 4	2DFY	C	ACCATGGTGAATCCGGGCAGCAGCTCGCAGCCGCCCCCGGTGACGGCCGGCTCCCTCTCCTGGAAGCGGTGCGCAGGCTGCGGGGGCAAGATTGCGGACCGCTTTCTGCTCTATGCCATGGACAGCTATTGGCACAGCCGGTGCCTCAAGTGCTCCTGCTGCCAGGCGCAGCTGGGCGACATCGGCACGTCCTGTTACACCAAAAGTGGCATGATCCTTTGCAGAAATGACTACATTAG		1	34.1 (33.7)	N1S3	2	0.038	Tetrahedral	5.9°	0
P61968	LMO4	LIM Domain Only 4	2DFY	H	ACCATGGTGAATCCGGGCAGCAGCTCGCAGCCGCCCCCGGTGACGGCCGGCTCCCTCTCCTGGAAGCGGTGCGCAGGCTGCGGGGGCAAGATTGCGGACCGCTTTCTGCTCTATGCCATGGACAGCTATTGGCACAGCCGGTGCCTCAAGTGCTCCTGCTGCCAGGCGCAGCTGGGCGACATCGGCACGTCCTGTTACACCAAAAGTGGCATGATCCTTTGCAGAAATGACTACATTAG		1	34.1 (33.7)	N1S3	2	0.038	Tetrahedral	5.9°	0
P61968	LMO4	LIM Domain Only 4	2DFY	C	ACCATGGTGAATCCGGGCAGCAGCTCGCAGCCGCCCCCGGTGACGGCCGGCTCCCTCTCCTGGAAGCGGTGCGCAGGCTGCGGGGGCAAGATTGCGGACCGCTTTCTGCTCTATGCCATGGACAGCTATTGGCACAGCCGGTGCCTCAAGTGCTCCTGCTGCCAGGCGCAGCTGGGCGACATCGGCACGTCCTGTTACACCAAAAGTGGCATGATCCTTTGCAGAAATGACTACATTAG		1	34.1 (33.7)	N1S3	2	0.038	Tetrahedral	5.9°	0
P61968	LMO4	LIM Domain Only 4	2DFY	C	ACCATGGTGAATCCGGGCAGCAGCTCGCAGCCGCCCCCGGTGACGGCCGGCTCCCTCTCCTGGAAGCGGTGCGCAGGCTGCGGGGGCAAGATTGCGGACCGCTTTCTGCTCTATGCCATGGACAGCTATTGGCACAGCCGGTGCCTCAAGTGCTCCTGCTGCCAGGCGCAGCTGGGCGACATCGGCACGTCCTGTTACACCAAAAGTGGCATGATCCTTTGCAGAAATGACTACATTAG		1	34.8 (34.2)	O1S3	2	0.037	Tetrahedral	5.7°	0
P61968	LMO4	LIM Domain Only 4	2DFY	C	ACCATGGTGAATCCGGGCAGCAGCTCGCAGCCGCCCCCGGTGACGGCCGGCTCCCTCTCCTGGAAGCGGTGCGCAGGCTGCGGGGGCAAGATTGCGGACCGCTTTCTGCTCTATGCCATGGACAGCTATTGGCACAGCCGGTGCCTCAAGTGCTCCTGCTGCCAGGCGCAGCTGGGCGACATCGGCACGTCCTGTTACACCAAAAGTGGCATGATCCTTTGCAGAAATGACTACATTAG		1	34.8 (34.2)	O1S3	2	0.037	Tetrahedral	5.7°	0
P61968	LMO4	LIM Domain Only 4	2DFY	C	ACCATGGTGAATCCGGGCAGCAGCTCGCAGCCGCCCCCGGTGACGGCCGGCTCCCTCTCCTGGAAGCGGTGCGCAGGCTGCGGGGGCAAGATTGCGGACCGCTTTCTGCTCTATGCCATGGACAGCTATTGGCACAGCCGGTGCCTCAAGTGCTCCTGCTGCCAGGCGCAGCTGGGCGACATCGGCACGTCCTGTTACACCAAAAGTGGCATGATCCTTTGCAGAAATGACTACATTAG		1	34.8 (34.2)	O1S3	2	0.037	Tetrahedral	5.7°	0
P61968	LMO4	LIM Domain Only 4	2DFY	D	ACCATGGTGAATCCGGGCAGCAGCTCGCAGCCGCCCCCGGTGACGGCCGGCTCCCTCTCCTGGAAGCGGTGCGCAGGCTGCGGGGGCAAGATTGCGGACCGCTTTCTGCTCTATGCCATGGACAGCTATTGGCACAGCCGGTGCCTCAAGTGCTCCTGCTGCCAGGCGCAGCTGGGCGACATCGGCACGTCCTGTTACACCAAAAGTGGCATGATCCTTTGCAGAAATGACTACATTAG		1	34.8 (34.2)	O1S3	2	0.037	Tetrahedral	5.7°	0
P61968	LMO4	LIM Domain Only 4	2DFY	C	GTTATTTGGAAATAGCGGTGCTTGCAGCGCTTGCGGACAGTCGATTCCTGCGAGTGAACTCGTCATGAGGGCGCAAGGCAATGTGTATCATCTTAAG		1	58.5 (56.2)	N1S3	1.8	0.084	Tetrahedral	6.8°	0
P61968	LMO4	LIM Domain Only 4	2DFY	C	GTTATTTGGAAATAGCGGTGCTTGCAGCGCTTGCGGACAGTCGATTCCTGCGAGTGAACTCGTCATGAGGGCGCAAGGCAATGTGTATCATCTTAAG		1	58.5 (56.2)	N1S3	1.8	0.084	Tetrahedral	6.8°	0
P61968	LMO4	LIM Domain Only 4	2DFY	H	GTTATTTGGAAATAGCGGTGCTTGCAGCGCTTGCGGACAGTCGATTCCTGCGAGTGAACTCGTCATGAGGGCGCAAGGCAATGTGTATCATCTTAAG		1	58.5 (56.2)	N1S3	1.8	0.084	Tetrahedral	6.8°	0
P61968	LMO4	LIM Domain Only 4	2DFY	C	TGTTTTACATGCTCTACCTGCCGGAATCGCCTGGTCCCGGGAGATCGGTTTCACTACATCAATGGCAGTTTATTTTGTGAACATGATAGACCTACAGCTCTCATCAATGGCCATTTGAATTCACTTCAGAGCAATCCACTACTGCCAGACCAGAAG		1	58.5 (56.2)	N1S3	1.8	0.084	Tetrahedral	6.8°	0
P61968	LMO4	LIM Domain Only 4	2DFY	C	TGTTTTACATGCTCTACCTGCCGGAATCGCCTGGTCCCGGGAGATCGGTTTCACTACATCAATGGCAGTTTATTTTGTGAACATGATAGACCTACAGCTCTCATCAATGGCCATTTGAATTCACTTCAGAGCAATCCACTACTGCCAGACCAGAAG		0.7	52.8 (60.3)	O1S3	2.1	0.024	Tetrahedral	6°	0
P61968	LMO4	LIM Domain Only 4	2DFY	C	TGTTTTACATGCTCTACCTGCCGGAATCGCCTGGTCCCGGGAGATCGGTTTCACTACATCAATGGCAGTTTATTTTGTGAACATGATAGACCTACAGCTCTCATCAATGGCCATTTGAATTCACTTCAGAGCAATCCACTACTGCCAGACCAGAAG		0.7	52.8 (60.3)	O1S3	2.1	0.024	Tetrahedral	6°	0
P61968	LMO4	LIM Domain Only 4	2DFY	C	TGTTTTACATGCTCTACCTGCCGGAATCGCCTGGTCCCGGGAGATCGGTTTCACTACATCAATGGCAGTTTATTTTGTGAACATGATAGACCTACAGCTCTCATCAATGGCCATTTGAATTCACTTCAGAGCAATCCACTACTGCCAGACCAGAAG		0.7	52.8 (60.3)	O1S3	2.1	0.024	Tetrahedral	6°	0
P61968	LMO4	LIM Domain Only 4	2DFY	D	TGTTTTACATGCTCTACCTGCCGGAATCGCCTGGTCCCGGGAGATCGGTTTCACTACATCAATGGCAGTTTATTTTGTGAACATGATAGACCTACAGCTCTCATCAATGGCCATTTGAATTCACTTCAGAGCAATCCACTACTGCCAGACCAGAAG		0.7	52.8 (60.3)	O1S3	2.1	0.024	Tetrahedral	6°	0
Q00987	MDM2	MDM2 Proto-Oncogene	6SQS	C	GACTATTGGAAATGCACTTCATGCAATGAAATGAATCCCCCCCTTCCATCACATTGCAACAGATGTTGGGCCCTTCGTGAGAATTGGCTTCCTGAAGATAAAGGGAAAGATAAAGGGGAAATCTCTGAGAAAGCCAAACTGGAAAACTCAACACAAGCTGAAGAGGGCTTTGATGTTCCTGATTGTAAAAAAACTATAGTGAATGATTCCAGAGAGTCATGTGTTGAGGAAAATGATGATAAAATTACACAAGCTTCACAATCACAAGAAAGTGAAGACTATTCTCAGCCATCAACTTCTAGTAGCATTATTTATAGCAGCCAAGAAGATGTGAAAGAGTTTGAAAGGGAAGAAACCCAAGACAAAGAAGAGAGTGTGGAATCTAGTTTGCCCCTTAAT…		1	31.5 (31.1)	S4	2.1	0.075	Tetrahedral	6.6°	0
Q00987	MDM2	MDM2 Proto-Oncogene	6SQS	C	GACTATTGGAAATGCACTTCATGCAATGAAATGAATCCCCCCCTTCCATCACATTGCAACAGATGTTGGGCCCTTCGTGAGAATTGGCTTCCTGAAGATAAAGGGAAAGATAAAGGGGAAATCTCTGAGAAAGCCAAACTGGAAAACTCAACACAAGCTGAAGAGGGCTTTGATGTTCCTGATTGTAAAAAAACTATAGTGAATGATTCCAGAGAGTCATGTGTTGAGGAAAATGATGATAAAATTACACAAGCTTCACAATCACAAGAAAGTGAAGACTATTCTCAGCCATCAACTTCTAGTAGCATTATTTATAGCAGCCAAGAAGATGTGAAAGAGTTTGAAAGGGAAGAAACCCAAGACAAAGAAGAGAGTGTGGAATCTAGTTTGCCCCTTAAT…		1	31.5 (31.1)	S4	2.1	0.075	Tetrahedral	6.6°	0
Q00987	MDM2	MDM2 Proto-Oncogene	6SQS	C	GACTATTGGAAATGCACTTCATGCAATGAAATGAATCCCCCCCTTCCATCACATTGCAACAGATGTTGGGCCCTTCGTGAGAATTGGCTTCCTGAAGATAAAGGGAAAGATAAAGGGGAAATCTCTGAGAAAGCCAAACTGGAAAACTCAACACAAGCTGAAGAGGGCTTTGATGTTCCTGATTGTAAAAAAACTATAGTGAATGATTCCAGAGAGTCATGTGTTGAGGAAAATGATGATAAAATTACACAAGCTTCACAATCACAAGAAAGTGAAGACTATTCTCAGCCATCAACTTCTAGTAGCATTATTTATAGCAGCCAAGAAGATGTGAAAGAGTTTGAAAGGGAAGAAACCCAAGACAAAGAAGAGAGTGTGGAATCTAGTTTGCCCCTTAAT…		1	31.5 (31.1)	S4	2.1	0.075	Tetrahedral	6.6°	0
Q00987	MDM2	MDM2 Proto-Oncogene	6SQS	C	GACTATTGGAAATGCACTTCATGCAATGAAATGAATCCCCCCCTTCCATCACATTGCAACAGATGTTGGGCCCTTCGTGAGAATTGGCTTCCTGAAGATAAAGGGAAAGATAAAGGGGAAATCTCTGAGAAAGCCAAACTGGAAAACTCAACACAAGCTGAAGAGGGCTTTGATGTTCCTGATTGTAAAAAAACTATAGTGAATGATTCCAGAGAGTCATGTGTTGAGGAAAATGATGATAAAATTACACAAGCTTCACAATCACAAGAAAGTGAAGACTATTCTCAGCCATCAACTTCTAGTAGCATTATTTATAGCAGCCAAGAAGATGTGAAAGAGTTTGAAAGGGAAGAAACCCAAGACAAAGAAGAGAGTGTGGAATCTAGTTTGCCCCTTAAT…		1	31.5 (31.1)	S4	2.1	0.075	Tetrahedral	6.6°	0
Q00987	MDM2	MDM2 Proto-Oncogene	6SQS	H	GACTATTGGAAATGCACTTCATGCAATGAAATGAATCCCCCCCTTCCATCACATTGCAACAGATGTTGGGCCCTTCGTGAGAATTGGCTTCCTGAAGATAAAGGGAAAGATAAAGGGGAAATCTCTGAGAAAGCCAAACTGGAAAACTCAACACAAGCTGAAGAGGGCTTTGATGTTCCTGATTGTAAAAAAACTATAGTGAATGATTCCAGAGAGTCATGTGTTGAGGAAAATGATGATAAAATTACACAAGCTTCACAATCACAAGAAAGTGAAGACTATTCTCAGCCATCAACTTCTAGTAGCATTATTTATAGCAGCCAAGAAGATGTGAAAGAGTTTGAAAGGGAAGAAACCCAAGACAAAGAAGAGAGTGTGGAATCTAGTTTGCCCCTTAAT…		1	26.1 (25.3)	N2S2	2.1	0.043	Tetrahedral	8°	0
Q00987	MDM2	MDM2 Proto-Oncogene	6SQS	H	GACTATTGGAAATGCACTTCATGCAATGAAATGAATCCCCCCCTTCCATCACATTGCAACAGATGTTGGGCCCTTCGTGAGAATTGGCTTCCTGAAGATAAAGGGAAAGATAAAGGGGAAATCTCTGAGAAAGCCAAACTGGAAAACTCAACACAAGCTGAAGAGGGCTTTGATGTTCCTGATTGTAAAAAAACTATAGTGAATGATTCCAGAGAGTCATGTGTTGAGGAAAATGATGATAAAATTACACAAGCTTCACAATCACAAGAAAGTGAAGACTATTCTCAGCCATCAACTTCTAGTAGCATTATTTATAGCAGCCAAGAAGATGTGAAAGAGTTTGAAAGGGAAGAAACCCAAGACAAAGAAGAGAGTGTGGAATCTAGTTTGCCCCTTAAT…		1	26.1 (25.3)	N2S2	2.1	0.043	Tetrahedral	8°	0
Q00987	MDM2	MDM2 Proto-Oncogene	6SQS	C	GACTATTGGAAATGCACTTCATGCAATGAAATGAATCCCCCCCTTCCATCACATTGCAACAGATGTTGGGCCCTTCGTGAGAATTGGCTTCCTGAAGATAAAGGGAAAGATAAAGGGGAAATCTCTGAGAAAGCCAAACTGGAAAACTCAACACAAGCTGAAGAGGGCTTTGATGTTCCTGATTGTAAAAAAACTATAGTGAATGATTCCAGAGAGTCATGTGTTGAGGAAAATGATGATAAAATTACACAAGCTTCACAATCACAAGAAAGTGAAGACTATTCTCAGCCATCAACTTCTAGTAGCATTATTTATAGCAGCCAAGAAGATGTGAAAGAGTTTGAAAGGGAAGAAACCCAAGACAAAGAAGAGAGTGTGGAATCTAGTTTGCCCCTTAAT…		1	26.1 (25.3)	N2S2	2.1	0.043	Tetrahedral	8°	0
Q00987	MDM2	MDM2 Proto-Oncogene	6SQS	C	GACTATTGGAAATGCACTTCATGCAATGAAATGAATCCCCCCCTTCCATCACATTGCAACAGATGTTGGGCCCTTCGTGAGAATTGGCTTCCTGAAGATAAAGGGAAAGATAAAGGGGAAATCTCTGAGAAAGCCAAACTGGAAAACTCAACACAAGCTGAAGAGGGCTTTGATGTTCCTGATTGTAAAAAAACTATAGTGAATGATTCCAGAGAGTCATGTGTTGAGGAAAATGATGATAAAATTACACAAGCTTCACAATCACAAGAAAGTGAAGACTATTCTCAGCCATCAACTTCTAGTAGCATTATTTATAGCAGCCAAGAAGATGTGAAAGAGTTTGAAAGGGAAGAAACCCAAGACAAAGAAGAGAGTGTGGAATCTAGTTTGCCCCTTAAT…		1	26.1 (25.3)	N2S2	2.1	0.043	Tetrahedral	8°	0
P24347	MMP11	Matrix Metallopeptidase 11	1HV5	H	GTACTGGCATGGGGACGACCTGCCGTTTGATGGGCCTGGGGGCATCCTGGCCCATGCCTTCTTCCCCAAGACTCACCGAGAAGGGGATGTCCACTTCGACTATGATGAGACCTGGACTATCGGGGATGACCAGG		1	24.3 (27.1)	O1N3	1.1	0.21	Tetrahedral	7.7°	0
P24347	MMP11	Matrix Metallopeptidase 11	1HV5	D	GTACTGGCATGGGGACGACCTGCCGTTTGATGGGCCTGGGGGCATCCTGGCCCATGCCTTCTTCCCCAAGACTCACCGAGAAGGGGATGTCCACTTCGACTATGATGAGACCTGGACTATCGGGGATGACCAGG		1	24.3 (27.1)	O1N3	1.1	0.21	Tetrahedral	7.7°	0
P24347	MMP11	Matrix Metallopeptidase 11	1HV5	H	GTACTGGCATGGGGACGACCTGCCGTTTGATGGGCCTGGGGGCATCCTGGCCCATGCCTTCTTCCCCAAGACTCACCGAGAAGGGGATGTCCACTTCGACTATGATGAGACCTGGACTATCGGGGATGACCAGG		1	24.3 (27.1)	O1N3	1.1	0.21	Tetrahedral	7.7°	0
P24347	MMP11	Matrix Metallopeptidase 11	1HV5	H	GTACTGGCATGGGGACGACCTGCCGTTTGATGGGCCTGGGGGCATCCTGGCCCATGCCTTCTTCCCCAAGACTCACCGAGAAGGGGATGTCCACTTCGACTATGATGAGACCTGGACTATCGGGGATGACCAGG		1	24.3 (27.1)	O1N3	1.1	0.21	Tetrahedral	7.7°	0
P24347	MMP11	Matrix Metallopeptidase 11	1HV5	H	GCACAGACCTGCTGCAGGTGGCAGCCCATGAATTTGGCCACGTGCTGGGGCTGCAGCACACAACAGCAGCCAAGGCCCTGATGTCCGCCTTCTACACCTTTCGCTACCCACTGAGTCTCAGCCCAGATGACTGCAGGGGCGTTCAACACCTATATGGCCAGCCCTGGCCCACTGTCACCTCCAGGACCCCAGCCCTGGGCCCCCAGGCTGGGATAGACACCAATGAGATTGCACCGCTGGAG		1	19.6 (23.6)	O1N3	0.9	0.14	Tetrahedral	7.3°	0
P24347	MMP11	Matrix Metallopeptidase 11	1HV5	H	GCACAGACCTGCTGCAGGTGGCAGCCCATGAATTTGGCCACGTGCTGGGGCTGCAGCACACAACAGCAGCCAAGGCCCTGATGTCCGCCTTCTACACCTTTCGCTACCCACTGAGTCTCAGCCCAGATGACTGCAGGGGCGTTCAACACCTATATGGCCAGCCCTGGCCCACTGTCACCTCCAGGACCCCAGCCCTGGGCCCCCAGGCTGGGATAGACACCAATGAGATTGCACCGCTGGAG		1	19.6 (23.6)	O1N3	0.9	0.14	Tetrahedral	7.3°	0
P24347	MMP11	Matrix Metallopeptidase 11	1HV5	H	GCACAGACCTGCTGCAGGTGGCAGCCCATGAATTTGGCCACGTGCTGGGGCTGCAGCACACAACAGCAGCCAAGGCCCTGATGTCCGCCTTCTACACCTTTCGCTACCCACTGAGTCTCAGCCCAGATGACTGCAGGGGCGTTCAACACCTATATGGCCAGCCCTGGCCCACTGTCACCTCCAGGACCCCAGCCCTGGGCCCCCAGGCTGGGATAGACACCAATGAGATTGCACCGCTGGAG		1	19.6 (23.6)	O1N3	0.9	0.14	Tetrahedral	7.3°	0
P39900	MMP12	Matrix Metallopeptidase 12	1JIZ	H	CTCATGGAGACTTCCATGCTTTTGATGGCAAAGGTGGAATCCTAGCCCATGCTTTTGGACCTGGATCTGGCATTGGAGGGGATGCACATTTCGATGAGGACGAATTCTGGACTACACATTCAGGAG		1	19.9 (19.1)	O1N3	2.1	0.13	Tetrahedral	4.3°	0
P39900	MMP12	Matrix Metallopeptidase 12	1JIZ	D	CTCATGGAGACTTCCATGCTTTTGATGGCAAAGGTGGAATCCTAGCCCATGCTTTTGGACCTGGATCTGGCATTGGAGGGGATGCACATTTCGATGAGGACGAATTCTGGACTACACATTCAGGAG		1	19.9 (19.1)	O1N3	2.1	0.13	Tetrahedral	4.3°	0
P39900	MMP12	Matrix Metallopeptidase 12	1JIZ	H	CTCATGGAGACTTCCATGCTTTTGATGGCAAAGGTGGAATCCTAGCCCATGCTTTTGGACCTGGATCTGGCATTGGAGGGGATGCACATTTCGATGAGGACGAATTCTGGACTACACATTCAGGAG		1	19.9 (19.1)	O1N3	2.1	0.13	Tetrahedral	4.3°	0
P39900	MMP12	Matrix Metallopeptidase 12	1JIZ	H	CTCATGGAGACTTCCATGCTTTTGATGGCAAAGGTGGAATCCTAGCCCATGCTTTTGGACCTGGATCTGGCATTGGAGGGGATGCACATTTCGATGAGGACGAATTCTGGACTACACATTCAGGAG		1	19.9 (19.1)	O1N3	2.1	0.13	Tetrahedral	4.3°	0
P39900	MMP12	Matrix Metallopeptidase 12	1JIZ	H	GCACAAACTTGTTCCTCACTGCTGTTCACGAGATTGGCCATTCCTTAGGTCTTGGCCATTCTAGTGATCCAAAGGCCGTAATGTTCCCCACCTACAAATATGTTGACATCAACACATTTCGCCTCTCTGCTGATGACATACGTGGCATTCAGTCCCTGTATG		1	20.5 (24.1)	O2N3	1.5	0.11	Trigonal Bipyramidal	13.6°	0
P39900	MMP12	Matrix Metallopeptidase 12	1JIZ	H	GCACAAACTTGTTCCTCACTGCTGTTCACGAGATTGGCCATTCCTTAGGTCTTGGCCATTCTAGTGATCCAAAGGCCGTAATGTTCCCCACCTACAAATATGTTGACATCAACACATTTCGCCTCTCTGCTGATGACATACGTGGCATTCAGTCCCTGTATG		1	20.5 (24.1)	O2N3	1.5	0.11	Trigonal Bipyramidal	13.6°	0
P39900	MMP12	Matrix Metallopeptidase 12	1JIZ	H	GCACAAACTTGTTCCTCACTGCTGTTCACGAGATTGGCCATTCCTTAGGTCTTGGCCATTCTAGTGATCCAAAGGCCGTAATGTTCCCCACCTACAAATATGTTGACATCAACACATTTCGCCTCTCTGCTGATGACATACGTGGCATTCAGTCCCTGTATG		1	20.5 (24.1)	O2N3	1.5	0.11	Trigonal Bipyramidal	13.6°	0
P08253	MMP2	Matrix Metallopeptidase 2	1EAK	C	CAATACCTGAACACCTTCTATGGCTGCCCCAAGGAGAGCTGCAACCTGTTTGTGCTGAAGGACACACTAAAGAAGATGCAGAAGTTCTTTGGACTGCCCCAGACAGGTGATCTTGACCAGAATACCATCGAGACCATGCGGAAGCCACGCTGCGGCAACCCAGATGTGGCCAACTACAACTTCTTCCCTCGCAAGCCCAAGTGGGACAAGAACCAGATCACATACAG		1	20.3 (31.4)	N3S1	0.8	0.18	Tetrahedral	11.9°	0
P08253	MMP2	Matrix Metallopeptidase 2	1EAK	H	GGTACAGCCTGTTCCTCGTGGCAGCCCACGAGTTTGGCCACGCCATGGGGCTGGAGCACTCCCAAGACCCTGGGGCCCTGATGGCACCCATTTACACCTACACCAAGAACTTCCGTCTGTCCCAGGATGACATCAAGGGCATTCAGGAGCTCTATG		1	20.3 (31.4)	N3S1	0.8	0.18	Tetrahedral	11.9°	0
P08253	MMP2	Matrix Metallopeptidase 2	1EAK	H	GGTACAGCCTGTTCCTCGTGGCAGCCCACGAGTTTGGCCACGCCATGGGGCTGGAGCACTCCCAAGACCCTGGGGCCCTGATGGCACCCATTTACACCTACACCAAGAACTTCCGTCTGTCCCAGGATGACATCAAGGGCATTCAGGAGCTCTATG		1	20.3 (31.4)	N3S1	0.8	0.18	Tetrahedral	11.9°	0
P08253	MMP2	Matrix Metallopeptidase 2	1EAK	H	GGTACAGCCTGTTCCTCGTGGCAGCCCACGAGTTTGGCCACGCCATGGGGCTGGAGCACTCCCAAGACCCTGGGGCCCTGATGGCACCCATTTACACCTACACCAAGAACTTCCGTCTGTCCCAGGATGACATCAAGGGCATTCAGGAGCTCTATG		1	20.3 (31.4)	N3S1	0.8	0.18	Tetrahedral	11.9°	0
P08253	MMP2	Matrix Metallopeptidase 2	1EAK	H	AGCATGGCGATGGATACCCCTTTGACGGTAAGGACGGACTCCTGGCTCATGCCTTCGCCCCAGGCACTGGTGTTGGGGGAGACTCCCATTTTGATGACGATGAGCTATGGACCTTGGGAGAAGGCCAAG		1	26.5 (25.3)	O1N3	1.5	0.24	Tetrahedral	12.2°	0
P08253	MMP2	Matrix Metallopeptidase 2	1EAK	D	AGCATGGCGATGGATACCCCTTTGACGGTAAGGACGGACTCCTGGCTCATGCCTTCGCCCCAGGCACTGGTGTTGGGGGAGACTCCCATTTTGATGACGATGAGCTATGGACCTTGGGAGAAGGCCAAG		1	26.5 (25.3)	O1N3	1.5	0.24	Tetrahedral	12.2°	0
P08253	MMP2	Matrix Metallopeptidase 2	1EAK	H	AGCATGGCGATGGATACCCCTTTGACGGTAAGGACGGACTCCTGGCTCATGCCTTCGCCCCAGGCACTGGTGTTGGGGGAGACTCCCATTTTGATGACGATGAGCTATGGACCTTGGGAGAAGGCCAAG		1	26.5 (25.3)	O1N3	1.5	0.24	Tetrahedral	12.2°	0
P08253	MMP2	Matrix Metallopeptidase 2	1EAK	H	AGCATGGCGATGGATACCCCTTTGACGGTAAGGACGGACTCCTGGCTCATGCCTTCGCCCCAGGCACTGGTGTTGGGGGAGACTCCCATTTTGATGACGATGAGCTATGGACCTTGGGAGAAGGCCAAG		1	26.5 (25.3)	O1N3	1.5	0.24	Tetrahedral	12.2°	0
P22894	MMP8	Matrix Metallopeptidase 8	1JAP	H	ATCACGGTGACAATTCTCCATTTGATGGACCCAATGGAATCCTTGCTCATGCCTTTCAGCCAGGCCAAGGTATTGGAGGAGATGCTCATTTTGATGCCGAAGAAACATGGACCAACACCTCCGCAA		1	13.7 (11.5)	O1N3	2.2	0.17	Tetrahedral	4.9°	0
P22894	MMP8	Matrix Metallopeptidase 8	1JAP	D	ATCACGGTGACAATTCTCCATTTGATGGACCCAATGGAATCCTTGCTCATGCCTTTCAGCCAGGCCAAGGTATTGGAGGAGATGCTCATTTTGATGCCGAAGAAACATGGACCAACACCTCCGCAA		1	13.7 (11.5)	O1N3	2.2	0.17	Tetrahedral	4.9°	0
P22894	MMP8	Matrix Metallopeptidase 8	1JAP	H	ATCACGGTGACAATTCTCCATTTGATGGACCCAATGGAATCCTTGCTCATGCCTTTCAGCCAGGCCAAGGTATTGGAGGAGATGCTCATTTTGATGCCGAAGAAACATGGACCAACACCTCCGCAA		1	13.7 (11.5)	O1N3	2.2	0.17	Tetrahedral	4.9°	0
P22894	MMP8	Matrix Metallopeptidase 8	1JAP	H	ATCACGGTGACAATTCTCCATTTGATGGACCCAATGGAATCCTTGCTCATGCCTTTCAGCCAGGCCAAGGTATTGGAGGAGATGCTCATTTTGATGCCGAAGAAACATGGACCAACACCTCCGCAA		1	13.7 (11.5)	O1N3	2.2	0.17	Tetrahedral	4.9°	0
P22894	MMP8	Matrix Metallopeptidase 8	1JAP	H	ATTACAACTTGTTTCTTGTTGCTGCTCATGAATTTGGCCATTCTTTGGGGCTCGCTCACTCCTCTGACCCTGGTGCCTTGATGTATCCCAACTATGCTTTCAGGGAAACCAGCAACTACTCACTCCCTCAAGATGACATCGATGGCATTCAGGCCATCTATG		1	16.6 (13.7)	O2N3	2	0.16	Trigonal Bipyramidal	12.1°	0
P22894	MMP8	Matrix Metallopeptidase 8	1JAP	H	ATTACAACTTGTTTCTTGTTGCTGCTCATGAATTTGGCCATTCTTTGGGGCTCGCTCACTCCTCTGACCCTGGTGCCTTGATGTATCCCAACTATGCTTTCAGGGAAACCAGCAACTACTCACTCCCTCAAGATGACATCGATGGCATTCAGGCCATCTATG		1	16.6 (13.7)	O2N3	2	0.16	Trigonal Bipyramidal	12.1°	0
P22894	MMP8	Matrix Metallopeptidase 8	1JAP	H	ATTACAACTTGTTTCTTGTTGCTGCTCATGAATTTGGCCATTCTTTGGGGCTCGCTCACTCCTCTGACCCTGGTGCCTTGATGTATCCCAACTATGCTTTCAGGGAAACCAGCAACTACTCACTCCCTCAAGATGACATCGATGGCATTCAGGCCATCTATG		1	16.6 (13.7)	O2N3	2	0.16	Trigonal Bipyramidal	12.1°	0
Q9NZV6	MSRB1	Methionine Sulfoxide Reductase B1	2KV1	C	GCGTTTACGTGTGTGCCAAGTGTGGCTATGAGCTGTTCTCCAGCCGCTCGAAGTATGCACACTCGTCTCCATGGCCGGCGTTCACCGAGACCATTCACGCCGACAGCGTGGCCAAGCGTCCGGAGCACAATAGATCTGAAGCCTTGAAG		1	N/A	S4	1.9	0.2	Trigonal Bipyramidal	12°	0.2
Q9NZV6	MSRB1	Methionine Sulfoxide Reductase B1	2KV1	C	GCGTTTACGTGTGTGCCAAGTGTGGCTATGAGCTGTTCTCCAGCCGCTCGAAGTATGCACACTCGTCTCCATGGCCGGCGTTCACCGAGACCATTCACGCCGACAGCGTGGCCAAGCGTCCGGAGCACAATAGATCTGAAGCCTTGAAG		1	N/A	S4	1.9	0.2	Trigonal Bipyramidal	12°	0.2
Q9NZV6	MSRB1	Methionine Sulfoxide Reductase B1	2KV1	C	GTGTCCTGTGGCAAGTGTGGCAATGGGTTGGGCCACGAGTTCCTGAACGACGGCCCCAAGCCGGGGCAGTCCCGATTCTGAATATTCAGCAGCTCGCTGAAGTTTGTCCCTAAAG		1	N/A	S4	1.9	0.2	Trigonal Bipyramidal	12°	0.2
Q9NZV6	MSRB1	Methionine Sulfoxide Reductase B1	2KV1	C	GTGTCCTGTGGCAAGTGTGGCAATGGGTTGGGCCACGAGTTCCTGAACGACGGCCCCAAGCCGGGGCAGTCCCGATTCTGAATATTCAGCAGCTCGCTGAAGTTTGTCCCTAAAG		1	N/A	S4	1.9	0.2	Trigonal Bipyramidal	12°	0.2
Q8TAT5	NEIL3	Nei Like DNA Glycosylase 3	3W0F	C	TGCCGTAAAGCAGGACTTGCTCTCTCTAAACACTATAAGGTTTACAAGCGTCCTAATTGTGGTCAGTGCCACTGCAGAATAACTGTGTGCCGCTTTGGGGACAATAACAGAATGACATATTTCTGTCCTCACTGTCAAAAAGAAAATCCTCAACATGTTGACATATG		1	54.2 (49.7)	S4	2.3	0.18	Tetrahedral	11.1°	0
Q8TAT5	NEIL3	Nei Like DNA Glycosylase 3	3W0F	C	TGCCGTAAAGCAGGACTTGCTCTCTCTAAACACTATAAGGTTTACAAGCGTCCTAATTGTGGTCAGTGCCACTGCAGAATAACTGTGTGCCGCTTTGGGGACAATAACAGAATGACATATTTCTGTCCTCACTGTCAAAAAGAAAATCCTCAACATGTTGACATATG		1	54.2 (49.7)	S4	2.3	0.18	Tetrahedral	11.1°	0
Q8TAT5	NEIL3	Nei Like DNA Glycosylase 3	3W0F	C	TGCCGTAAAGCAGGACTTGCTCTCTCTAAACACTATAAGGTTTACAAGCGTCCTAATTGTGGTCAGTGCCACTGCAGAATAACTGTGTGCCGCTTTGGGGACAATAACAGAATGACATATTTCTGTCCTCACTGTCAAAAAGAAAATCCTCAACATGTTGACATATG		1	54.2 (49.7)	S4	2.3	0.18	Tetrahedral	11.1°	0
Q8TAT5	NEIL3	Nei Like DNA Glycosylase 3	3W0F	C	TGCCGTAAAGCAGGACTTGCTCTCTCTAAACACTATAAGGTTTACAAGCGTCCTAATTGTGGTCAGTGCCACTGCAGAATAACTGTGTGCCGCTTTGGGGACAATAACAGAATGACATATTTCTGTCCTCACTGTCAAAAAGAAAATCCTCAACATGTTGACATATG		1	54.2 (49.7)	S4	2.3	0.18	Tetrahedral	11.1°	0
P14543	NID1	Nidogen 1	1GL4	D	GGGGTGAGTTCACTCGCCAGGCTGAGGTGACCTTCGTGGGGCACCCGGGCAATCTGGTCATTAAGCAGCGGTTCAGCGGCATCGATGAGCATGGGCACCTGACCATCGACACGGAGCTGGAGGGCCGCGTGCCGCAGATTCCGTTCGGCTCCTCCGTGCACATTGAGCCCTACACGGAGCTGTACCACTACTCCACCTCAG		1	20.4 (19.4)	O1N3	1.1	0.27	Tetrahedral	5.7°	0
P14543	NID1	Nidogen 1	1GL4	H	GGGGTGAGTTCACTCGCCAGGCTGAGGTGACCTTCGTGGGGCACCCGGGCAATCTGGTCATTAAGCAGCGGTTCAGCGGCATCGATGAGCATGGGCACCTGACCATCGACACGGAGCTGGAGGGCCGCGTGCCGCAGATTCCGTTCGGCTCCTCCGTGCACATTGAGCCCTACACGGAGCTGTACCACTACTCCACCTCAG		1	20.4 (19.4)	O1N3	1.1	0.27	Tetrahedral	5.7°	0
P14543	NID1	Nidogen 1	1GL4	H	GGGGTGAGTTCACTCGCCAGGCTGAGGTGACCTTCGTGGGGCACCCGGGCAATCTGGTCATTAAGCAGCGGTTCAGCGGCATCGATGAGCATGGGCACCTGACCATCGACACGGAGCTGGAGGGCCGCGTGCCGCAGATTCCGTTCGGCTCCTCCGTGCACATTGAGCCCTACACGGAGCTGTACCACTACTCCACCTCAG		1	20.4 (19.4)	O1N3	1.1	0.27	Tetrahedral	5.7°	0
P35228	NOS2	Nitric Oxide Synthase 2	1DF1	C	ATTTTAACTTGCAGGTCCAAATCTTGCCTGGGGTCCATTATGACTCCCAAAAGTTTGACCAGAGGACCCAGGGACAAGCCTACCCCTCCAGATGAGCTTCTACCTCAAGCTATCGAATTTGTCAACCAATATTACGGCTCCTTCAAAGA		0.5	79 (27.9)	S4	2.9	0.19	Tetrahedral	12.5°	0
P35228	NOS2	Nitric Oxide Synthase 2	1DF1	C	ATTTTAACTTGCAGGTCCAAATCTTGCCTGGGGTCCATTATGACTCCCAAAAGTTTGACCAGAGGACCCAGGGACAAGCCTACCCCTCCAGATGAGCTTCTACCTCAAGCTATCGAATTTGTCAACCAATATTACGGCTCCTTCAAAGA		0.5	79 (27.9)	S4	2.9	0.19	Tetrahedral	12.5°	0
P29474	NOS3	Nitric Oxide Synthase 3	1D0C	C	GATGGGCCCTGCACCCCAAGACGCTGCCTGGGCTCCCTGGTATTTCCACGGAAACTACAGGGCCGGCCCTCCCCCGGCCCCCCGGCCCCTGAGCAGCTGCTGAGTCAGGCCCGGGACTTCATCAACCAGTACTACAGCTCCATTAAGAG		1	26.2 (29.7)	S4	2	0.089	Tetrahedral	5.1°	0
P29474	NOS3	Nitric Oxide Synthase 3	1D0C	C	GATGGGCCCTGCACCCCAAGACGCTGCCTGGGCTCCCTGGTATTTCCACGGAAACTACAGGGCCGGCCCTCCCCCGGCCCCCCGGCCCCTGAGCAGCTGCTGAGTCAGGCCCGGGACTTCATCAACCAGTACTACAGCTCCATTAAGAG		1	26.2 (29.7)	S4	2	0.089	Tetrahedral	5.1°	0
P22736	NR4A1	Nuclear Receptor Subfamily 4 Group A Member 1	1CIT	C	AGATGCCCTGTATCCAAGCCCAATATGGGACACCAGCACCGAGTCCGGGACCCCGTGACCACCTGGCAAGCGACCCCCTGACCCCTGAGTTCATCAAGCCCACCATGGACCTGGCCAGCCCCGAGGCAGCCCCCGCTGCCCCCACTGCCCTGCCCAGCTTCAGCACCTTCATGGACGGCTACACAGGAGAGTTTGACACCTTCCTCTACCAGCTGCCAGGAACAGTCCAGCCATGCTCCTCAGCCTCCTCCTCGGCCTCCTCCACATCCTCGTCCTCAGCCACCTCCCCTGCCTCTGCCTCCTTCAAGTTCGAGGACTTCCAGGTGTACGGCTGCTACCCCGGCCCCCTGAGCGGCCCAGTGGATGAGGCCCTGTCCTCCAGTGGCTCTGACTACTATG…		1	36.6 (33.8)	S4	1	0.11	Tetrahedral	8.7°	0
P22736	NR4A1	Nuclear Receptor Subfamily 4 Group A Member 1	1CIT	C	AGATGCCCTGTATCCAAGCCCAATATGGGACACCAGCACCGAGTCCGGGACCCCGTGACCACCTGGCAAGCGACCCCCTGACCCCTGAGTTCATCAAGCCCACCATGGACCTGGCCAGCCCCGAGGCAGCCCCCGCTGCCCCCACTGCCCTGCCCAGCTTCAGCACCTTCATGGACGGCTACACAGGAGAGTTTGACACCTTCCTCTACCAGCTGCCAGGAACAGTCCAGCCATGCTCCTCAGCCTCCTCCTCGGCCTCCTCCACATCCTCGTCCTCAGCCACCTCCCCTGCCTCTGCCTCCTTCAAGTTCGAGGACTTCCAGGTGTACGGCTGCTACCCCGGCCCCCTGAGCGGCCCAGTGGATGAGGCCCTGTCCTCCAGTGGCTCTGACTACTATG…		1	36.6 (33.8)	S4	1	0.11	Tetrahedral	8.7°	0
P22736	NR4A1	Nuclear Receptor Subfamily 4 Group A Member 1	1CIT	C	AGATGCCCTGTATCCAAGCCCAATATGGGACACCAGCACCGAGTCCGGGACCCCGTGACCACCTGGCAAGCGACCCCCTGACCCCTGAGTTCATCAAGCCCACCATGGACCTGGCCAGCCCCGAGGCAGCCCCCGCTGCCCCCACTGCCCTGCCCAGCTTCAGCACCTTCATGGACGGCTACACAGGAGAGTTTGACACCTTCCTCTACCAGCTGCCAGGAACAGTCCAGCCATGCTCCTCAGCCTCCTCCTCGGCCTCCTCCACATCCTCGTCCTCAGCCACCTCCCCTGCCTCTGCCTCCTTCAAGTTCGAGGACTTCCAGGTGTACGGCTGCTACCCCGGCCCCCTGAGCGGCCCAGTGGATGAGGCCCTGTCCTCCAGTGGCTCTGACTACTATG…		1	36.6 (33.8)	S4	1	0.11	Tetrahedral	8.7°	0
P22736	NR4A1	Nuclear Receptor Subfamily 4 Group A Member 1	1CIT	C	AGATGCCCTGTATCCAAGCCCAATATGGGACACCAGCACCGAGTCCGGGACCCCGTGACCACCTGGCAAGCGACCCCCTGACCCCTGAGTTCATCAAGCCCACCATGGACCTGGCCAGCCCCGAGGCAGCCCCCGCTGCCCCCACTGCCCTGCCCAGCTTCAGCACCTTCATGGACGGCTACACAGGAGAGTTTGACACCTTCCTCTACCAGCTGCCAGGAACAGTCCAGCCATGCTCCTCAGCCTCCTCCTCGGCCTCCTCCACATCCTCGTCCTCAGCCACCTCCCCTGCCTCTGCCTCCTTCAAGTTCGAGGACTTCCAGGTGTACGGCTGCTACCCCGGCCCCCTGAGCGGCCCAGTGGATGAGGCCCTGTCCTCCAGTGGCTCTGACTACTATG…		1	36.6 (33.8)	S4	1	0.11	Tetrahedral	8.7°	0
P22736	NR4A1	Nuclear Receptor Subfamily 4 Group A Member 1	1CIT	C	CGCACAGTGCAGAAAAACGCCAAGTACATCTGCCTGGCTAACAAGGACTGCCCTGTGGACAAGAGGCGGCGAAACCGCTGCCAGTTCTGCCGCTTCCAGAAGTGCCTGGCGGTGGGCATGGTGAAGGAAG		1	39.8 (37.8)	S4	1.1	0.14	Tetrahedral	10.5°	0
P22736	NR4A1	Nuclear Receptor Subfamily 4 Group A Member 1	1CIT	C	CGCACAGTGCAGAAAAACGCCAAGTACATCTGCCTGGCTAACAAGGACTGCCCTGTGGACAAGAGGCGGCGAAACCGCTGCCAGTTCTGCCGCTTCCAGAAGTGCCTGGCGGTGGGCATGGTGAAGGAAG		1	39.8 (37.8)	S4	1.1	0.14	Tetrahedral	10.5°	0
P22736	NR4A1	Nuclear Receptor Subfamily 4 Group A Member 1	1CIT	C	CGCACAGTGCAGAAAAACGCCAAGTACATCTGCCTGGCTAACAAGGACTGCCCTGTGGACAAGAGGCGGCGAAACCGCTGCCAGTTCTGCCGCTTCCAGAAGTGCCTGGCGGTGGGCATGGTGAAGGAAG		1	39.8 (37.8)	S4	1.1	0.14	Tetrahedral	10.5°	0
P22736	NR4A1	Nuclear Receptor Subfamily 4 Group A Member 1	1CIT	C	CGCACAGTGCAGAAAAACGCCAAGTACATCTGCCTGGCTAACAAGGACTGCCCTGTGGACAAGAGGCGGCGAAACCGCTGCCAGTTCTGCCGCTTCCAGAAGTGCCTGGCGGTGGGCATGGTGAAGGAAG		1	39.8 (37.8)	S4	1.1	0.14	Tetrahedral	10.5°	0
Q05655	PRKCD	Protein Kinase C Delta	1PTQ	H	TTCCAGAAAGAACGCTTCAACATCGACATGCCGCACCGCTTCAAGGTTCACAACTACATGAGCCCCACCTTCTGTGACCACTGCGGCAGCCTGCTCTGGGGACTGGTGAAGCAGGGATTAAAGTGTGAAG		1	16.2 (11.3)	N1S3	1.4	0.16	Tetrahedral	4.5°	0
Q05655	PRKCD	Protein Kinase C Delta	1PTQ	C	TTCCAGAAAGAACGCTTCAACATCGACATGCCGCACCGCTTCAAGGTTCACAACTACATGAGCCCCACCTTCTGTGACCACTGCGGCAGCCTGCTCTGGGGACTGGTGAAGCAGGGATTAAAGTGTGAAG		1	16.2 (11.3)	N1S3	1.4	0.16	Tetrahedral	4.5°	0
Q05655	PRKCD	Protein Kinase C Delta	1PTQ	C	ACTGCGGCATGAATGTGCACCATAAATGCCGGGAGAAGGTGGCCAACCTCTGCGGCATCAACCAGAAGCTTTTGGCTGAGGCCTTGAACCAAGTCACCCAG		1	16.2 (11.3)	N1S3	1.4	0.16	Tetrahedral	4.5°	0
Q05655	PRKCD	Protein Kinase C Delta	1PTQ	C	ACTGCGGCATGAATGTGCACCATAAATGCCGGGAGAAGGTGGCCAACCTCTGCGGCATCAACCAGAAGCTTTTGGCTGAGGCCTTGAACCAAGTCACCCAG		1	16.2 (11.3)	N1S3	1.4	0.16	Tetrahedral	4.5°	0
Q05655	PRKCD	Protein Kinase C Delta	1PTQ	C	TTCCAGAAAGAACGCTTCAACATCGACATGCCGCACCGCTTCAAGGTTCACAACTACATGAGCCCCACCTTCTGTGACCACTGCGGCAGCCTGCTCTGGGGACTGGTGAAGCAGGGATTAAAGTGTGAAG		1	13.3 (10.1)	N1S3	1.5	0.14	Tetrahedral	7.6°	0
Q05655	PRKCD	Protein Kinase C Delta	1PTQ	C	TTCCAGAAAGAACGCTTCAACATCGACATGCCGCACCGCTTCAAGGTTCACAACTACATGAGCCCCACCTTCTGTGACCACTGCGGCAGCCTGCTCTGGGGACTGGTGAAGCAGGGATTAAAGTGTGAAG		1	13.3 (10.1)	N1S3	1.5	0.14	Tetrahedral	7.6°	0
Q05655	PRKCD	Protein Kinase C Delta	1PTQ	H	ACTGCGGCATGAATGTGCACCATAAATGCCGGGAGAAGGTGGCCAACCTCTGCGGCATCAACCAGAAGCTTTTGGCTGAGGCCTTGAACCAAGTCACCCAG		1	13.3 (10.1)	N1S3	1.5	0.14	Tetrahedral	7.6°	0
Q05655	PRKCD	Protein Kinase C Delta	1PTQ	C	ACTGCGGCATGAATGTGCACCATAAATGCCGGGAGAAGGTGGCCAACCTCTGCGGCATCAACCAGAAGCTTTTGGCTGAGGCCTTGAACCAAGTCACCCAG		1	13.3 (10.1)	N1S3	1.5	0.14	Tetrahedral	7.6°	0
Q16769	QPCT	Glutaminyl-Peptide Cyclotransferase	2AFM	D	CACATCATGCAGCGAATTCAGAGGCTTCAGGCTGACTGGGTCTTGGAAATAGACACCTTCTTGAGTCAGACACCCTATGGGTACCGGTCTTTCTCAAATATCATCAGCACCCTCAATCCCACTGCTAAACGACATTTGGTCCTCGCCTGCCACTATGACTCCAAGTATTTTTCCCACTGGAACAACAGAGTGTTTGTAGGAGCCACTGATTCAGCCGTGCCATGTGCAATGATGTTGGAACTTGCTCGTGCCTTAGACAAGAAACTCCTTTCCTTAAAG		1	16.4 (16.7)	O3N1	1.7	0.1	Tetrahedral	7.5°	0
Q16769	QPCT	Glutaminyl-Peptide Cyclotransferase	2AFM	E	ACTGTTTCAGACTCCAAGCCAGATTTGTCACTCCAGCTGATCTTCTTTGATGGTGAAGAGGCTTTTCTTCACTGGTCTCCTCAAGATTCTCTCTATGGGTCTCGACACTTAGCTGCAAAGATGGCATCGACCCCGCACCCACCTGGAGCGAGAGGCACCAGCCAACTGCATGGCATG		1	16.4 (16.7)	O3N1	1.7	0.1	Tetrahedral	7.5°	0
Q16769	QPCT	Glutaminyl-Peptide Cyclotransferase	2AFM	H	GTGTTCCAGTTCTGCATCTGATACCGTCTCCTTTCCCTGAAGTCTGGCACACCATGGATGACAATGAAGAAAATTTGGATGAATCAACCATTGACAATCTAAACAAAATCCTACAAGTCTTTGTGTTGGAATATCTTCATTTGTAATACTCTGATTTAGTTTAGGATAATTGGTTCTAGAATTGAATTCAAAAGTCAAGGCATCATTTAAAATAATCTGATTTCAGACAAATGCTGTGTGGAAACATCTATCCTATAGATCATCCTATTCTTATGTGTCTTTGGTTATCAGATCAATTACAGAATAATTGTGTTGTGATATTGTGTCCTAAATTGCTCATTAATTTTTATTTACAGATTGAAAAAGAGGGACCGTGTAAAGAAAATGGAAAATAAATAT…		1	16.4 (16.7)	O3N1	1.7	0.1	Tetrahedral	7.5°	0
P15918	RAG1	Recombination Activating 1	1RMD	C	GTACCTCAGCCAGCATGGCAGCCTCTTTCCCACCCACCTTGGGACTCAGTTCTGCCCCAGATGAAATTCAGCACCCACATATTAAATTTTCAGAATGGAAATTTAAGCTGTTCCGGGTGAGATCCTTTGAAAAGACACCTGAAGAAGCTCAAAAGGAAAAGAAGGATTCCTTTGAGGGGAAACCCTCTCTGGAGCAATCTCCAGCAGTCCTGGACAAGGCTGATGGTCAGAAGCCAGTCCCAACTCAGCCATTGTTAAAAGCCCACCCTAAGTTTTCAAAGAAATTTCACGACAACGAGAAAGCAAGAGGCAAAGCGATCCATCAAGCCAACCTTCGACATCTCTGCCGCATCTGTGGGAATTCTTTTAGAGCTGATGAGCACAACAGGAGATATCCAG…		1	23.3 (19.2)	N2S2	2.2	0.069	Tetrahedral	8.8°	0
P15918	RAG1	Recombination Activating 1	1RMD	H	GTACCTCAGCCAGCATGGCAGCCTCTTTCCCACCCACCTTGGGACTCAGTTCTGCCCCAGATGAAATTCAGCACCCACATATTAAATTTTCAGAATGGAAATTTAAGCTGTTCCGGGTGAGATCCTTTGAAAAGACACCTGAAGAAGCTCAAAAGGAAAAGAAGGATTCCTTTGAGGGGAAACCCTCTCTGGAGCAATCTCCAGCAGTCCTGGACAAGGCTGATGGTCAGAAGCCAGTCCCAACTCAGCCATTGTTAAAAGCCCACCCTAAGTTTTCAAAGAAATTTCACGACAACGAGAAAGCAAGAGGCAAAGCGATCCATCAAGCCAACCTTCGACATCTCTGCCGCATCTGTGGGAATTCTTTTAGAGCTGATGAGCACAACAGGAGATATCCAG…		1	23.3 (19.2)	N2S2	2.2	0.069	Tetrahedral	8.8°	0
P15918	RAG1	Recombination Activating 1	1RMD	C	GTACCTCAGCCAGCATGGCAGCCTCTTTCCCACCCACCTTGGGACTCAGTTCTGCCCCAGATGAAATTCAGCACCCACATATTAAATTTTCAGAATGGAAATTTAAGCTGTTCCGGGTGAGATCCTTTGAAAAGACACCTGAAGAAGCTCAAAAGGAAAAGAAGGATTCCTTTGAGGGGAAACCCTCTCTGGAGCAATCTCCAGCAGTCCTGGACAAGGCTGATGGTCAGAAGCCAGTCCCAACTCAGCCATTGTTAAAAGCCCACCCTAAGTTTTCAAAGAAATTTCACGACAACGAGAAAGCAAGAGGCAAAGCGATCCATCAAGCCAACCTTCGACATCTCTGCCGCATCTGTGGGAATTCTTTTAGAGCTGATGAGCACAACAGGAGATATCCAG…		1	23.3 (19.2)	N2S2	2.2	0.069	Tetrahedral	8.8°	0
P15918	RAG1	Recombination Activating 1	1RMD	H	GTACCTCAGCCAGCATGGCAGCCTCTTTCCCACCCACCTTGGGACTCAGTTCTGCCCCAGATGAAATTCAGCACCCACATATTAAATTTTCAGAATGGAAATTTAAGCTGTTCCGGGTGAGATCCTTTGAAAAGACACCTGAAGAAGCTCAAAAGGAAAAGAAGGATTCCTTTGAGGGGAAACCCTCTCTGGAGCAATCTCCAGCAGTCCTGGACAAGGCTGATGGTCAGAAGCCAGTCCCAACTCAGCCATTGTTAAAAGCCCACCCTAAGTTTTCAAAGAAATTTCACGACAACGAGAAAGCAAGAGGCAAAGCGATCCATCAAGCCAACCTTCGACATCTCTGCCGCATCTGTGGGAATTCTTTTAGAGCTGATGAGCACAACAGGAGATATCCAG…		1	23.3 (19.2)	N2S2	2.2	0.069	Tetrahedral	8.8°	0
P15918	RAG1	Recombination Activating 1	1RMD	C	GTACCTCAGCCAGCATGGCAGCCTCTTTCCCACCCACCTTGGGACTCAGTTCTGCCCCAGATGAAATTCAGCACCCACATATTAAATTTTCAGAATGGAAATTTAAGCTGTTCCGGGTGAGATCCTTTGAAAAGACACCTGAAGAAGCTCAAAAGGAAAAGAAGGATTCCTTTGAGGGGAAACCCTCTCTGGAGCAATCTCCAGCAGTCCTGGACAAGGCTGATGGTCAGAAGCCAGTCCCAACTCAGCCATTGTTAAAAGCCCACCCTAAGTTTTCAAAGAAATTTCACGACAACGAGAAAGCAAGAGGCAAAGCGATCCATCAAGCCAACCTTCGACATCTCTGCCGCATCTGTGGGAATTCTTTTAGAGCTGATGAGCACAACAGGAGATATCCAG…		1	24.1 (18.9)	S4	2.4	0.076	Tetrahedral	7.3°	0
P15918	RAG1	Recombination Activating 1	1RMD	C	GTACCTCAGCCAGCATGGCAGCCTCTTTCCCACCCACCTTGGGACTCAGTTCTGCCCCAGATGAAATTCAGCACCCACATATTAAATTTTCAGAATGGAAATTTAAGCTGTTCCGGGTGAGATCCTTTGAAAAGACACCTGAAGAAGCTCAAAAGGAAAAGAAGGATTCCTTTGAGGGGAAACCCTCTCTGGAGCAATCTCCAGCAGTCCTGGACAAGGCTGATGGTCAGAAGCCAGTCCCAACTCAGCCATTGTTAAAAGCCCACCCTAAGTTTTCAAAGAAATTTCACGACAACGAGAAAGCAAGAGGCAAAGCGATCCATCAAGCCAACCTTCGACATCTCTGCCGCATCTGTGGGAATTCTTTTAGAGCTGATGAGCACAACAGGAGATATCCAG…		1	24.1 (18.9)	S4	2.4	0.076	Tetrahedral	7.3°	0
P15918	RAG1	Recombination Activating 1	1RMD	C	GTACCTCAGCCAGCATGGCAGCCTCTTTCCCACCCACCTTGGGACTCAGTTCTGCCCCAGATGAAATTCAGCACCCACATATTAAATTTTCAGAATGGAAATTTAAGCTGTTCCGGGTGAGATCCTTTGAAAAGACACCTGAAGAAGCTCAAAAGGAAAAGAAGGATTCCTTTGAGGGGAAACCCTCTCTGGAGCAATCTCCAGCAGTCCTGGACAAGGCTGATGGTCAGAAGCCAGTCCCAACTCAGCCATTGTTAAAAGCCCACCCTAAGTTTTCAAAGAAATTTCACGACAACGAGAAAGCAAGAGGCAAAGCGATCCATCAAGCCAACCTTCGACATCTCTGCCGCATCTGTGGGAATTCTTTTAGAGCTGATGAGCACAACAGGAGATATCCAG…		1	24.1 (18.9)	S4	2.4	0.076	Tetrahedral	7.3°	0
P15918	RAG1	Recombination Activating 1	1RMD	C	GTACCTCAGCCAGCATGGCAGCCTCTTTCCCACCCACCTTGGGACTCAGTTCTGCCCCAGATGAAATTCAGCACCCACATATTAAATTTTCAGAATGGAAATTTAAGCTGTTCCGGGTGAGATCCTTTGAAAAGACACCTGAAGAAGCTCAAAAGGAAAAGAAGGATTCCTTTGAGGGGAAACCCTCTCTGGAGCAATCTCCAGCAGTCCTGGACAAGGCTGATGGTCAGAAGCCAGTCCCAACTCAGCCATTGTTAAAAGCCCACCCTAAGTTTTCAAAGAAATTTCACGACAACGAGAAAGCAAGAGGCAAAGCGATCCATCAAGCCAACCTTCGACATCTCTGCCGCATCTGTGGGAATTCTTTTAGAGCTGATGAGCACAACAGGAGATATCCAG…		1	23.3 (20.4)	N1S3	2.2	0.091	Tetrahedral	7°	0
P15918	RAG1	Recombination Activating 1	1RMD	H	GTACCTCAGCCAGCATGGCAGCCTCTTTCCCACCCACCTTGGGACTCAGTTCTGCCCCAGATGAAATTCAGCACCCACATATTAAATTTTCAGAATGGAAATTTAAGCTGTTCCGGGTGAGATCCTTTGAAAAGACACCTGAAGAAGCTCAAAAGGAAAAGAAGGATTCCTTTGAGGGGAAACCCTCTCTGGAGCAATCTCCAGCAGTCCTGGACAAGGCTGATGGTCAGAAGCCAGTCCCAACTCAGCCATTGTTAAAAGCCCACCCTAAGTTTTCAAAGAAATTTCACGACAACGAGAAAGCAAGAGGCAAAGCGATCCATCAAGCCAACCTTCGACATCTCTGCCGCATCTGTGGGAATTCTTTTAGAGCTGATGAGCACAACAGGAGATATCCAG…		1	23.3 (20.4)	N1S3	2.2	0.091	Tetrahedral	7°	0
P15918	RAG1	Recombination Activating 1	1RMD	C	GTACCTCAGCCAGCATGGCAGCCTCTTTCCCACCCACCTTGGGACTCAGTTCTGCCCCAGATGAAATTCAGCACCCACATATTAAATTTTCAGAATGGAAATTTAAGCTGTTCCGGGTGAGATCCTTTGAAAAGACACCTGAAGAAGCTCAAAAGGAAAAGAAGGATTCCTTTGAGGGGAAACCCTCTCTGGAGCAATCTCCAGCAGTCCTGGACAAGGCTGATGGTCAGAAGCCAGTCCCAACTCAGCCATTGTTAAAAGCCCACCCTAAGTTTTCAAAGAAATTTCACGACAACGAGAAAGCAAGAGGCAAAGCGATCCATCAAGCCAACCTTCGACATCTCTGCCGCATCTGTGGGAATTCTTTTAGAGCTGATGAGCACAACAGGAGATATCCAG…		1	23.3 (20.4)	N1S3	2.2	0.091	Tetrahedral	7°	0
P15918	RAG1	Recombination Activating 1	1RMD	C	GTACCTCAGCCAGCATGGCAGCCTCTTTCCCACCCACCTTGGGACTCAGTTCTGCCCCAGATGAAATTCAGCACCCACATATTAAATTTTCAGAATGGAAATTTAAGCTGTTCCGGGTGAGATCCTTTGAAAAGACACCTGAAGAAGCTCAAAAGGAAAAGAAGGATTCCTTTGAGGGGAAACCCTCTCTGGAGCAATCTCCAGCAGTCCTGGACAAGGCTGATGGTCAGAAGCCAGTCCCAACTCAGCCATTGTTAAAAGCCCACCCTAAGTTTTCAAAGAAATTTCACGACAACGAGAAAGCAAGAGGCAAAGCGATCCATCAAGCCAACCTTCGACATCTCTGCCGCATCTGTGGGAATTCTTTTAGAGCTGATGAGCACAACAGGAGATATCCAG…		1	23.3 (20.4)	N1S3	2.2	0.091	Tetrahedral	7°	0
P15918	RAG1	Recombination Activating 1	1RMD	C	GTACCTCAGCCAGCATGGCAGCCTCTTTCCCACCCACCTTGGGACTCAGTTCTGCCCCAGATGAAATTCAGCACCCACATATTAAATTTTCAGAATGGAAATTTAAGCTGTTCCGGGTGAGATCCTTTGAAAAGACACCTGAAGAAGCTCAAAAGGAAAAGAAGGATTCCTTTGAGGGGAAACCCTCTCTGGAGCAATCTCCAGCAGTCCTGGACAAGGCTGATGGTCAGAAGCCAGTCCCAACTCAGCCATTGTTAAAAGCCCACCCTAAGTTTTCAAAGAAATTTCACGACAACGAGAAAGCAAGAGGCAAAGCGATCCATCAAGCCAACCTTCGACATCTCTGCCGCATCTGTGGGAATTCTTTTAGAGCTGATGAGCACAACAGGAGATATCCAG…		1	34.8 (31.1)	N2S2	2.1	0.13	Tetrahedral	6.8°	0
P15918	RAG1	Recombination Activating 1	1RMD	C	GTACCTCAGCCAGCATGGCAGCCTCTTTCCCACCCACCTTGGGACTCAGTTCTGCCCCAGATGAAATTCAGCACCCACATATTAAATTTTCAGAATGGAAATTTAAGCTGTTCCGGGTGAGATCCTTTGAAAAGACACCTGAAGAAGCTCAAAAGGAAAAGAAGGATTCCTTTGAGGGGAAACCCTCTCTGGAGCAATCTCCAGCAGTCCTGGACAAGGCTGATGGTCAGAAGCCAGTCCCAACTCAGCCATTGTTAAAAGCCCACCCTAAGTTTTCAAAGAAATTTCACGACAACGAGAAAGCAAGAGGCAAAGCGATCCATCAAGCCAACCTTCGACATCTCTGCCGCATCTGTGGGAATTCTTTTAGAGCTGATGAGCACAACAGGAGATATCCAG…		1	34.8 (31.1)	N2S2	2.1	0.13	Tetrahedral	6.8°	0
P15918	RAG1	Recombination Activating 1	1RMD	H	GTACCTCAGCCAGCATGGCAGCCTCTTTCCCACCCACCTTGGGACTCAGTTCTGCCCCAGATGAAATTCAGCACCCACATATTAAATTTTCAGAATGGAAATTTAAGCTGTTCCGGGTGAGATCCTTTGAAAAGACACCTGAAGAAGCTCAAAAGGAAAAGAAGGATTCCTTTGAGGGGAAACCCTCTCTGGAGCAATCTCCAGCAGTCCTGGACAAGGCTGATGGTCAGAAGCCAGTCCCAACTCAGCCATTGTTAAAAGCCCACCCTAAGTTTTCAAAGAAATTTCACGACAACGAGAAAGCAAGAGGCAAAGCGATCCATCAAGCCAACCTTCGACATCTCTGCCGCATCTGTGGGAATTCTTTTAGAGCTGATGAGCACAACAGGAGATATCCAG…		1	34.8 (31.1)	N2S2	2.1	0.13	Tetrahedral	6.8°	0
P15918	RAG1	Recombination Activating 1	1RMD	H	GTACCTCAGCCAGCATGGCAGCCTCTTTCCCACCCACCTTGGGACTCAGTTCTGCCCCAGATGAAATTCAGCACCCACATATTAAATTTTCAGAATGGAAATTTAAGCTGTTCCGGGTGAGATCCTTTGAAAAGACACCTGAAGAAGCTCAAAAGGAAAAGAAGGATTCCTTTGAGGGGAAACCCTCTCTGGAGCAATCTCCAGCAGTCCTGGACAAGGCTGATGGTCAGAAGCCAGTCCCAACTCAGCCATTGTTAAAAGCCCACCCTAAGTTTTCAAAGAAATTTCACGACAACGAGAAAGCAAGAGGCAAAGCGATCCATCAAGCCAACCTTCGACATCTCTGCCGCATCTGTGGGAATTCTTTTAGAGCTGATGAGCACAACAGGAGATATCCAG…		1	34.8 (31.1)	N2S2	2.1	0.13	Tetrahedral	6.8°	0
P78317	RNF4	Ring Finger Protein 4	3NG2	C	GCCCTCAGGTACTGTCAGTTGTCCCATCTGCATGGACGGATACTCAGAG		1	14.9 (17.1)	S4	2	0.041	Tetrahedral	4.5°	0
P78317	RNF4	Ring Finger Protein 4	3NG2	C	GCCCTCAGGTACTGTCAGTTGTCCCATCTGCATGGACGGATACTCAGAG		1	14.9 (17.1)	S4	2	0.041	Tetrahedral	4.5°	0
P78317	RNF4	Ring Finger Protein 4	3NG2	C	ATCGTGCAGAATGGACGTCTCATCGTTTCCACAGAATGCGGCCATGTCTTCTGTAGCCAGTGCCTCCGTGATTCCCTGAAGAATGCTAATACTTGCCCAACTTGTAGGAAAAAGATCAACCACAAACGGTACCACCCCATTTATATATGAAGTATTCAGAGCCCCCCAGGAGAGACGGATGGACAGACAGACAGCCAGGTTCTCCAGTGGTATCTGCCTCCATTTTCCTGAGATCAAAAAGACTGTTTCGAAACCAACATCTGATATGTAAACTGCTCTTTTGTTTCCAACCCCTTCCTTTTGTTATCTCCAGTTTGATGCTATGGCGCTGGACCCAGGGCCCTCCCAGGCCATCTCTGTTCCTCTGGGGTGGTCCAGTTCTAGAGTGGGAGAAAGGGA…		1	14.9 (17.1)	S4	2	0.041	Tetrahedral	4.5°	0
P78317	RNF4	Ring Finger Protein 4	3NG2	C	ATCGTGCAGAATGGACGTCTCATCGTTTCCACAGAATGCGGCCATGTCTTCTGTAGCCAGTGCCTCCGTGATTCCCTGAAGAATGCTAATACTTGCCCAACTTGTAGGAAAAAGATCAACCACAAACGGTACCACCCCATTTATATATGAAGTATTCAGAGCCCCCCAGGAGAGACGGATGGACAGACAGACAGCCAGGTTCTCCAGTGGTATCTGCCTCCATTTTCCTGAGATCAAAAAGACTGTTTCGAAACCAACATCTGATATGTAAACTGCTCTTTTGTTTCCAACCCCTTCCTTTTGTTATCTCCAGTTTGATGCTATGGCGCTGGACCCAGGGCCCTCCCAGGCCATCTCTGTTCCTCTGGGGTGGTCCAGTTCTAGAGTGGGAGAAAGGGA…		1	14.9 (17.1)	S4	2	0.041	Tetrahedral	4.5°	0
P78317	RNF4	Ring Finger Protein 4	3NG2	C	ATCGTGCAGAATGGACGTCTCATCGTTTCCACAGAATGCGGCCATGTCTTCTGTAGCCAGTGCCTCCGTGATTCCCTGAAGAATGCTAATACTTGCCCAACTTGTAGGAAAAAGATCAACCACAAACGGTACCACCCCATTTATATATGAAGTATTCAGAGCCCCCCAGGAGAGACGGATGGACAGACAGACAGCCAGGTTCTCCAGTGGTATCTGCCTCCATTTTCCTGAGATCAAAAAGACTGTTTCGAAACCAACATCTGATATGTAAACTGCTCTTTTGTTTCCAACCCCTTCCTTTTGTTATCTCCAGTTTGATGCTATGGCGCTGGACCCAGGGCCCTCCCAGGCCATCTCTGTTCCTCTGGGGTGGTCCAGTTCTAGAGTGGGAGAAAGGGA…		1	12.7 (15.3)	N1S3	2.1	0.087	Tetrahedral	4.7°	0
P78317	RNF4	Ring Finger Protein 4	3NG2	H	ATCGTGCAGAATGGACGTCTCATCGTTTCCACAGAATGCGGCCATGTCTTCTGTAGCCAGTGCCTCCGTGATTCCCTGAAGAATGCTAATACTTGCCCAACTTGTAGGAAAAAGATCAACCACAAACGGTACCACCCCATTTATATATGAAGTATTCAGAGCCCCCCAGGAGAGACGGATGGACAGACAGACAGCCAGGTTCTCCAGTGGTATCTGCCTCCATTTTCCTGAGATCAAAAAGACTGTTTCGAAACCAACATCTGATATGTAAACTGCTCTTTTGTTTCCAACCCCTTCCTTTTGTTATCTCCAGTTTGATGCTATGGCGCTGGACCCAGGGCCCTCCCAGGCCATCTCTGTTCCTCTGGGGTGGTCCAGTTCTAGAGTGGGAGAAAGGGA…		1	12.7 (15.3)	N1S3	2.1	0.087	Tetrahedral	4.7°	0
P78317	RNF4	Ring Finger Protein 4	3NG2	C	ATCGTGCAGAATGGACGTCTCATCGTTTCCACAGAATGCGGCCATGTCTTCTGTAGCCAGTGCCTCCGTGATTCCCTGAAGAATGCTAATACTTGCCCAACTTGTAGGAAAAAGATCAACCACAAACGGTACCACCCCATTTATATATGAAGTATTCAGAGCCCCCCAGGAGAGACGGATGGACAGACAGACAGCCAGGTTCTCCAGTGGTATCTGCCTCCATTTTCCTGAGATCAAAAAGACTGTTTCGAAACCAACATCTGATATGTAAACTGCTCTTTTGTTTCCAACCCCTTCCTTTTGTTATCTCCAGTTTGATGCTATGGCGCTGGACCCAGGGCCCTCCCAGGCCATCTCTGTTCCTCTGGGGTGGTCCAGTTCTAGAGTGGGAGAAAGGGA…		1	12.7 (15.3)	N1S3	2.1	0.087	Tetrahedral	4.7°	0
P78317	RNF4	Ring Finger Protein 4	3NG2	C	ATCGTGCAGAATGGACGTCTCATCGTTTCCACAGAATGCGGCCATGTCTTCTGTAGCCAGTGCCTCCGTGATTCCCTGAAGAATGCTAATACTTGCCCAACTTGTAGGAAAAAGATCAACCACAAACGGTACCACCCCATTTATATATGAAGTATTCAGAGCCCCCCAGGAGAGACGGATGGACAGACAGACAGCCAGGTTCTCCAGTGGTATCTGCCTCCATTTTCCTGAGATCAAAAAGACTGTTTCGAAACCAACATCTGATATGTAAACTGCTCTTTTGTTTCCAACCCCTTCCTTTTGTTATCTCCAGTTTGATGCTATGGCGCTGGACCCAGGGCCCTCCCAGGCCATCTCTGTTCCTCTGGGGTGGTCCAGTTCTAGAGTGGGAGAAAGGGA…		1	12.7 (15.3)	N1S3	2.1	0.087	Tetrahedral	4.7°	0
Q9Y2J0	RPH3A	Rabphilin 3A	1ZBD	C	ACGCCTGGTGGACCGCCTAGAAAACATGAGGAAGAACGTGGCTGGAGATGGGGTGAACCGCTGCATACTGTGTGGAGAACAGCTGGGGATGCTGGGCTCTGCCTGTGTAGTATGTGAGGACTGTAAGAAG		1	62.5 (54.3)	S4	0.7	0.17	Tetrahedral	10.1°	0
Q9Y2J0	RPH3A	Rabphilin 3A	1ZBD	C	ACGCCTGGTGGACCGCCTAGAAAACATGAGGAAGAACGTGGCTGGAGATGGGGTGAACCGCTGCATACTGTGTGGAGAACAGCTGGGGATGCTGGGCTCTGCCTGTGTAGTATGTGAGGACTGTAAGAAG		N/A	N/A	N/A	N/A	N/A	N/A	N/A	N/A
Q9Y2J0	RPH3A	Rabphilin 3A	1ZBD	C	AACGTCTGCACCAAGTGCGGAGTGGAGACCAACAACCGCCTGCATTCTGTGTGGCTCTGCAAAATCTGCATTGAGCAGAGGGAG		1	62.5 (54.3)	S4	0.7	0.17	Tetrahedral	10.1°	0
Q9Y2J0	RPH3A	Rabphilin 3A	1ZBD	C	AACGTCTGCACCAAGTGCGGAGTGGAGACCAACAACCGCCTGCATTCTGTGTGGCTCTGCAAAATCTGCATTGAGCAGAGGGAG		N/A	N/A	N/A	N/A	N/A	N/A	N/A	N/A
Q9Y2J0	RPH3A	Rabphilin 3A	1ZBD	C	ACGCCTGGTGGACCGCCTAGAAAACATGAGGAAGAACGTGGCTGGAGATGGGGTGAACCGCTGCATACTGTGTGGAGAACAGCTGGGGATGCTGGGCTCTGCCTGTGTAGTATGTGAGGACTGTAAGAAG		1	39.8 (29.8)	S4	1	0.12	Tetrahedral	8.9°	0
Q9Y2J0	RPH3A	Rabphilin 3A	1ZBD	C	ACGCCTGGTGGACCGCCTAGAAAACATGAGGAAGAACGTGGCTGGAGATGGGGTGAACCGCTGCATACTGTGTGGAGAACAGCTGGGGATGCTGGGCTCTGCCTGTGTAGTATGTGAGGACTGTAAGAAG		1	39.8 (29.8)	S4	1	0.12	Tetrahedral	8.9°	0
Q9Y2J0	RPH3A	Rabphilin 3A	1ZBD	C	AACGTCTGCACCAAGTGCGGAGTGGAGACCAACAACCGCCTGCATTCTGTGTGGCTCTGCAAAATCTGCATTGAGCAGAGGGAG		1	39.8 (29.8)	S4	1	0.12	Tetrahedral	8.9°	0
Q9Y2J0	RPH3A	Rabphilin 3A	1ZBD	C	AACGTCTGCACCAAGTGCGGAGTGGAGACCAACAACCGCCTGCATTCTGTGTGGCTCTGCAAAATCTGCATTGAGCAGAGGGAG		1	39.8 (29.8)	S4	1	0.12	Tetrahedral	8.9°	0
P08294	SOD3	Superoxide Dismutase 3	2JLP	H	GTGCCCGACTCCAGCCATGCTGGCGCTACTGTGTTCCTGCCTGCTCCTGGCAGCCGGTGCCTCGGACGCCTGGACGGGCGAGGACTCGGCGGAGCCCAACTCTGACTCGGCGGAGTGGATCCGAGACATGTACGCCAAGGTCACGGAGATCTGGCAGGAGGTCATGCAGCGGCGGGACGACGACGGCGCGCTCCACGCCGCCTGCCAGGTGCAGCCGTCGGCCACGCTGGACGCCGCGCAGCCCCGGGTGACCGGCGTCGTCCTCTTCCGGCAGCTTGCGCCCCGCGCCAAGCTCGACGCCTTCTTCGCCCTGGAGGGCTTCCCGACCGAGCCGAACAGCTCCAGCCGCGCCATCCACGTGCACCAGTTCGGGGACCTGAGCCAGGGCTGCGAGTCCAC…		1	28.7 (25.6)	O1N3	1.8	0.099	Tetrahedral	8.4°	0
P08294	SOD3	Superoxide Dismutase 3	2JLP	H	GTGCCCGACTCCAGCCATGCTGGCGCTACTGTGTTCCTGCCTGCTCCTGGCAGCCGGTGCCTCGGACGCCTGGACGGGCGAGGACTCGGCGGAGCCCAACTCTGACTCGGCGGAGTGGATCCGAGACATGTACGCCAAGGTCACGGAGATCTGGCAGGAGGTCATGCAGCGGCGGGACGACGACGGCGCGCTCCACGCCGCCTGCCAGGTGCAGCCGTCGGCCACGCTGGACGCCGCGCAGCCCCGGGTGACCGGCGTCGTCCTCTTCCGGCAGCTTGCGCCCCGCGCCAAGCTCGACGCCTTCTTCGCCCTGGAGGGCTTCCCGACCGAGCCGAACAGCTCCAGCCGCGCCATCCACGTGCACCAGTTCGGGGACCTGAGCCAGGGCTGCGAGTCCAC…		1	28.7 (25.6)	O1N3	1.8	0.099	Tetrahedral	8.4°	0
P08294	SOD3	Superoxide Dismutase 3	2JLP	H	GTGCCCGACTCCAGCCATGCTGGCGCTACTGTGTTCCTGCCTGCTCCTGGCAGCCGGTGCCTCGGACGCCTGGACGGGCGAGGACTCGGCGGAGCCCAACTCTGACTCGGCGGAGTGGATCCGAGACATGTACGCCAAGGTCACGGAGATCTGGCAGGAGGTCATGCAGCGGCGGGACGACGACGGCGCGCTCCACGCCGCCTGCCAGGTGCAGCCGTCGGCCACGCTGGACGCCGCGCAGCCCCGGGTGACCGGCGTCGTCCTCTTCCGGCAGCTTGCGCCCCGCGCCAAGCTCGACGCCTTCTTCGCCCTGGAGGGCTTCCCGACCGAGCCGAACAGCTCCAGCCGCGCCATCCACGTGCACCAGTTCGGGGACCTGAGCCAGGGCTGCGAGTCCAC…		1	28.7 (25.6)	O1N3	1.8	0.099	Tetrahedral	8.4°	0
P08294	SOD3	Superoxide Dismutase 3	2JLP	D	GTGCCCGACTCCAGCCATGCTGGCGCTACTGTGTTCCTGCCTGCTCCTGGCAGCCGGTGCCTCGGACGCCTGGACGGGCGAGGACTCGGCGGAGCCCAACTCTGACTCGGCGGAGTGGATCCGAGACATGTACGCCAAGGTCACGGAGATCTGGCAGGAGGTCATGCAGCGGCGGGACGACGACGGCGCGCTCCACGCCGCCTGCCAGGTGCAGCCGTCGGCCACGCTGGACGCCGCGCAGCCCCGGGTGACCGGCGTCGTCCTCTTCCGGCAGCTTGCGCCCCGCGCCAAGCTCGACGCCTTCTTCGCCCTGGAGGGCTTCCCGACCGAGCCGAACAGCTCCAGCCGCGCCATCCACGTGCACCAGTTCGGGGACCTGAGCCAGGGCTGCGAGTCCAC…		1	28.7 (25.6)	O1N3	1.8	0.099	Tetrahedral	8.4°	0
P16035	TIMP2	TIMP Metallopeptidase Inhibitor 2	1BQQ	C	AGCAAACACATCCGTAGAAGGCAGCGCGGCCGCCGAGAACCGCAGCGCCGCTCGCCCGCCGCCCCCCACCCCGCCGCCCCGCCCGGCGAATTGCGCCCCGCGCCCCTCCCCTCGCGCCCCCGAGACAAAGAGGAGAGAAAGTTTGCGCGGCCGAGCGGGGCAGGTGAGGAGGGTGAGCCGCGCGGGAGGGGCCCGCCTCGGCCCCGGCTCAGCCCCCGCCCGCGCCCCCAGCCCGCCGCCGCGAGCAGCGCCCGGACCCCCCAGCGGCGGCCCCCGCCCGCCCAGCCCCCCGGCCCGCCATGGGCGCCGCGGCCCGCACCCTGCGGCTGGCGCTCGGCCTCCTGCTGCTGGCGACGCTGCTTCGCCCGGCCGACGCCTGCAGCTGCTCCCCGGTGCACC…		N/A	N/A	N/A	N/A	N/A	N/A	N/A	N/A
P04637	TP53	Tumor Protein P53	1HU8	C	TACTCCCCTGCCCTCAACAAGATGTTTTGCCAACTGGCCAAGACCTGCCCTGTGCAGCTGTGGGTTGATTCCACACCCCCGCCCGGCACCCGCGTCCGCGCCATGGCCATCTACAAGCAGTCACAGCACATGACGGAGGTTGTGAGGCGCTGCCCCCACCATGAGCGCTGCTCAGATAGCGATG		1	60.9 (50.6)	N1S3	2.4	0.15	Tetrahedral	14.5°	0
P04637	TP53	Tumor Protein P53	1HU8	H	TACTCCCCTGCCCTCAACAAGATGTTTTGCCAACTGGCCAAGACCTGCCCTGTGCAGCTGTGGGTTGATTCCACACCCCCGCCCGGCACCCGCGTCCGCGCCATGGCCATCTACAAGCAGTCACAGCACATGACGGAGGTTGTGAGGCGCTGCCCCCACCATGAGCGCTGCTCAGATAGCGATG		1	60.9 (50.6)	N1S3	2.4	0.15	Tetrahedral	14.5°	0
P04637	TP53	Tumor Protein P53	1HU8	C	GTTGGCTCTGACTGTACCACCATCCACTACAACTACATGTGTAACAGTTCCTGCATGGGCGGCATGAACCGGAGGCCCATCCTCACCATCATCACACTGGAAGACTCCAG		1	60.9 (50.6)	N1S3	2.4	0.15	Tetrahedral	14.5°	0
P04637	TP53	Tumor Protein P53	1HU8	C	GTTGGCTCTGACTGTACCACCATCCACTACAACTACATGTGTAACAGTTCCTGCATGGGCGGCATGAACCGGAGGCCCATCCTCACCATCATCACACTGGAAGACTCCAG		1	60.9 (50.6)	N1S3	2.4	0.15	Tetrahedral	14.5°	0
Q96QT4	TRPM7	Transient Receptor Potential Cation Channel Subfamily M Member 7	1IA9	H	GTTCCTTGAAGTTTTCCTGCTGTATTGCCATTCAGCAGGACAGTGGTTTGCTGTGGAAGAATGTATGACTGGAGAATTTAGAAAATACAACAATAATAATGGAGATGAGATTATTCCAACTAATACTCTGGAAGAGATCATGCTAGCCTTTAGCCACTGGACTTACGAATATACAAGAGGGGAGTTACTGGTACTTGATTTGCAAG		1	37.3 (38.6)	N2S2	1.7	0.082	Tetrahedral	7.4°	0
Q96QT4	TRPM7	Transient Receptor Potential Cation Channel Subfamily M Member 7	1IA9	H	ATCCTGTGATATGGTTTTTGGCCCAGCAAATCTAGGAGAAGATGCAATTAAAAACTTCAGAGCAAAACATCACTGTAATTCTTGCTGTAGAAAGCTTAAACTTCCAG		1	37.3 (38.6)	N2S2	1.7	0.082	Tetrahedral	7.4°	0
Q96QT4	TRPM7	Transient Receptor Potential Cation Channel Subfamily M Member 7	1IA9	C	ATCCTGTGATATGGTTTTTGGCCCAGCAAATCTAGGAGAAGATGCAATTAAAAACTTCAGAGCAAAACATCACTGTAATTCTTGCTGTAGAAAGCTTAAACTTCCAG		1	37.3 (38.6)	N2S2	1.7	0.082	Tetrahedral	7.4°	0
Q96QT4	TRPM7	Transient Receptor Potential Cation Channel Subfamily M Member 7	1IA9	C	ATCCTGTGATATGGTTTTTGGCCCAGCAAATCTAGGAGAAGATGCAATTAAAAACTTCAGAGCAAAACATCACTGTAATTCTTGCTGTAGAAAGCTTAAACTTCCAG		1	37.3 (38.6)	N2S2	1.7	0.082	Tetrahedral	7.4°	0
P15498	VAV1	Vav Guanine Nucleotide Exchange Factor 1	2VRW	H	CTCCAACATCTATCCGGAGAATGCCACCGCCAACGGGCATGACTTCCAGATGTTCTCCTTTGAGGAGACCACATCCTGCAAGGCCTGTCAGATGCTGCTTAG		1	22.6 (23.2)	N1S3	2	0.11	Tetrahedral	2°	0
P15498	VAV1	Vav Guanine Nucleotide Exchange Factor 1	2VRW	C	AGGTACCTTCTATCAGGGCTACCGCTGCCATCGGTGCCGGGCATCTGCACACAAGGAGTGTCTGGGGAGGGTCCCTCCATGTGGCCGACATGGGCAAG		1	22.6 (23.2)	N1S3	2	0.11	Tetrahedral	2°	0
P15498	VAV1	Vav Guanine Nucleotide Exchange Factor 1	2VRW	C	AGGTACCTTCTATCAGGGCTACCGCTGCCATCGGTGCCGGGCATCTGCACACAAGGAGTGTCTGGGGAGGGTCCCTCCATGTGGCCGACATGGGCAAG		1	22.6 (23.2)	N1S3	2	0.11	Tetrahedral	2°	0
P15498	VAV1	Vav Guanine Nucleotide Exchange Factor 1	2VRW	C	AGGTACCTTCTATCAGGGCTACCGCTGCCATCGGTGCCGGGCATCTGCACACAAGGAGTGTCTGGGGAGGGTCCCTCCATGTGGCCGACATGGGCAAG		1	22.6 (23.2)	N1S3	2	0.11	Tetrahedral	2°	0
P15498	VAV1	Vav Guanine Nucleotide Exchange Factor 1	2VRW	C	CTCCAACATCTATCCGGAGAATGCCACCGCCAACGGGCATGACTTCCAGATGTTCTCCTTTGAGGAGACCACATCCTGCAAGGCCTGTCAGATGCTGCTTAG		1	22.8 (22.1)	N1S3	2	0.064	Tetrahedral	6.8°	0
P15498	VAV1	Vav Guanine Nucleotide Exchange Factor 1	2VRW	C	CTCCAACATCTATCCGGAGAATGCCACCGCCAACGGGCATGACTTCCAGATGTTCTCCTTTGAGGAGACCACATCCTGCAAGGCCTGTCAGATGCTGCTTAG		1	22.8 (22.1)	N1S3	2	0.064	Tetrahedral	6.8°	0
P15498	VAV1	Vav Guanine Nucleotide Exchange Factor 1	2VRW	H	AGGTACCTTCTATCAGGGCTACCGCTGCCATCGGTGCCGGGCATCTGCACACAAGGAGTGTCTGGGGAGGGTCCCTCCATGTGGCCGACATGGGCAAG		1	22.8 (22.1)	N1S3	2	0.064	Tetrahedral	6.8°	0
P15498	VAV1	Vav Guanine Nucleotide Exchange Factor 1	2VRW	C	AGGTACCTTCTATCAGGGCTACCGCTGCCATCGGTGCCGGGCATCTGCACACAAGGAGTGTCTGGGGAGGGTCCCTCCATGTGGCCGACATGGGCAAG		1	22.8 (22.1)	N1S3	2	0.064	Tetrahedral	6.8°	0
Q7Z2W4	ZC3HAV1	Zinc Finger CCCH-Type Containing, Antiviral 1	6L1W	C	GCTTTTAGTTTCTCTTCTTTCTAAAGAAGGCTCGCGGAGCCCGGCTGGAGAACCTCACCCTCGCCGAGCCTAGAACCGAGAGGGGGCCACCCCAGGCGGTCACCAGCAGATTTGCCCGCGCGTTCTCTTTCTTTCCACCCAGTTGCCCTTGCGGCCGGCTGTAAACCTGCCACTAGGACCCGGTCGGTGAGATCTAGCCTCTTGACCTGAGAGCCGAGAGTGGATCGCTGGGCTGGGCTAACGGCGACGGAGAGCGCGCCCTCGCTGACTCCGGGCGCGCCCAGCAGTAGCACCGCCCGCGCCCGCCCCTGGACACTTGTAAGTTTCGATTTCCGATTTCCGCGGAACCGAGTCCCGCGCCGCGGCAGAGCCAGCACAGCCAGCGCGCCATGGCGGACC…		1	20.2 (19.3)	N1S3	2	0.054	Tetrahedral	4.4°	0
Q7Z2W4	ZC3HAV1	Zinc Finger CCCH-Type Containing, Antiviral 1	6L1W	C	GCTTTTAGTTTCTCTTCTTTCTAAAGAAGGCTCGCGGAGCCCGGCTGGAGAACCTCACCCTCGCCGAGCCTAGAACCGAGAGGGGGCCACCCCAGGCGGTCACCAGCAGATTTGCCCGCGCGTTCTCTTTCTTTCCACCCAGTTGCCCTTGCGGCCGGCTGTAAACCTGCCACTAGGACCCGGTCGGTGAGATCTAGCCTCTTGACCTGAGAGCCGAGAGTGGATCGCTGGGCTGGGCTAACGGCGACGGAGAGCGCGCCCTCGCTGACTCCGGGCGCGCCCAGCAGTAGCACCGCCCGCGCCCGCCCCTGGACACTTGTAAGTTTCGATTTCCGATTTCCGCGGAACCGAGTCCCGCGCCGCGGCAGAGCCAGCACAGCCAGCGCGCCATGGCGGACC…		1	20.2 (19.3)	N1S3	2	0.054	Tetrahedral	4.4°	0
Q7Z2W4	ZC3HAV1	Zinc Finger CCCH-Type Containing, Antiviral 1	6L1W	C	GCTTTTAGTTTCTCTTCTTTCTAAAGAAGGCTCGCGGAGCCCGGCTGGAGAACCTCACCCTCGCCGAGCCTAGAACCGAGAGGGGGCCACCCCAGGCGGTCACCAGCAGATTTGCCCGCGCGTTCTCTTTCTTTCCACCCAGTTGCCCTTGCGGCCGGCTGTAAACCTGCCACTAGGACCCGGTCGGTGAGATCTAGCCTCTTGACCTGAGAGCCGAGAGTGGATCGCTGGGCTGGGCTAACGGCGACGGAGAGCGCGCCCTCGCTGACTCCGGGCGCGCCCAGCAGTAGCACCGCCCGCGCCCGCCCCTGGACACTTGTAAGTTTCGATTTCCGATTTCCGCGGAACCGAGTCCCGCGCCGCGGCAGAGCCAGCACAGCCAGCGCGCCATGGCGGACC…		1	20.2 (19.3)	N1S3	2	0.054	Tetrahedral	4.4°	0
Q7Z2W4	ZC3HAV1	Zinc Finger CCCH-Type Containing, Antiviral 1	6L1W	H	GCTTTTAGTTTCTCTTCTTTCTAAAGAAGGCTCGCGGAGCCCGGCTGGAGAACCTCACCCTCGCCGAGCCTAGAACCGAGAGGGGGCCACCCCAGGCGGTCACCAGCAGATTTGCCCGCGCGTTCTCTTTCTTTCCACCCAGTTGCCCTTGCGGCCGGCTGTAAACCTGCCACTAGGACCCGGTCGGTGAGATCTAGCCTCTTGACCTGAGAGCCGAGAGTGGATCGCTGGGCTGGGCTAACGGCGACGGAGAGCGCGCCCTCGCTGACTCCGGGCGCGCCCAGCAGTAGCACCGCCCGCGCCCGCCCCTGGACACTTGTAAGTTTCGATTTCCGATTTCCGCGGAACCGAGTCCCGCGCCGCGGCAGAGCCAGCACAGCCAGCGCGCCATGGCGGACC…		1	20.2 (19.3)	N1S3	2	0.054	Tetrahedral	4.4°	0
Q7Z2W4	ZC3HAV1	Zinc Finger CCCH-Type Containing, Antiviral 1	6L1W	C	GCTTTTAGTTTCTCTTCTTTCTAAAGAAGGCTCGCGGAGCCCGGCTGGAGAACCTCACCCTCGCCGAGCCTAGAACCGAGAGGGGGCCACCCCAGGCGGTCACCAGCAGATTTGCCCGCGCGTTCTCTTTCTTTCCACCCAGTTGCCCTTGCGGCCGGCTGTAAACCTGCCACTAGGACCCGGTCGGTGAGATCTAGCCTCTTGACCTGAGAGCCGAGAGTGGATCGCTGGGCTGGGCTAACGGCGACGGAGAGCGCGCCCTCGCTGACTCCGGGCGCGCCCAGCAGTAGCACCGCCCGCGCCCGCCCCTGGACACTTGTAAGTTTCGATTTCCGATTTCCGCGGAACCGAGTCCCGCGCCGCGGCAGAGCCAGCACAGCCAGCGCGCCATGGCGGACC…		1	34.3 (39.7)	N1S3	2.2	0.17	Tetrahedral	4.7°	0
Q7Z2W4	ZC3HAV1	Zinc Finger CCCH-Type Containing, Antiviral 1	6L1W	C	GCTTTTAGTTTCTCTTCTTTCTAAAGAAGGCTCGCGGAGCCCGGCTGGAGAACCTCACCCTCGCCGAGCCTAGAACCGAGAGGGGGCCACCCCAGGCGGTCACCAGCAGATTTGCCCGCGCGTTCTCTTTCTTTCCACCCAGTTGCCCTTGCGGCCGGCTGTAAACCTGCCACTAGGACCCGGTCGGTGAGATCTAGCCTCTTGACCTGAGAGCCGAGAGTGGATCGCTGGGCTGGGCTAACGGCGACGGAGAGCGCGCCCTCGCTGACTCCGGGCGCGCCCAGCAGTAGCACCGCCCGCGCCCGCCCCTGGACACTTGTAAGTTTCGATTTCCGATTTCCGCGGAACCGAGTCCCGCGCCGCGGCAGAGCCAGCACAGCCAGCGCGCCATGGCGGACC…		1	34.3 (39.7)	N1S3	2.2	0.17	Tetrahedral	4.7°	0
Q7Z2W4	ZC3HAV1	Zinc Finger CCCH-Type Containing, Antiviral 1	6L1W	C	GAATTTATGCAAATATTCTCATGAGGTTCTCTCAGAAGAGAACTTCAAAGTCCTGAAAAATCACGAACTCTCTGGACTGAACAAAGAGGAATTAGCAGTGCTCCTCCTCCAAAGTGATCCTTTTTTTATGCCCGAG		1	34.3 (39.7)	N1S3	2.2	0.17	Tetrahedral	4.7°	0
Q7Z2W4	ZC3HAV1	Zinc Finger CCCH-Type Containing, Antiviral 1	6L1W	H	GAATTTATGCAAATATTCTCATGAGGTTCTCTCAGAAGAGAACTTCAAAGTCCTGAAAAATCACGAACTCTCTGGACTGAACAAAGAGGAATTAGCAGTGCTCCTCCTCCAAAGTGATCCTTTTTTTATGCCCGAG		1	34.3 (39.7)	N1S3	2.2	0.17	Tetrahedral	4.7°	0
Q7Z2W4	ZC3HAV1	Zinc Finger CCCH-Type Containing, Antiviral 1	6L1W	C	ATATGCAAAAGTTATAAGGGAGAGGGTCGGCAGCAGATTTGTAACCAGCAGCCACCGTGTTCAAGACTCCACATCTGTGACCACTTCACCCGAGGGAACTGTCGTTTTCCCAACTGCCTCCGGTCCCATAACCTGATGGACAGAAAGGTGCTGGCCATCATGAGGGAGCACGGGCTGAACCCCGACGTGGTCCAGAACATCCAGGACATCTGCAACAGCAAGCACATGCAGAAGAATCCCCCAGGGCCCAGAG		1	51.5 (46)	N1S3	2.1	0.28	Trigonal Bipyramidal	5.3°	0.2
Q7Z2W4	ZC3HAV1	Zinc Finger CCCH-Type Containing, Antiviral 1	6L1W	C	ATATGCAAAAGTTATAAGGGAGAGGGTCGGCAGCAGATTTGTAACCAGCAGCCACCGTGTTCAAGACTCCACATCTGTGACCACTTCACCCGAGGGAACTGTCGTTTTCCCAACTGCCTCCGGTCCCATAACCTGATGGACAGAAAGGTGCTGGCCATCATGAGGGAGCACGGGCTGAACCCCGACGTGGTCCAGAACATCCAGGACATCTGCAACAGCAAGCACATGCAGAAGAATCCCCCAGGGCCCAGAG		1	51.5 (46)	N1S3	2.1	0.28	Trigonal Bipyramidal	5.3°	0.2
Q7Z2W4	ZC3HAV1	Zinc Finger CCCH-Type Containing, Antiviral 1	6L1W	C	ATATGCAAAAGTTATAAGGGAGAGGGTCGGCAGCAGATTTGTAACCAGCAGCCACCGTGTTCAAGACTCCACATCTGTGACCACTTCACCCGAGGGAACTGTCGTTTTCCCAACTGCCTCCGGTCCCATAACCTGATGGACAGAAAGGTGCTGGCCATCATGAGGGAGCACGGGCTGAACCCCGACGTGGTCCAGAACATCCAGGACATCTGCAACAGCAAGCACATGCAGAAGAATCCCCCAGGGCCCAGAG		1	51.5 (46)	N1S3	2.1	0.28	Trigonal Bipyramidal	5.3°	0.2
Q7Z2W4	ZC3HAV1	Zinc Finger CCCH-Type Containing, Antiviral 1	6L1W	H	ATATGCAAAAGTTATAAGGGAGAGGGTCGGCAGCAGATTTGTAACCAGCAGCCACCGTGTTCAAGACTCCACATCTGTGACCACTTCACCCGAGGGAACTGTCGTTTTCCCAACTGCCTCCGGTCCCATAACCTGATGGACAGAAAGGTGCTGGCCATCATGAGGGAGCACGGGCTGAACCCCGACGTGGTCCAGAACATCCAGGACATCTGCAACAGCAAGCACATGCAGAAGAATCCCCCAGGGCCCAGAG		1	51.5 (46)	N1S3	2.1	0.28	Trigonal Bipyramidal	5.3°	0.2
Q7Z2W4	ZC3HAV1	Zinc Finger CCCH-Type Containing, Antiviral 1	6L1W	C	ATATGCAAAAGTTATAAGGGAGAGGGTCGGCAGCAGATTTGTAACCAGCAGCCACCGTGTTCAAGACTCCACATCTGTGACCACTTCACCCGAGGGAACTGTCGTTTTCCCAACTGCCTCCGGTCCCATAACCTGATGGACAGAAAGGTGCTGGCCATCATGAGGGAGCACGGGCTGAACCCCGACGTGGTCCAGAACATCCAGGACATCTGCAACAGCAAGCACATGCAGAAGAATCCCCCAGGGCCCAGAG		1	30.8 (30.5)	N1S3	2.1	0.11	Tetrahedral	7.4°	0
Q7Z2W4	ZC3HAV1	Zinc Finger CCCH-Type Containing, Antiviral 1	6L1W	C	ATATGCAAAAGTTATAAGGGAGAGGGTCGGCAGCAGATTTGTAACCAGCAGCCACCGTGTTCAAGACTCCACATCTGTGACCACTTCACCCGAGGGAACTGTCGTTTTCCCAACTGCCTCCGGTCCCATAACCTGATGGACAGAAAGGTGCTGGCCATCATGAGGGAGCACGGGCTGAACCCCGACGTGGTCCAGAACATCCAGGACATCTGCAACAGCAAGCACATGCAGAAGAATCCCCCAGGGCCCAGAG		1	30.8 (30.5)	N1S3	2.1	0.11	Tetrahedral	7.4°	0
Q7Z2W4	ZC3HAV1	Zinc Finger CCCH-Type Containing, Antiviral 1	6L1W	C	ATATGCAAAAGTTATAAGGGAGAGGGTCGGCAGCAGATTTGTAACCAGCAGCCACCGTGTTCAAGACTCCACATCTGTGACCACTTCACCCGAGGGAACTGTCGTTTTCCCAACTGCCTCCGGTCCCATAACCTGATGGACAGAAAGGTGCTGGCCATCATGAGGGAGCACGGGCTGAACCCCGACGTGGTCCAGAACATCCAGGACATCTGCAACAGCAAGCACATGCAGAAGAATCCCCCAGGGCCCAGAG		1	30.8 (30.5)	N1S3	2.1	0.11	Tetrahedral	7.4°	0
Q7Z2W4	ZC3HAV1	Zinc Finger CCCH-Type Containing, Antiviral 1	6L1W	H	ATATGCAAAAGTTATAAGGGAGAGGGTCGGCAGCAGATTTGTAACCAGCAGCCACCGTGTTCAAGACTCCACATCTGTGACCACTTCACCCGAGGGAACTGTCGTTTTCCCAACTGCCTCCGGTCCCATAACCTGATGGACAGAAAGGTGCTGGCCATCATGAGGGAGCACGGGCTGAACCCCGACGTGGTCCAGAACATCCAGGACATCTGCAACAGCAAGCACATGCAGAAGAATCCCCCAGGGCCCAGAG		1	30.8 (30.5)	N1S3	2.1	0.11	Tetrahedral	7.4°	0
P26651	ZFP36	ZFP36 Ring Finger Protein	1M9O	C	AGCCTCCTGTCGCTGAGCCCTGACGTGCCCGTGCCATCCGACCATGGAGGGACTGAGTCCAGCCCAGGCTGGGGCTCCTCGGGACCCTGGAGCCTGAGCCCCTCCGACTCCAGCCCGTCTGGGGTCACCTCCCGCCTGCCTGGCCGCTCCACCAGCCTAGTGGAGGGCCGCAGCTGTGGCTGGGTGCCCCCACCCCCTGGCTTCGCACCGCTGGCTCCCCGCCTGGGCCCTGAGCTGTCACCCTCACCCACTTCGCCCACTGCAACCTCCACCACCCCCTCGCGCTACAAGACTGAGCTATGTCGGACCTTCTCAGAGAGTGGGCGCTGCCGCTACGGGGCCAAGTGCCAGTTTGCCCATGGCCTGGGCGAGCTGCGCCAGGCCAATCGCCACCCCAAA…		1	N/A	N1S3	2.2	0.14	Tetrahedral	11°	0
P26651	ZFP36	ZFP36 Ring Finger Protein	1M9O	C	AGCCTCCTGTCGCTGAGCCCTGACGTGCCCGTGCCATCCGACCATGGAGGGACTGAGTCCAGCCCAGGCTGGGGCTCCTCGGGACCCTGGAGCCTGAGCCCCTCCGACTCCAGCCCGTCTGGGGTCACCTCCCGCCTGCCTGGCCGCTCCACCAGCCTAGTGGAGGGCCGCAGCTGTGGCTGGGTGCCCCCACCCCCTGGCTTCGCACCGCTGGCTCCCCGCCTGGGCCCTGAGCTGTCACCCTCACCCACTTCGCCCACTGCAACCTCCACCACCCCCTCGCGCTACAAGACTGAGCTATGTCGGACCTTCTCAGAGAGTGGGCGCTGCCGCTACGGGGCCAAGTGCCAGTTTGCCCATGGCCTGGGCGAGCTGCGCCAGGCCAATCGCCACCCCAAA…		1	N/A	N1S3	2.2	0.14	Tetrahedral	11°	0
P26651	ZFP36	ZFP36 Ring Finger Protein	1M9O	C	AGCCTCCTGTCGCTGAGCCCTGACGTGCCCGTGCCATCCGACCATGGAGGGACTGAGTCCAGCCCAGGCTGGGGCTCCTCGGGACCCTGGAGCCTGAGCCCCTCCGACTCCAGCCCGTCTGGGGTCACCTCCCGCCTGCCTGGCCGCTCCACCAGCCTAGTGGAGGGCCGCAGCTGTGGCTGGGTGCCCCCACCCCCTGGCTTCGCACCGCTGGCTCCCCGCCTGGGCCCTGAGCTGTCACCCTCACCCACTTCGCCCACTGCAACCTCCACCACCCCCTCGCGCTACAAGACTGAGCTATGTCGGACCTTCTCAGAGAGTGGGCGCTGCCGCTACGGGGCCAAGTGCCAGTTTGCCCATGGCCTGGGCGAGCTGCGCCAGGCCAATCGCCACCCCAAA…		1	N/A	N1S3	2.2	0.14	Tetrahedral	11°	0
P26651	ZFP36	ZFP36 Ring Finger Protein	1M9O	H	AGCCTCCTGTCGCTGAGCCCTGACGTGCCCGTGCCATCCGACCATGGAGGGACTGAGTCCAGCCCAGGCTGGGGCTCCTCGGGACCCTGGAGCCTGAGCCCCTCCGACTCCAGCCCGTCTGGGGTCACCTCCCGCCTGCCTGGCCGCTCCACCAGCCTAGTGGAGGGCCGCAGCTGTGGCTGGGTGCCCCCACCCCCTGGCTTCGCACCGCTGGCTCCCCGCCTGGGCCCTGAGCTGTCACCCTCACCCACTTCGCCCACTGCAACCTCCACCACCCCCTCGCGCTACAAGACTGAGCTATGTCGGACCTTCTCAGAGAGTGGGCGCTGCCGCTACGGGGCCAAGTGCCAGTTTGCCCATGGCCTGGGCGAGCTGCGCCAGGCCAATCGCCACCCCAAA…		1	N/A	N1S3	2.2	0.14	Tetrahedral	11°	0
Q8IX07	ZFPM1	Zinc Finger Protein, FOG Family Member 1	1SRK	C	GAGAGCGGCCCTTCGTGTGCCTGATCTGCCTGTCGGCCTTCACCACCAAGGCCAACTGCGAGCGGCACCTCAAGGTGCACACGGACACGCTGAGCG		1	N/A	N2S2	2.4	0.061	Tetrahedral	2.5°	0
Q8IX07	ZFPM1	Zinc Finger Protein, FOG Family Member 1	1SRK	C	GAGAGCGGCCCTTCGTGTGCCTGATCTGCCTGTCGGCCTTCACCACCAAGGCCAACTGCGAGCGGCACCTCAAGGTGCACACGGACACGCTGAGCG		1	N/A	N2S2	2.4	0.061	Tetrahedral	2.5°	0
Q8IX07	ZFPM1	Zinc Finger Protein, FOG Family Member 1	1SRK	H	GAGAGCGGCCCTTCGTGTGCCTGATCTGCCTGTCGGCCTTCACCACCAAGGCCAACTGCGAGCGGCACCTCAAGGTGCACACGGACACGCTGAGCG		1	N/A	N2S2	2.4	0.061	Tetrahedral	2.5°	0
Q8IX07	ZFPM1	Zinc Finger Protein, FOG Family Member 1	1SRK	H	GAGAGCGGCCCTTCGTGTGCCTGATCTGCCTGTCGGCCTTCACCACCAAGGCCAACTGCGAGCGGCACCTCAAGGTGCACACGGACACGCTGAGCG		1	N/A	N2S2	2.4	0.061	Tetrahedral	2.5°	0
O75312	ZPR1	ZPR1 Zinc Finger	2QKD	C	AGGAAGCCGAGGTCTGAATTGCGCGTGGTGGCCATGGCGGCCAGCGGGGCTGTGGAACCAGGGCCCCCGGGGGCTGCCGTCGCCCCGTCGCCCGCCCCGGCCCCGCCGCCTGCCCCTGATCACCTGTTCCGGCCCATCAGCGCCGAGGACGAGGAGCAGCAGCCCACCGAGATCGAGTCGCTATGCATGAACTGTTACTGCAAT		1	34.6 (34.1)	S4	2.1	0.087	Tetrahedral	4°	0
O75312	ZPR1	ZPR1 Zinc Finger	2QKD	C	AGGAAGCCGAGGTCTGAATTGCGCGTGGTGGCCATGGCGGCCAGCGGGGCTGTGGAACCAGGGCCCCCGGGGGCTGCCGTCGCCCCGTCGCCCGCCCCGGCCCCGCCGCCTGCCCCTGATCACCTGTTCCGGCCCATCAGCGCCGAGGACGAGGAGCAGCAGCCCACCGAGATCGAGTCGCTATGCATGAACTGTTACTGCAAT		1	34.6 (34.1)	S4	2.1	0.087	Tetrahedral	4°	0
O75312	ZPR1	ZPR1 Zinc Finger	2QKD	C	GGCATGACGCGCCTCCTGCTCACCAAGATTCCCTTCTTCAGAGAAATAATAGTGAGCTCCTTTTCCTGCGAGCACTGTGGCTGGAACAACACGGAGATCCAGTCGGCAGGCAGGATCCAGGACCAGGGAGTGCGCTACACTTTGTCTGTCAGGGCTCTGGAG		1	34.6 (34.1)	S4	2.1	0.087	Tetrahedral	4°	0
O75312	ZPR1	ZPR1 Zinc Finger	2QKD	C	GGCATGACGCGCCTCCTGCTCACCAAGATTCCCTTCTTCAGAGAAATAATAGTGAGCTCCTTTTCCTGCGAGCACTGTGGCTGGAACAACACGGAGATCCAGTCGGCAGGCAGGATCCAGGACCAGGGAGTGCGCTACACTTTGTCTGTCAGGGCTCTGGAG		1	34.6 (34.1)	S4	2.1	0.087	Tetrahedral	4°	0
O75312	ZPR1	ZPR1 Zinc Finger	2QKD	C	GTGCTCCAGTTCAGCACAAACTGCCCAGAATGCAATGCCCCCGCTCAGACCAACATGAAGCTAGTAC		1	75.4 (69.9)	S4	4.7	0.35	Square Planar	32.1°	0
O75312	ZPR1	ZPR1 Zinc Finger	2QKD	C	GTGCTCCAGTTCAGCACAAACTGCCCAGAATGCAATGCCCCCGCTCAGACCAACATGAAGCTAGTAC		1	75.4 (69.9)	S4	4.7	0.35	Square Planar	32.1°	0
O75312	ZPR1	ZPR1 Zinc Finger	2QKD	C	AAATCCCTCACTTTAAGGAGGTTATCATCATGGCTACCAACTGCGAGAACTGTGGGCATCGGACCAATGAG		1	75.4 (69.9)	S4	4.7	0.35	Square Planar	32.1°	0
O75312	ZPR1	ZPR1 Zinc Finger	2QKD	C	AAATCCCTCACTTTAAGGAGGTTATCATCATGGCTACCAACTGCGAGAACTGTGGGCATCGGACCAATGAG		1	75.4 (69.9)	S4	4.7	0.35	Square Planar	32.1°	0
P49916	LIG3	DNA ligase 3	1UW0	C	CTATATGTCTTTGGCTTTCAAGATCTTCTTTCCACAAACCCTCCGTGCACTCAGCCGAAAAGAACTGTGCCTATTCCGAAAACATCACTGGCGTGATGTAAGACAATTCAGCCAGTGGTCAGAAACAGATCTGCTTCATGGACATCCCCTCTTCCTGAGAAGAAAGCCTGTTCTATCATTCCAGGGAAGCCATCTAAGATCACGTGCCACCTACCTTGTTTTCTTGCCAGGGTTGCATGTGGGACTCTGCAGTGGCCCCTGTGAGATGGCTGAGCAACGGTTCTGTGTGGACTATGCCAAGCGTGGCACAGCTGGCTGCAAAAAATGCAAGGAAAAGATTGTGAAGGGCGTATGCCGAATTGGCAAAGTGGTGCCCAATCCCTTCTCAGAGTCTGGGGG…		1	N/A	N1S3	2.2	0.099	Tetrahedral	8.8°	0
P49916	LIG3	DNA ligase 3	1UW0	C	CTATATGTCTTTGGCTTTCAAGATCTTCTTTCCACAAACCCTCCGTGCACTCAGCCGAAAAGAACTGTGCCTATTCCGAAAACATCACTGGCGTGATGTAAGACAATTCAGCCAGTGGTCAGAAACAGATCTGCTTCATGGACATCCCCTCTTCCTGAGAAGAAAGCCTGTTCTATCATTCCAGGGAAGCCATCTAAGATCACGTGCCACCTACCTTGTTTTCTTGCCAGGGTTGCATGTGGGACTCTGCAGTGGCCCCTGTGAGATGGCTGAGCAACGGTTCTGTGTGGACTATGCCAAGCGTGGCACAGCTGGCTGCAAAAAATGCAAGGAAAAGATTGTGAAGGGCGTATGCCGAATTGGCAAAGTGGTGCCCAATCCCTTCTCAGAGTCTGGGGG…		1	N/A	N1S3	2.2	0.099	Tetrahedral	8.8°	0
P49916	LIG3	DNA ligase 3	1UW0	H	CTATATGTCTTTGGCTTTCAAGATCTTCTTTCCACAAACCCTCCGTGCACTCAGCCGAAAAGAACTGTGCCTATTCCGAAAACATCACTGGCGTGATGTAAGACAATTCAGCCAGTGGTCAGAAACAGATCTGCTTCATGGACATCCCCTCTTCCTGAGAAGAAAGCCTGTTCTATCATTCCAGGGAAGCCATCTAAGATCACGTGCCACCTACCTTGTTTTCTTGCCAGGGTTGCATGTGGGACTCTGCAGTGGCCCCTGTGAGATGGCTGAGCAACGGTTCTGTGTGGACTATGCCAAGCGTGGCACAGCTGGCTGCAAAAAATGCAAGGAAAAGATTGTGAAGGGCGTATGCCGAATTGGCAAAGTGGTGCCCAATCCCTTCTCAGAGTCTGGGGG…		1	N/A	N1S3	2.2	0.099	Tetrahedral	8.8°	0
P49916	LIG3	DNA ligase 3	1UW0	C	CTATATGTCTTTGGCTTTCAAGATCTTCTTTCCACAAACCCTCCGTGCACTCAGCCGAAAAGAACTGTGCCTATTCCGAAAACATCACTGGCGTGATGTAAGACAATTCAGCCAGTGGTCAGAAACAGATCTGCTTCATGGACATCCCCTCTTCCTGAGAAGAAAGCCTGTTCTATCATTCCAGGGAAGCCATCTAAGATCACGTGCCACCTACCTTGTTTTCTTGCCAGGGTTGCATGTGGGACTCTGCAGTGGCCCCTGTGAGATGGCTGAGCAACGGTTCTGTGTGGACTATGCCAAGCGTGGCACAGCTGGCTGCAAAAAATGCAAGGAAAAGATTGTGAAGGGCGTATGCCGAATTGGCAAAGTGGTGCCCAATCCCTTCTCAGAGTCTGGGGG…		1	N/A	N1S3	2.2	0.099	Tetrahedral	8.8°	0
Q86VP1	TAX1BP1	Tax1-binding protein 1	4BMJ	C	CTTTGATGTTCACAAGAAGTGTCCCCTCTGTGAGTTAATGTTTCCTCCTAACTATGATCAGAGCAAATTTGAAGAACATGTTGAAAGTCACTGGAAGGTGTGCCCGATGTGCAGCGAGCAGTTCCCTCCTGACTATGACCAGCAGGTGTTTGAAAGGCATGTGCAGACCCATTTTGATCAGAATGTTCTAAATTTTGACTAGTTACTTTTTATTATGAGTTAATATAGTTTAGCAGTAAAAAAAAAAAAAAAAACCACACCTAAAATAGACCACTGAGGAGACCATAGAGCGGATGCTTTCATGCACCCTTTACTGCACTTTCTGACCAGGAGCTACTTTGAGTTTGGTGTTACTAGGATCAGGGTCAGTCTTTGGCTTATCAATAAATTTTAATCTCT…		1	10 (16.9)	N2S2	2.8	0.21	Tetrahedral	12.4°	0
Q86VP1	TAX1BP1	Tax1-binding protein 1	4BMJ	C	CTTTGATGTTCACAAGAAGTGTCCCCTCTGTGAGTTAATGTTTCCTCCTAACTATGATCAGAGCAAATTTGAAGAACATGTTGAAAGTCACTGGAAGGTGTGCCCGATGTGCAGCGAGCAGTTCCCTCCTGACTATGACCAGCAGGTGTTTGAAAGGCATGTGCAGACCCATTTTGATCAGAATGTTCTAAATTTTGACTAGTTACTTTTTATTATGAGTTAATATAGTTTAGCAGTAAAAAAAAAAAAAAAAACCACACCTAAAATAGACCACTGAGGAGACCATAGAGCGGATGCTTTCATGCACCCTTTACTGCACTTTCTGACCAGGAGCTACTTTGAGTTTGGTGTTACTAGGATCAGGGTCAGTCTTTGGCTTATCAATAAATTTTAATCTCT…		1	10 (16.9)	N2S2	2.8	0.21	Tetrahedral	12.4°	0
Q86VP1	TAX1BP1	Tax1-binding protein 1	4BMJ	H	CTTTGATGTTCACAAGAAGTGTCCCCTCTGTGAGTTAATGTTTCCTCCTAACTATGATCAGAGCAAATTTGAAGAACATGTTGAAAGTCACTGGAAGGTGTGCCCGATGTGCAGCGAGCAGTTCCCTCCTGACTATGACCAGCAGGTGTTTGAAAGGCATGTGCAGACCCATTTTGATCAGAATGTTCTAAATTTTGACTAGTTACTTTTTATTATGAGTTAATATAGTTTAGCAGTAAAAAAAAAAAAAAAAACCACACCTAAAATAGACCACTGAGGAGACCATAGAGCGGATGCTTTCATGCACCCTTTACTGCACTTTCTGACCAGGAGCTACTTTGAGTTTGGTGTTACTAGGATCAGGGTCAGTCTTTGGCTTATCAATAAATTTTAATCTCT…		1	10 (16.9)	N2S2	2.8	0.21	Tetrahedral	12.4°	0
Q86VP1	TAX1BP1	Tax1-binding protein 1	4BMJ	H	CTTTGATGTTCACAAGAAGTGTCCCCTCTGTGAGTTAATGTTTCCTCCTAACTATGATCAGAGCAAATTTGAAGAACATGTTGAAAGTCACTGGAAGGTGTGCCCGATGTGCAGCGAGCAGTTCCCTCCTGACTATGACCAGCAGGTGTTTGAAAGGCATGTGCAGACCCATTTTGATCAGAATGTTCTAAATTTTGACTAGTTACTTTTTATTATGAGTTAATATAGTTTAGCAGTAAAAAAAAAAAAAAAAACCACACCTAAAATAGACCACTGAGGAGACCATAGAGCGGATGCTTTCATGCACCCTTTACTGCACTTTCTGACCAGGAGCTACTTTGAGTTTGGTGTTACTAGGATCAGGGTCAGTCTTTGGCTTATCAATAAATTTTAATCTCT…		1	10 (16.9)	N2S2	2.8	0.21	Tetrahedral	12.4°	0
Q86VP1	TAX1BP1	Tax1-binding protein 1	4BMJ	C	CTTTGATGTTCACAAGAAGTGTCCCCTCTGTGAGTTAATGTTTCCTCCTAACTATGATCAGAGCAAATTTGAAGAACATGTTGAAAGTCACTGGAAGGTGTGCCCGATGTGCAGCGAGCAGTTCCCTCCTGACTATGACCAGCAGGTGTTTGAAAGGCATGTGCAGACCCATTTTGATCAGAATGTTCTAAATTTTGACTAGTTACTTTTTATTATGAGTTAATATAGTTTAGCAGTAAAAAAAAAAAAAAAAACCACACCTAAAATAGACCACTGAGGAGACCATAGAGCGGATGCTTTCATGCACCCTTTACTGCACTTTCTGACCAGGAGCTACTTTGAGTTTGGTGTTACTAGGATCAGGGTCAGTCTTTGGCTTATCAATAAATTTTAATCTCT…		1	2.1 (10.1)	N2S2	3.2	0.15	Tetrahedral	7.6°	0
Q86VP1	TAX1BP1	Tax1-binding protein 1	4BMJ	C	CTTTGATGTTCACAAGAAGTGTCCCCTCTGTGAGTTAATGTTTCCTCCTAACTATGATCAGAGCAAATTTGAAGAACATGTTGAAAGTCACTGGAAGGTGTGCCCGATGTGCAGCGAGCAGTTCCCTCCTGACTATGACCAGCAGGTGTTTGAAAGGCATGTGCAGACCCATTTTGATCAGAATGTTCTAAATTTTGACTAGTTACTTTTTATTATGAGTTAATATAGTTTAGCAGTAAAAAAAAAAAAAAAAACCACACCTAAAATAGACCACTGAGGAGACCATAGAGCGGATGCTTTCATGCACCCTTTACTGCACTTTCTGACCAGGAGCTACTTTGAGTTTGGTGTTACTAGGATCAGGGTCAGTCTTTGGCTTATCAATAAATTTTAATCTCT…		1	2.1 (10.1)	N2S2	3.2	0.15	Tetrahedral	7.6°	0
Q86VP1	TAX1BP1	Tax1-binding protein 1	4BMJ	H	CTTTGATGTTCACAAGAAGTGTCCCCTCTGTGAGTTAATGTTTCCTCCTAACTATGATCAGAGCAAATTTGAAGAACATGTTGAAAGTCACTGGAAGGTGTGCCCGATGTGCAGCGAGCAGTTCCCTCCTGACTATGACCAGCAGGTGTTTGAAAGGCATGTGCAGACCCATTTTGATCAGAATGTTCTAAATTTTGACTAGTTACTTTTTATTATGAGTTAATATAGTTTAGCAGTAAAAAAAAAAAAAAAAACCACACCTAAAATAGACCACTGAGGAGACCATAGAGCGGATGCTTTCATGCACCCTTTACTGCACTTTCTGACCAGGAGCTACTTTGAGTTTGGTGTTACTAGGATCAGGGTCAGTCTTTGGCTTATCAATAAATTTTAATCTCT…		1	2.1 (10.1)	N2S2	3.2	0.15	Tetrahedral	7.6°	0
Q86VP1	TAX1BP1	Tax1-binding protein 1	4BMJ	H	CTTTGATGTTCACAAGAAGTGTCCCCTCTGTGAGTTAATGTTTCCTCCTAACTATGATCAGAGCAAATTTGAAGAACATGTTGAAAGTCACTGGAAGGTGTGCCCGATGTGCAGCGAGCAGTTCCCTCCTGACTATGACCAGCAGGTGTTTGAAAGGCATGTGCAGACCCATTTTGATCAGAATGTTCTAAATTTTGACTAGTTACTTTTTATTATGAGTTAATATAGTTTAGCAGTAAAAAAAAAAAAAAAAACCACACCTAAAATAGACCACTGAGGAGACCATAGAGCGGATGCTTTCATGCACCCTTTACTGCACTTTCTGACCAGGAGCTACTTTGAGTTTGGTGTTACTAGGATCAGGGTCAGTCTTTGGCTTATCAATAAATTTTAATCTCT…		1	2.1 (10.1)	N2S2	3.2	0.15	Tetrahedral	7.6°	0
Q92878	RAD50	DNA repair protein RAD50	5GOX	C	CCATGCTGGCTGGAGCCACAGCAGTTTACTCCCAGTTCATTACTCAGCTAACAGACGAAAACCAGTCATGTTGCCCCGTTTGTCAGAGAGTTTTTCAGACAGAGGCTGAGTTACAAGAAGTCATCAGTGATTTGCAGTCTAAACTGCGACTTGCTCCAGATAAACTCAAGTCAACAGAATCAGAGCTAAAAAAAAAGGAAAAGCGGCGTGATGAAATGCTGGGACTTGTGCCCATGAG		1	100.8 (115.2)	S4	2.9	0.087	Tetrahedral	10.4°	0
Q92878	RAD50	DNA repair protein RAD50	5GOX	C	CCATGCTGGCTGGAGCCACAGCAGTTTACTCCCAGTTCATTACTCAGCTAACAGACGAAAACCAGTCATGTTGCCCCGTTTGTCAGAGAGTTTTTCAGACAGAGGCTGAGTTACAAGAAGTCATCAGTGATTTGCAGTCTAAACTGCGACTTGCTCCAGATAAACTCAAGTCAACAGAATCAGAGCTAAAAAAAAAGGAAAAGCGGCGTGATGAAATGCTGGGACTTGTGCCCATGAG		1	100.8 (115.2)	S4	2.9	0.087	Tetrahedral	10.4°	0
P08319	ADH4	All-trans-retinol dehydrogenase [NAD(+)] ADH4	3COS	C	ATCATTGCTACCTCTCTGTGCCATACTGATGCCACTGTTATCGATTCTAAATTTGAGGGCCTAGCTTTCCCAGTGATCGTTGGCCATGAGGCTGCAGGTATTGTGGAAAGTATTGGGCCAGGAGTGACCAACGTCAAACCAG		1	20 (22)	O1N1S2	1.7	0.055	Tetrahedral	7.7°	0
P08319	ADH4	All-trans-retinol dehydrogenase [NAD(+)] ADH4	3COS	H	ATCATTGCTACCTCTCTGTGCCATACTGATGCCACTGTTATCGATTCTAAATTTGAGGGCCTAGCTTTCCCAGTGATCGTTGGCCATGAGGCTGCAGGTATTGTGGAAAGTATTGGGCCAGGAGTGACCAACGTCAAACCAG		1	20 (22)	O1N1S2	1.7	0.055	Tetrahedral	7.7°	0
P08319	ADH4	All-trans-retinol dehydrogenase [NAD(+)] ADH4	3COS	C	TAATCTCAAAAGTCCTGCTAGTGATCAACAACTAATGGAAGACAAAACCAGCAGGTTTACCTGCAAAGGAAAACCAGTTTACCATTTCTTTGGAACCAGTACATTCTCTCAGTACACTGTGGTGTCAGATATCAATCTTGCCAAAATAGATGATGATGCAAATTTAGAGAGAGTTTGTCTGCTTGGATGTGGGTTTTCAACTGGCTATGGGGCTGCAATCAACAATGCCAAG		1	20 (22)	O1N1S2	1.7	0.055	Tetrahedral	7.7°	0
P08319	ADH4	All-trans-retinol dehydrogenase [NAD(+)] ADH4	3COS	C	GTGACAAAGTAATTCCACTTTATGCACCTCTATGTAGAAAATGCAAGTTTTGTCTGAGTCCACTCACAAATTTGTGTGGGAAAATCAG		1	26.2 (24)	S4	1.9	0.094	Tetrahedral	6°	0
P08319	ADH4	All-trans-retinol dehydrogenase [NAD(+)] ADH4	3COS	C	GTGACAAAGTAATTCCACTTTATGCACCTCTATGTAGAAAATGCAAGTTTTGTCTGAGTCCACTCACAAATTTGTGTGGGAAAATCAG		1	26.2 (24)	S4	1.9	0.094	Tetrahedral	6°	0
P08319	ADH4	All-trans-retinol dehydrogenase [NAD(+)] ADH4	3COS	C	GTGACAAAGTAATTCCACTTTATGCACCTCTATGTAGAAAATGCAAGTTTTGTCTGAGTCCACTCACAAATTTGTGTGGGAAAATCAG		1	26.2 (24)	S4	1.9	0.094	Tetrahedral	6°	0
P08319	ADH4	All-trans-retinol dehydrogenase [NAD(+)] ADH4	3COS	C	GTGACAAAGTAATTCCACTTTATGCACCTCTATGTAGAAAATGCAAGTTTTGTCTGAGTCCACTCACAAATTTGTGTGGGAAAATCAG		1	26.2 (24)	S4	1.9	0.094	Tetrahedral	6°	0
Q9ULX3	NOB1	RNA-binding protein NOB1	6G18	C	AATGTTCTGCTGCAGATGGGGCTGCACGTGCTGGCGGTGAACGGCATGCTGATTCGTGAGGCCCGGAGCTACATCTTGCGCTGCCATGGCTGTTTCAA		1	N/A	S4	2.1	0.3	Tetrahedral	19.2°	0
Q9ULX3	NOB1	RNA-binding protein NOB1	6G18	C	AATGTTCTGCTGCAGATGGGGCTGCACGTGCTGGCGGTGAACGGCATGCTGATTCGTGAGGCCCGGAGCTACATCTTGCGCTGCCATGGCTGTTTCAA		1	N/A	S4	2.1	0.3	Tetrahedral	19.2°	0
Q9ULX3	NOB1	RNA-binding protein NOB1	6G18	C	GACAACGTCTGACATGAGCCGAGTGTTCTGCTCACACTGTGGGAACAAGACCCTGAAGAAAGTGTCCGTGACCGTCAGCGACGACGGCACCCTGCACATGCACTTCTCCCGCAACCCCAAGGTGCTGAACCCCCGCGGCCTCCGG		1	N/A	S4	2.1	0.3	Tetrahedral	19.2°	0
Q9ULX3	NOB1	RNA-binding protein NOB1	6G18	C	GACAACGTCTGACATGAGCCGAGTGTTCTGCTCACACTGTGGGAACAAGACCCTGAAGAAAGTGTCCGTGACCGTCAGCGACGACGGCACCCTGCACATGCACTTCTCCCGCAACCCCAAGGTGCTGAACCCCCGCGGCCTCCGG		1	N/A	S4	2.1	0.3	Tetrahedral	19.2°	0
P48052	CPA2	Carboxypeptidase A2	1AYE	H	TTCAGCACCGGAGGAGACAAGCCAGCTATCTGGCTGGATGCTGGGATCCATGCTCGAGAGTGGGTTACACAAGCTACGGCACTTTGGACAGCAAATAAG		1	17.1 (14)	O3N2	1.9	0.096	Tetrahedral	10.2°	0
P48052	CPA2	Carboxypeptidase A2	1AYE	E	TTCAGCACCGGAGGAGACAAGCCAGCTATCTGGCTGGATGCTGGGATCCATGCTCGAGAGTGGGTTACACAAGCTACGGCACTTTGGACAGCAAATAAG		1	17.1 (14)	O3N2	1.9	0.096	Tetrahedral	10.2°	0
P48052	CPA2	Carboxypeptidase A2	1AYE	H	GACCTGGAGCCAGCAGCAACCCTTGCTCTGATTCATACCACGGACCCAGTGCCAACTCTGAAGTTGAAGTGAAATCCATAGTGGACTTCATCAAGAGTCATGGAAAAGTCAAGGCCTTCATTACCCTCCACAGCTATTCCCAGCTGCTGATGTTCCCCTATGGGTACAAATGTACCAAGTTAGATGACTTTGATGAGCTG		1	17.1 (14)	O3N2	1.9	0.096	Tetrahedral	10.2°	0
Q13137	CALCOCO2	Calcium-binding and coiled-coil domain-containing protein 2	2MXP	C	CTCTCCATCAAGAAATGCCCTATCTGCAAAGCAGATGATATTTGTGATCACACCTTGGAGCAACAGCAGATGCAGCCCCTTTGTTTCAATTGTCCAATTTGTGACAAGATCTTCCCAGCTACAGAGAAGCAGATCTTTGAAGACCACGTGTTCTGCCACTCTCTCTGAGTATCCCAACCTCTTGGATGTATACAGAGATTTTATAGAATAGAACCTATAGCTTCTACCATGAGTTATATGAGTCAAGATCCTGCCTAACCTGAAATTATTAGGGATTTACTCAGCCCTGCTGCCGCTAACAGTGGAGTTATGTCACTGATCTGAAGGTCACTGTTAAGGGCTTCTGCTGCCATCCTTGTGGGTTGCTACCTTTAAGTCGCATAACTCTAGCTGTATCAT…		1	N/A	N2S2	2.2	0.095	Tetrahedral	8.2°	0
Q13137	CALCOCO2	Calcium-binding and coiled-coil domain-containing protein 2	2MXP	C	CTCTCCATCAAGAAATGCCCTATCTGCAAAGCAGATGATATTTGTGATCACACCTTGGAGCAACAGCAGATGCAGCCCCTTTGTTTCAATTGTCCAATTTGTGACAAGATCTTCCCAGCTACAGAGAAGCAGATCTTTGAAGACCACGTGTTCTGCCACTCTCTCTGAGTATCCCAACCTCTTGGATGTATACAGAGATTTTATAGAATAGAACCTATAGCTTCTACCATGAGTTATATGAGTCAAGATCCTGCCTAACCTGAAATTATTAGGGATTTACTCAGCCCTGCTGCCGCTAACAGTGGAGTTATGTCACTGATCTGAAGGTCACTGTTAAGGGCTTCTGCTGCCATCCTTGTGGGTTGCTACCTTTAAGTCGCATAACTCTAGCTGTATCAT…		1	N/A	N2S2	2.2	0.095	Tetrahedral	8.2°	0
Q13137	CALCOCO2	Calcium-binding and coiled-coil domain-containing protein 2	2MXP	H	CTCTCCATCAAGAAATGCCCTATCTGCAAAGCAGATGATATTTGTGATCACACCTTGGAGCAACAGCAGATGCAGCCCCTTTGTTTCAATTGTCCAATTTGTGACAAGATCTTCCCAGCTACAGAGAAGCAGATCTTTGAAGACCACGTGTTCTGCCACTCTCTCTGAGTATCCCAACCTCTTGGATGTATACAGAGATTTTATAGAATAGAACCTATAGCTTCTACCATGAGTTATATGAGTCAAGATCCTGCCTAACCTGAAATTATTAGGGATTTACTCAGCCCTGCTGCCGCTAACAGTGGAGTTATGTCACTGATCTGAAGGTCACTGTTAAGGGCTTCTGCTGCCATCCTTGTGGGTTGCTACCTTTAAGTCGCATAACTCTAGCTGTATCAT…		1	N/A	N2S2	2.2	0.095	Tetrahedral	8.2°	0
Q13137	CALCOCO2	Calcium-binding and coiled-coil domain-containing protein 2	2MXP	H	CTCTCCATCAAGAAATGCCCTATCTGCAAAGCAGATGATATTTGTGATCACACCTTGGAGCAACAGCAGATGCAGCCCCTTTGTTTCAATTGTCCAATTTGTGACAAGATCTTCCCAGCTACAGAGAAGCAGATCTTTGAAGACCACGTGTTCTGCCACTCTCTCTGAGTATCCCAACCTCTTGGATGTATACAGAGATTTTATAGAATAGAACCTATAGCTTCTACCATGAGTTATATGAGTCAAGATCCTGCCTAACCTGAAATTATTAGGGATTTACTCAGCCCTGCTGCCGCTAACAGTGGAGTTATGTCACTGATCTGAAGGTCACTGTTAAGGGCTTCTGCTGCCATCCTTGTGGGTTGCTACCTTTAAGTCGCATAACTCTAGCTGTATCAT…		1	N/A	N2S2	2.2	0.095	Tetrahedral	8.2°	0
Q8NB78	KDM1B	Lysine-specific histone demethylase 1B	4FWE	C	GCGAAGAAGAAAGCAACAGAGACAACAGATGAGGATGAAGATGGTGGCTCAGAGAAGAAGTACAGGAAATGTGAAAAGGCAGGCTGTACGGCAACATGTCCTGTGTGCTTTGCAAGTGCTTCTGAAAG		1	55.3 (53.1)	N2S2	2.5	0.15	Tetrahedral	6.2°	0
Q8NB78	KDM1B	Lysine-specific histone demethylase 1B	4FWE	C	GCGAAGAAGAAAGCAACAGAGACAACAGATGAGGATGAAGATGGTGGCTCAGAGAAGAAGTACAGGAAATGTGAAAAGGCAGGCTGTACGGCAACATGTCCTGTGTGCTTTGCAAGTGCTTCTGAAAG		1	55.3 (53.1)	N2S2	2.5	0.15	Tetrahedral	6.2°	0
Q8NB78	KDM1B	Lysine-specific histone demethylase 1B	4FWE	H	ATGTGCCAAAAATGGCTACACCTCCCGATGGTATCATCTCTCCTGTGGGGAACATTTCTGTAATGAATGCTTTGACCATTACTACAGAAG		1	55.3 (53.1)	N2S2	2.5	0.15	Tetrahedral	6.2°	0
Q8NB78	KDM1B	Lysine-specific histone demethylase 1B	4FWE	H	ATGTGCCAAAAATGGCTACACCTCCCGATGGTATCATCTCTCCTGTGGGGAACATTTCTGTAATGAATGCTTTGACCATTACTACAGAAG		1	55.3 (53.1)	N2S2	2.5	0.15	Tetrahedral	6.2°	0
Q8NB78	KDM1B	Lysine-specific histone demethylase 1B	4FWE	C	GCGAAGAAGAAAGCAACAGAGACAACAGATGAGGATGAAGATGGTGGCTCAGAGAAGAAGTACAGGAAATGTGAAAAGGCAGGCTGTACGGCAACATGTCCTGTGTGCTTTGCAAGTGCTTCTGAAAG		1	49.3 (48.3)	S4	2.3	0.099	Tetrahedral	4.2°	0
Q8NB78	KDM1B	Lysine-specific histone demethylase 1B	4FWE	C	ATGTGCCAAAAATGGCTACACCTCCCGATGGTATCATCTCTCCTGTGGGGAACATTTCTGTAATGAATGCTTTGACCATTACTACAGAAG		1	49.3 (48.3)	S4	2.3	0.099	Tetrahedral	4.2°	0
Q8NB78	KDM1B	Lysine-specific histone demethylase 1B	4FWE	C	ATGTGCCAAAAATGGCTACACCTCCCGATGGTATCATCTCTCCTGTGGGGAACATTTCTGTAATGAATGCTTTGACCATTACTACAGAAG		1	49.3 (48.3)	S4	2.3	0.099	Tetrahedral	4.2°	0
Q8NB78	KDM1B	Lysine-specific histone demethylase 1B	4FWE	C	ATGTGCCAAAAATGGCTACACCTCCCGATGGTATCATCTCTCCTGTGGGGAACATTTCTGTAATGAATGCTTTGACCATTACTACAGAAG		1	49.3 (48.3)	S4	2.3	0.099	Tetrahedral	4.2°	0
Q8NB78	KDM1B	Lysine-specific histone demethylase 1B	4FWE	C	GTTCAGTGTACAAAACCTGAGTGTAGAAAATGGAGGCAGCTTACCAAGGAAATCCAGCTTACTCCACAGATAGCCAAGACTTATCGATGCGGTATGAAACCAAATACTGCTATTAAG		1	48.1 (48.2)	S4	2.5	0.2	Tetrahedral	3.9°	0
Q8NB78	KDM1B	Lysine-specific histone demethylase 1B	4FWE	C	GTTCAGTGTACAAAACCTGAGTGTAGAAAATGGAGGCAGCTTACCAAGGAAATCCAGCTTACTCCACAGATAGCCAAGACTTATCGATGCGGTATGAAACCAAATACTGCTATTAAG		1	48.1 (48.2)	S4	2.5	0.2	Tetrahedral	3.9°	0
Q8NB78	KDM1B	Lysine-specific histone demethylase 1B	4FWE	C	GTTCAGTGTACAAAACCTGAGTGTAGAAAATGGAGGCAGCTTACCAAGGAAATCCAGCTTACTCCACAGATAGCCAAGACTTATCGATGCGGTATGAAACCAAATACTGCTATTAAG		1	48.1 (48.2)	S4	2.5	0.2	Tetrahedral	3.9°	0
Q8NB78	KDM1B	Lysine-specific histone demethylase 1B	4FWE	C	CCTGAGACCTCAGATCATTGTTCCCTCCCAGAGGATCTA		1	48.1 (48.2)	S4	2.5	0.2	Tetrahedral	3.9°	0
Q96EQ8	RNF125	E3 ubiquitin-protein ligase RNF125	5DKA	C	ACTGAGTGCTTCGCAGCTGTCTGGGCGAGAGGCACAGCGATGGGCTCCGTGCTGAGCACCGACAGCGGCAAATCGGCGCCCGCCTCTGCCACCGCGCGGGCCCTGGAGCGCAGGAGGGACCCGGAGTTGCCCGTCACGTCCTTCGACTGCGCCGTGTGCCTTGAGGTGTTACACCAGCCTGTCCGGACCCGCTGTGGCCACGT		1	19.2 (21.8)	S4	2	0.069	Tetrahedral	2.6°	0
Q96EQ8	RNF125	E3 ubiquitin-protein ligase RNF125	5DKA	C	ACTGAGTGCTTCGCAGCTGTCTGGGCGAGAGGCACAGCGATGGGCTCCGTGCTGAGCACCGACAGCGGCAAATCGGCGCCCGCCTCTGCCACCGCGCGGGCCCTGGAGCGCAGGAGGGACCCGGAGTTGCCCGTCACGTCCTTCGACTGCGCCGTGTGCCTTGAGGTGTTACACCAGCCTGTCCGGACCCGCTGTGGCCACGT		1	19.2 (21.8)	S4	2	0.069	Tetrahedral	2.6°	0
Q96EQ8	RNF125	E3 ubiquitin-protein ligase RNF125	5DKA	C	ATTCTGCCGTTCCTGTATTGCTACCAGTCTAAAGAACAACAAGTGGACCTGTCCTTATTGCCGGGCATATCTTCCTTCAGAAGGAGTTCCAGCAACTGATGTAGCCAAAAGAATGAAATCAGAGTATAAGAACTGCGCTGAGTGTGACACCCTG		1	19.2 (21.8)	S4	2	0.069	Tetrahedral	2.6°	0
Q96EQ8	RNF125	E3 ubiquitin-protein ligase RNF125	5DKA	C	ATTCTGCCGTTCCTGTATTGCTACCAGTCTAAAGAACAACAAGTGGACCTGTCCTTATTGCCGGGCATATCTTCCTTCAGAAGGAGTTCCAGCAACTGATGTAGCCAAAAGAATGAAATCAGAGTATAAGAACTGCGCTGAGTGTGACACCCTG		1	19.2 (21.8)	S4	2	0.069	Tetrahedral	2.6°	0
Q96EQ8	RNF125	E3 ubiquitin-protein ligase RNF125	5DKA	C	ATTCTGCCGTTCCTGTATTGCTACCAGTCTAAAGAACAACAAGTGGACCTGTCCTTATTGCCGGGCATATCTTCCTTCAGAAGGAGTTCCAGCAACTGATGTAGCCAAAAGAATGAAATCAGAGTATAAGAACTGCGCTGAGTGTGACACCCTG		1	25.8 (27.6)	N1S3	2.2	0.06	Tetrahedral	6.4°	0
Q96EQ8	RNF125	E3 ubiquitin-protein ligase RNF125	5DKA	C	ATTCTGCCGTTCCTGTATTGCTACCAGTCTAAAGAACAACAAGTGGACCTGTCCTTATTGCCGGGCATATCTTCCTTCAGAAGGAGTTCCAGCAACTGATGTAGCCAAAAGAATGAAATCAGAGTATAAGAACTGCGCTGAGTGTGACACCCTG		1	25.8 (27.6)	N1S3	2.2	0.06	Tetrahedral	6.4°	0
Q96EQ8	RNF125	E3 ubiquitin-protein ligase RNF125	5DKA	H	GTTTGCCTCAGTGAAATGAGGGCACATATTCGGACTTGTCAGAAGTACATAGATAAGTATGGACCACTACAAGAACTTGAGGAGACAGCAGCAAG		1	25.8 (27.6)	N1S3	2.2	0.06	Tetrahedral	6.4°	0
Q96EQ8	RNF125	E3 ubiquitin-protein ligase RNF125	5DKA	C	GTTTGCCTCAGTGAAATGAGGGCACATATTCGGACTTGTCAGAAGTACATAGATAAGTATGGACCACTACAAGAACTTGAGGAGACAGCAGCAAG		1	25.8 (27.6)	N1S3	2.2	0.06	Tetrahedral	6.4°	0
Q96EQ8	RNF125	E3 ubiquitin-protein ligase RNF125	5DKA	C	ACTGAGTGCTTCGCAGCTGTCTGGGCGAGAGGCACAGCGATGGGCTCCGTGCTGAGCACCGACAGCGGCAAATCGGCGCCCGCCTCTGCCACCGCGCGGGCCCTGGAGCGCAGGAGGGACCCGGAGTTGCCCGTCACGTCCTTCGACTGCGCCGTGTGCCTTGAGGTGTTACACCAGCCTGTCCGGACCCGCTGTGGCCACGT		1	20.1 (21.6)	N1S3	2	0.12	Tetrahedral	4.4°	0
Q96EQ8	RNF125	E3 ubiquitin-protein ligase RNF125	5DKA	H	ACTGAGTGCTTCGCAGCTGTCTGGGCGAGAGGCACAGCGATGGGCTCCGTGCTGAGCACCGACAGCGGCAAATCGGCGCCCGCCTCTGCCACCGCGCGGGCCCTGGAGCGCAGGAGGGACCCGGAGTTGCCCGTCACGTCCTTCGACTGCGCCGTGTGCCTTGAGGTGTTACACCAGCCTGTCCGGACCCGCTGTGGCCACGT		1	20.1 (21.6)	N1S3	2	0.12	Tetrahedral	4.4°	0
Q96EQ8	RNF125	E3 ubiquitin-protein ligase RNF125	5DKA	C	ATTCTGCCGTTCCTGTATTGCTACCAGTCTAAAGAACAACAAGTGGACCTGTCCTTATTGCCGGGCATATCTTCCTTCAGAAGGAGTTCCAGCAACTGATGTAGCCAAAAGAATGAAATCAGAGTATAAGAACTGCGCTGAGTGTGACACCCTG		1	20.1 (21.6)	N1S3	2	0.12	Tetrahedral	4.4°	0
Q96EQ8	RNF125	E3 ubiquitin-protein ligase RNF125	5DKA	C	ATTCTGCCGTTCCTGTATTGCTACCAGTCTAAAGAACAACAAGTGGACCTGTCCTTATTGCCGGGCATATCTTCCTTCAGAAGGAGTTCCAGCAACTGATGTAGCCAAAAGAATGAAATCAGAGTATAAGAACTGCGCTGAGTGTGACACCCTG		1	20.1 (21.6)	N1S3	2	0.12	Tetrahedral	4.4°	0
Q86VK4	ZNF410	Zinc finger protein 410	6WMI	C	GAGAAAATGTCCACCTTGGTTCTGGTGATGGGCAGTCAAAAGATTCTGGGCCCCTTCCTCAAGTGGAAAAGAAGCTCAAGTGTACAGTTGAAGGTTGTGACCGGACATTTGTATGGCCAGCTCACTTTAAATACCACCTCAAGACTCATCG		1	59.5 (62.1)	N2S2	2.1	0.14	Tetrahedral	10.4°	0
Q86VK4	ZNF410	Zinc finger protein 410	6WMI	C	GAGAAAATGTCCACCTTGGTTCTGGTGATGGGCAGTCAAAAGATTCTGGGCCCCTTCCTCAAGTGGAAAAGAAGCTCAAGTGTACAGTTGAAGGTTGTGACCGGACATTTGTATGGCCAGCTCACTTTAAATACCACCTCAAGACTCATCG		1	59.5 (62.1)	N2S2	2.1	0.14	Tetrahedral	10.4°	0
Q86VK4	ZNF410	Zinc finger protein 410	6WMI	H	GAGAAAATGTCCACCTTGGTTCTGGTGATGGGCAGTCAAAAGATTCTGGGCCCCTTCCTCAAGTGGAAAAGAAGCTCAAGTGTACAGTTGAAGGTTGTGACCGGACATTTGTATGGCCAGCTCACTTTAAATACCACCTCAAGACTCATCG		1	59.5 (62.1)	N2S2	2.1	0.14	Tetrahedral	10.4°	0
Q86VK4	ZNF410	Zinc finger protein 410	6WMI	H	GAGAAAATGTCCACCTTGGTTCTGGTGATGGGCAGTCAAAAGATTCTGGGCCCCTTCCTCAAGTGGAAAAGAAGCTCAAGTGTACAGTTGAAGGTTGTGACCGGACATTTGTATGGCCAGCTCACTTTAAATACCACCTCAAGACTCATCG		1	59.5 (62.1)	N2S2	2.1	0.14	Tetrahedral	10.4°	0
Q86VK4	ZNF410	Zinc finger protein 410	6WMI	C	AAATGACCGCTCCTTCATCTGTCCTGCAGAAGGTTGTGGGAAAAGCTTCTATGTGCTGCAGAGGCTGAAGGTGCACATGAGGACCCACAATGGAGAGAAGCCCTTTATGTGCCATGAGTCTGGCTGTGGTAAGCAGTTTACTACAGCTGGAAACCTGAAGAACCACCGGCGCATCCACACAG		1	51.9 (62.2)	N2S2	2	0.03	Tetrahedral	4.9°	0
Q86VK4	ZNF410	Zinc finger protein 410	6WMI	C	AAATGACCGCTCCTTCATCTGTCCTGCAGAAGGTTGTGGGAAAAGCTTCTATGTGCTGCAGAGGCTGAAGGTGCACATGAGGACCCACAATGGAGAGAAGCCCTTTATGTGCCATGAGTCTGGCTGTGGTAAGCAGTTTACTACAGCTGGAAACCTGAAGAACCACCGGCGCATCCACACAG		1	51.9 (62.2)	N2S2	2	0.03	Tetrahedral	4.9°	0
Q86VK4	ZNF410	Zinc finger protein 410	6WMI	H	AAATGACCGCTCCTTCATCTGTCCTGCAGAAGGTTGTGGGAAAAGCTTCTATGTGCTGCAGAGGCTGAAGGTGCACATGAGGACCCACAATGGAGAGAAGCCCTTTATGTGCCATGAGTCTGGCTGTGGTAAGCAGTTTACTACAGCTGGAAACCTGAAGAACCACCGGCGCATCCACACAG		1	51.9 (62.2)	N2S2	2	0.03	Tetrahedral	4.9°	0
Q86VK4	ZNF410	Zinc finger protein 410	6WMI	H	AAATGACCGCTCCTTCATCTGTCCTGCAGAAGGTTGTGGGAAAAGCTTCTATGTGCTGCAGAGGCTGAAGGTGCACATGAGGACCCACAATGGAGAGAAGCCCTTTATGTGCCATGAGTCTGGCTGTGGTAAGCAGTTTACTACAGCTGGAAACCTGAAGAACCACCGGCGCATCCACACAG		1	51.9 (62.2)	N2S2	2	0.03	Tetrahedral	4.9°	0
Q86VK4	ZNF410	Zinc finger protein 410	6WMI	C	AAATGACCGCTCCTTCATCTGTCCTGCAGAAGGTTGTGGGAAAAGCTTCTATGTGCTGCAGAGGCTGAAGGTGCACATGAGGACCCACAATGGAGAGAAGCCCTTTATGTGCCATGAGTCTGGCTGTGGTAAGCAGTTTACTACAGCTGGAAACCTGAAGAACCACCGGCGCATCCACACAG		1	44.5 (48.6)	N2S2	2.4	0.11	Tetrahedral	4.7°	0
Q86VK4	ZNF410	Zinc finger protein 410	6WMI	C	AAATGACCGCTCCTTCATCTGTCCTGCAGAAGGTTGTGGGAAAAGCTTCTATGTGCTGCAGAGGCTGAAGGTGCACATGAGGACCCACAATGGAGAGAAGCCCTTTATGTGCCATGAGTCTGGCTGTGGTAAGCAGTTTACTACAGCTGGAAACCTGAAGAACCACCGGCGCATCCACACAG		1	44.5 (48.6)	N2S2	2.4	0.11	Tetrahedral	4.7°	0
Q86VK4	ZNF410	Zinc finger protein 410	6WMI	H	AAATGACCGCTCCTTCATCTGTCCTGCAGAAGGTTGTGGGAAAAGCTTCTATGTGCTGCAGAGGCTGAAGGTGCACATGAGGACCCACAATGGAGAGAAGCCCTTTATGTGCCATGAGTCTGGCTGTGGTAAGCAGTTTACTACAGCTGGAAACCTGAAGAACCACCGGCGCATCCACACAG		1	44.5 (48.6)	N2S2	2.4	0.11	Tetrahedral	4.7°	0
Q86VK4	ZNF410	Zinc finger protein 410	6WMI	H	AAATGACCGCTCCTTCATCTGTCCTGCAGAAGGTTGTGGGAAAAGCTTCTATGTGCTGCAGAGGCTGAAGGTGCACATGAGGACCCACAATGGAGAGAAGCCCTTTATGTGCCATGAGTCTGGCTGTGGTAAGCAGTTTACTACAGCTGGAAACCTGAAGAACCACCGGCGCATCCACACAG		1	44.5 (48.6)	N2S2	2.4	0.11	Tetrahedral	4.7°	0
Q86VK4	ZNF410	Zinc finger protein 410	6WMI	C	GAGAGAAACCTTTCCTTTGTGAAGCCCAAGGATGTGGCCGTTCCTTTGCTGAGTATTCTAGCCTCCGAAAACATCTGGTGGTTCACTCAG		1	73.7 (97.3)	N2S2	1.9	0.065	Tetrahedral	6.6°	0
Q86VK4	ZNF410	Zinc finger protein 410	6WMI	C	GAGAGAAACCTTTCCTTTGTGAAGCCCAAGGATGTGGCCGTTCCTTTGCTGAGTATTCTAGCCTCCGAAAACATCTGGTGGTTCACTCAG		1	73.7 (97.3)	N2S2	1.9	0.065	Tetrahedral	6.6°	0
Q86VK4	ZNF410	Zinc finger protein 410	6WMI	H	GAGAGAAACCTTTCCTTTGTGAAGCCCAAGGATGTGGCCGTTCCTTTGCTGAGTATTCTAGCCTCCGAAAACATCTGGTGGTTCACTCAG		1	73.7 (97.3)	N2S2	1.9	0.065	Tetrahedral	6.6°	0
Q86VK4	ZNF410	Zinc finger protein 410	6WMI	H	GAGAGAAACCTTTCCTTTGTGAAGCCCAAGGATGTGGCCGTTCCTTTGCTGAGTATTCTAGCCTCCGAAAACATCTGGTGGTTCACTCAG		1	73.7 (97.3)	N2S2	1.9	0.065	Tetrahedral	6.6°	0
Q86VK4	ZNF410	Zinc finger protein 410	6WMI	C	GAGAGAAGCCTCATCAGTGCCAAGTCTGTGGGAAGACCTTCTCTCAGAGTGGAAGCAGGAATGTGCATATGAGAAAGCATCACCTGCAGCTGGGAGCAGCTGGGAGTCAAGAGCAGGAGCAAACTG		1	103.6 (150.2)	N2S2	1.7	0.12	Trigonal Bipyramidal	5.7°	0.2
Q86VK4	ZNF410	Zinc finger protein 410	6WMI	C	GAGAGAAGCCTCATCAGTGCCAAGTCTGTGGGAAGACCTTCTCTCAGAGTGGAAGCAGGAATGTGCATATGAGAAAGCATCACCTGCAGCTGGGAGCAGCTGGGAGTCAAGAGCAGGAGCAAACTG		1	103.6 (150.2)	N2S2	1.7	0.12	Trigonal Bipyramidal	5.7°	0.2
Q86VK4	ZNF410	Zinc finger protein 410	6WMI	H	GAGAGAAGCCTCATCAGTGCCAAGTCTGTGGGAAGACCTTCTCTCAGAGTGGAAGCAGGAATGTGCATATGAGAAAGCATCACCTGCAGCTGGGAGCAGCTGGGAGTCAAGAGCAGGAGCAAACTG		1	103.6 (150.2)	N2S2	1.7	0.12	Trigonal Bipyramidal	5.7°	0.2
Q86VK4	ZNF410	Zinc finger protein 410	6WMI	H	GAGAGAAGCCTCATCAGTGCCAAGTCTGTGGGAAGACCTTCTCTCAGAGTGGAAGCAGGAATGTGCATATGAGAAAGCATCACCTGCAGCTGGGAGCAGCTGGGAGTCAAGAGCAGGAGCAAACTG		1	103.6 (150.2)	N2S2	1.7	0.12	Trigonal Bipyramidal	5.7°	0.2
O75800	ZMYND10	Zinc finger MYND domain-containing protein 10	2D8Q	C	GTGGGCTGAGACCTACAGGCTGGATGTGCTAGAGGCAGTGGCTCCAGAGCGGCCCCGCTGTGCTTACTGCAGTGCAGAGGCTTCTAAGCGCTGCTCACGATGCCAGAATGAGTGGTATTGCTGCAG		1	N/A	S4	2.1	0.043	Tetrahedral	7.7°	0
O75800	ZMYND10	Zinc finger MYND domain-containing protein 10	2D8Q	C	GTGGGCTGAGACCTACAGGCTGGATGTGCTAGAGGCAGTGGCTCCAGAGCGGCCCCGCTGTGCTTACTGCAGTGCAGAGGCTTCTAAGCGCTGCTCACGATGCCAGAATGAGTGGTATTGCTGCAG		1	N/A	S4	2.1	0.043	Tetrahedral	7.7°	0
O75800	ZMYND10	Zinc finger MYND domain-containing protein 10	2D8Q	C	GTGGGCTGAGACCTACAGGCTGGATGTGCTAGAGGCAGTGGCTCCAGAGCGGCCCCGCTGTGCTTACTGCAGTGCAGAGGCTTCTAAGCGCTGCTCACGATGCCAGAATGAGTGGTATTGCTGCAG		1	N/A	S4	2.1	0.043	Tetrahedral	7.7°	0
O75800	ZMYND10	Zinc finger MYND domain-containing protein 10	2D8Q	C	GGAGTGCCAAGTCAAGCACTGGGAAAAGCATGGAAAGACTTGTGTCCTGGCAGCCCAGGGTGACAGAGCCAAATGAGGGCTGCAGTTGCTGAGGGCCGACCACCCATGCCAAGGGAATCCACCCAGAATGCACCCCTGAACCTCAAGATCACGGTCCAGCCTCTGCCGGAGCCCCAGTCTCCGCAGTGGAGAGCAGAGCGGGCGGTAAAGCTGCTGACCGATCTCCCTCCTCCTCACCCCAAGTGAAGGCTCGAGACTTCCTGCCCCACCCAGTGGGTAGGCCAAGTGTGTTGCTTCAGCAAACCGGACCAGGAGGGCCAGGGCCGGATGTGGGGACCCTCTTCCTCTAGCACAGTAAAGCTGGCCTCCAGAAA		1	N/A	S4	2.1	0.043	Tetrahedral	7.7°	0
O75800	ZMYND10	Zinc finger MYND domain-containing protein 10	2D8Q	C	GTGGGCTGAGACCTACAGGCTGGATGTGCTAGAGGCAGTGGCTCCAGAGCGGCCCCGCTGTGCTTACTGCAGTGCAGAGGCTTCTAAGCGCTGCTCACGATGCCAGAATGAGTGGTATTGCTGCAG		1	N/A	N1S3	1.6	0.21	Tetrahedral	6.8°	0
O75800	ZMYND10	Zinc finger MYND domain-containing protein 10	2D8Q	C	GTGGGCTGAGACCTACAGGCTGGATGTGCTAGAGGCAGTGGCTCCAGAGCGGCCCCGCTGTGCTTACTGCAGTGCAGAGGCTTCTAAGCGCTGCTCACGATGCCAGAATGAGTGGTATTGCTGCAG		1	N/A	N1S3	1.6	0.21	Tetrahedral	6.8°	0
O75800	ZMYND10	Zinc finger MYND domain-containing protein 10	2D8Q	H	GGAGTGCCAAGTCAAGCACTGGGAAAAGCATGGAAAGACTTGTGTCCTGGCAGCCCAGGGTGACAGAGCCAAATGAGGGCTGCAGTTGCTGAGGGCCGACCACCCATGCCAAGGGAATCCACCCAGAATGCACCCCTGAACCTCAAGATCACGGTCCAGCCTCTGCCGGAGCCCCAGTCTCCGCAGTGGAGAGCAGAGCGGGCGGTAAAGCTGCTGACCGATCTCCCTCCTCCTCACCCCAAGTGAAGGCTCGAGACTTCCTGCCCCACCCAGTGGGTAGGCCAAGTGTGTTGCTTCAGCAAACCGGACCAGGAGGGCCAGGGCCGGATGTGGGGACCCTCTTCCTCTAGCACAGTAAAGCTGGCCTCCAGAAA		1	N/A	N1S3	1.6	0.21	Tetrahedral	6.8°	0
O75800	ZMYND10	Zinc finger MYND domain-containing protein 10	2D8Q	C	GGAGTGCCAAGTCAAGCACTGGGAAAAGCATGGAAAGACTTGTGTCCTGGCAGCCCAGGGTGACAGAGCCAAATGAGGGCTGCAGTTGCTGAGGGCCGACCACCCATGCCAAGGGAATCCACCCAGAATGCACCCCTGAACCTCAAGATCACGGTCCAGCCTCTGCCGGAGCCCCAGTCTCCGCAGTGGAGAGCAGAGCGGGCGGTAAAGCTGCTGACCGATCTCCCTCCTCCTCACCCCAAGTGAAGGCTCGAGACTTCCTGCCCCACCCAGTGGGTAGGCCAAGTGTGTTGCTTCAGCAAACCGGACCAGGAGGGCCAGGGCCGGATGTGGGGACCCTCTTCCTCTAGCACAGTAAAGCTGGCCTCCAGAAA		1	N/A	N1S3	1.6	0.21	Tetrahedral	6.8°	0
P11766	ADH5	Alcohol dehydrogenase class-3	1M6H	C	ATCATTGCCACTGCGGTTTGCCACACCGATGCCTATACCCTGAGTGGAGCTGATCCTGAGGGTTGTTTTCCAGTGATCTTGGGACATGAAGGTGCTGGAATTGTGGAAAGTGTTGGTGAGGGAGTTACTAAGCTGAAGGCGG		1	19.8 (17.9)	O1N1S2	1.8	0.091	Tetrahedral	8.9°	0
P11766	ADH5	Alcohol dehydrogenase class-3	1M6H	H	ATCATTGCCACTGCGGTTTGCCACACCGATGCCTATACCCTGAGTGGAGCTGATCCTGAGGGTTGTTTTCCAGTGATCTTGGGACATGAAGGTGCTGGAATTGTGGAAAGTGTTGGTGAGGGAGTTACTAAGCTGAAGGCGG		1	19.8 (17.9)	O1N1S2	1.8	0.091	Tetrahedral	8.9°	0
P11766	ADH5	Alcohol dehydrogenase class-3	1M6H	C	AGTCACTCAAGGGAAAGGATTAATGCCAGATGGTACCAGCAGATTTACTTGCAAAGGAAAGACAATTTTGCATTACATGGGAACCAGCACATTTTCTGAATACACAGTTGTGGCTGATATCTCTGTTGCTAAAATAGATCCTTTAGCACCTTTGGATAAAGTCTGCCTTCTAGGTTGTGGCATTTCAACCGGTTATGGTGCTGCTGTGAACACTGCCAAG		1	19.8 (17.9)	O1N1S2	1.8	0.091	Tetrahedral	8.9°	0
P11766	ADH5	Alcohol dehydrogenase class-3	1M6H	C	GTGACACTGTCATCCCACTTTACATCCCACAGTGTGGAGAATGCAAATTTTGTCTAAATCCTAAAACTAACCTTTGCCAGAAGATAAG		1	20 (20)	S4	2.2	0.067	Tetrahedral	6.2°	0
P11766	ADH5	Alcohol dehydrogenase class-3	1M6H	C	GTGACACTGTCATCCCACTTTACATCCCACAGTGTGGAGAATGCAAATTTTGTCTAAATCCTAAAACTAACCTTTGCCAGAAGATAAG		1	20 (20)	S4	2.2	0.067	Tetrahedral	6.2°	0
P11766	ADH5	Alcohol dehydrogenase class-3	1M6H	C	GTGACACTGTCATCCCACTTTACATCCCACAGTGTGGAGAATGCAAATTTTGTCTAAATCCTAAAACTAACCTTTGCCAGAAGATAAG		1	20 (20)	S4	2.2	0.067	Tetrahedral	6.2°	0
P11766	ADH5	Alcohol dehydrogenase class-3	1M6H	C	GTGACACTGTCATCCCACTTTACATCCCACAGTGTGGAGAATGCAAATTTTGTCTAAATCCTAAAACTAACCTTTGCCAGAAGATAAG		1	20 (20)	S4	2.2	0.067	Tetrahedral	6.2°	0
P07327	ADH1A	Alcohol dehydrogenase 1A	1HSO	C	ATGGTGGCTGTAGGAATCTGTGGCACAGATGACCACGTGGTTAGTGGTACCATGGTGACCCCACTTCCTGTGATTTTAGGCCATGAGGCAGCCGGCATCGTGGAGAGTGTTGGAGAAGGGGTGACTACAGTCAAACCAG		1	30.1 (25.6)	O1N1S2	1.9	0.36	Tetrahedral	7°	0
P07327	ADH1A	Alcohol dehydrogenase 1A	1HSO	H	ATGGTGGCTGTAGGAATCTGTGGCACAGATGACCACGTGGTTAGTGGTACCATGGTGACCCCACTTCCTGTGATTTTAGGCCATGAGGCAGCCGGCATCGTGGAGAGTGTTGGAGAAGGGGTGACTACAGTCAAACCAG		1	30.1 (25.6)	O1N1S2	1.9	0.36	Tetrahedral	7°	0
P07327	ADH1A	Alcohol dehydrogenase 1A	1HSO	C	TGTAAGCAATCCTCAGGGGACCCTGCAGGATGGCACCAGCAGGTTCACCTGCAGGAGGAAGCCCATCCACCACTTCCTTGGCATCAGCACCTTCTCACAGTACACAGTGGTGGATGAAAATGCAGTAGCCAAAATTGATGCAGCCTCGCCTCTAGAGAAAGTCTGTCTCATTGGCTGTGGATTTTCAACTGGTTATGGGTCTGCAGTCAATGTTGCCAAG		1	30.1 (25.6)	O1N1S2	1.9	0.36	Tetrahedral	7°	0
P07327	ADH1A	Alcohol dehydrogenase 1A	1HSO	C	GTGATAAAGTCATCCCACTCGCTATTCCTCAGTGTGGAAAATGCAGAATTTGTAAAAACCCGGAGAGCAACTACTGCTTGAAAAACGA		1	28.9 (22.7)	S4	2.4	0.092	Tetrahedral	8°	0
P07327	ADH1A	Alcohol dehydrogenase 1A	1HSO	C	GTGATAAAGTCATCCCACTCGCTATTCCTCAGTGTGGAAAATGCAGAATTTGTAAAAACCCGGAGAGCAACTACTGCTTGAAAAACGA		1	28.9 (22.7)	S4	2.4	0.092	Tetrahedral	8°	0
P07327	ADH1A	Alcohol dehydrogenase 1A	1HSO	C	GTGATAAAGTCATCCCACTCGCTATTCCTCAGTGTGGAAAATGCAGAATTTGTAAAAACCCGGAGAGCAACTACTGCTTGAAAAACGA		1	28.9 (22.7)	S4	2.4	0.092	Tetrahedral	8°	0
P07327	ADH1A	Alcohol dehydrogenase 1A	1HSO	C	GTGATAAAGTCATCCCACTCGCTATTCCTCAGTGTGGAAAATGCAGAATTTGTAAAAACCCGGAGAGCAACTACTGCTTGAAAAACGA		1	28.9 (22.7)	S4	2.4	0.092	Tetrahedral	8°	0
P45452	MMP13	Collagenase 3	1YOU	H	AGCATGGCGACTTCTACCCATTTGATGGGCCCTCTGGCCTGCTGGCTCATGCTTTTCCTCCTGGGCCAAATTATGGAGGAGATGCCCATTTTGATGATGATGAAACCTGGACAAGTAGTTCCAAAG		1	16 (16)	O1N3	2	0.17	Tetrahedral	6.1°	0
P45452	MMP13	Collagenase 3	1YOU	D	AGCATGGCGACTTCTACCCATTTGATGGGCCCTCTGGCCTGCTGGCTCATGCTTTTCCTCCTGGGCCAAATTATGGAGGAGATGCCCATTTTGATGATGATGAAACCTGGACAAGTAGTTCCAAAG		1	16 (16)	O1N3	2	0.17	Tetrahedral	6.1°	0
P45452	MMP13	Collagenase 3	1YOU	H	AGCATGGCGACTTCTACCCATTTGATGGGCCCTCTGGCCTGCTGGCTCATGCTTTTCCTCCTGGGCCAAATTATGGAGGAGATGCCCATTTTGATGATGATGAAACCTGGACAAGTAGTTCCAAAG		1	16 (16)	O1N3	2	0.17	Tetrahedral	6.1°	0
P45452	MMP13	Collagenase 3	1YOU	H	AGCATGGCGACTTCTACCCATTTGATGGGCCCTCTGGCCTGCTGGCTCATGCTTTTCCTCCTGGGCCAAATTATGGAGGAGATGCCCATTTTGATGATGATGAAACCTGGACAAGTAGTTCCAAAG		1	16 (16)	O1N3	2	0.17	Tetrahedral	6.1°	0
P45452	MMP13	Collagenase 3	1YOU	H	GCTACAACTTGTTTCTTGTTGCTGCGCATGAGTTCGGCCACTCCTTAGGTCTTGACCACTCCAAGGACCCTGGAGCACTCATGTTTCCTATCTACACCTACACCGGCAAAAGCCACTTTATGCTTCCTGATGACGATGTACAAGGGATCCAGTCTCTCTATG		1	20.2 (23.8)	N4	1.3	0.11	Tetrahedral	14.3°	0
P45452	MMP13	Collagenase 3	1YOU	H	GCTACAACTTGTTTCTTGTTGCTGCGCATGAGTTCGGCCACTCCTTAGGTCTTGACCACTCCAAGGACCCTGGAGCACTCATGTTTCCTATCTACACCTACACCGGCAAAAGCCACTTTATGCTTCCTGATGACGATGTACAAGGGATCCAGTCTCTCTATG		1	20.2 (23.8)	N4	1.3	0.11	Tetrahedral	14.3°	0
P45452	MMP13	Collagenase 3	1YOU	H	GCTACAACTTGTTTCTTGTTGCTGCGCATGAGTTCGGCCACTCCTTAGGTCTTGACCACTCCAAGGACCCTGGAGCACTCATGTTTCCTATCTACACCTACACCGGCAAAAGCCACTTTATGCTTCCTGATGACGATGTACAAGGGATCCAGTCTCTCTATG		1	20.2 (23.8)	N4	1.3	0.11	Tetrahedral	14.3°	0
P40394	ADH7	All-trans-retinol dehydrogenase [NAD(+)] ADH7	1D1T	C	ATTTTGGCCACAGGAATCTGTCGCACAGATGACCATGTGATAAAAGGAACAATGGTGTCCAAGTTTCCAGTGATTGTGGGACATGAGGCAACTGGGATTGTAGAGAGCATTGGAGAAGGAGTGACTACAGTGAAACCAG		1	35.6 (35.8)	O1N1S2	2.3	0.3	Tetrahedral	6.8°	0
P40394	ADH7	All-trans-retinol dehydrogenase [NAD(+)] ADH7	1D1T	H	ATTTTGGCCACAGGAATCTGTCGCACAGATGACCATGTGATAAAAGGAACAATGGTGTCCAAGTTTCCAGTGATTGTGGGACATGAGGCAACTGGGATTGTAGAGAGCATTGGAGAAGGAGTGACTACAGTGAAACCAG		1	35.6 (35.8)	O1N1S2	2.3	0.3	Tetrahedral	6.8°	0
P40394	ADH7	All-trans-retinol dehydrogenase [NAD(+)] ADH7	1D1T	C	TATTACTGGTCGTGGAGTACTGGCTGATGGCACCACCAGATTTACATGCAAGGGCAAACCAGTCCACCACTTCATGAACACCAGTACATTTACCGAGTACACAGTGGTGGATGAATCTTCTGTTGCTAAGATTGATGATGCAGCTCCTCCTGAGAAAGTCTGTTTAATTGGCTGTGGGTTTTCCACTGGATATGGCGCTGCTGTTAAAACTGGCAAG		1	35.6 (35.8)	O1N1S2	2.3	0.3	Tetrahedral	6.8°	0
P40394	ADH7	All-trans-retinol dehydrogenase [NAD(+)] ADH7	1D1T	C	GTGACAAAGTCATCCCTCTCTTTCTGCCACAATGTAGAGAATGCAATGCTTGTCGCAACCCAGATGGCAACCTTTGCATTAGGAGCGA		1	49.6 (49.1)	S4	2.4	0.18	Tetrahedral	2.9°	0
P40394	ADH7	All-trans-retinol dehydrogenase [NAD(+)] ADH7	1D1T	C	GTGACAAAGTCATCCCTCTCTTTCTGCCACAATGTAGAGAATGCAATGCTTGTCGCAACCCAGATGGCAACCTTTGCATTAGGAGCGA		1	49.6 (49.1)	S4	2.4	0.18	Tetrahedral	2.9°	0
P40394	ADH7	All-trans-retinol dehydrogenase [NAD(+)] ADH7	1D1T	C	GTGACAAAGTCATCCCTCTCTTTCTGCCACAATGTAGAGAATGCAATGCTTGTCGCAACCCAGATGGCAACCTTTGCATTAGGAGCGA		1	49.6 (49.1)	S4	2.4	0.18	Tetrahedral	2.9°	0
P40394	ADH7	All-trans-retinol dehydrogenase [NAD(+)] ADH7	1D1T	C	GTGACAAAGTCATCCCTCTCTTTCTGCCACAATGTAGAGAATGCAATGCTTGTCGCAACCCAGATGGCAACCTTTGCATTAGGAGCGA		1	49.6 (49.1)	S4	2.4	0.18	Tetrahedral	2.9°	0
P40394	ADH7	All-trans-retinol dehydrogenase [NAD(+)] ADH7	1D1T	H	TATTACTGGTCGTGGAGTACTGGCTGATGGCACCACCAGATTTACATGCAAGGGCAAACCAGTCCACCACTTCATGAACACCAGTACATTTACCGAGTACACAGTGGTGGATGAATCTTCTGTTGCTAAGATTGATGATGCAGCTCCTCCTGAGAAAGTCTGTTTAATTGGCTGTGGGTTTTCCACTGGATATGGCGCTGCTGTTAAAACTGGCAAG		0.5	50.9 (53.3)	O4N1	1.7	0.35	Trigonal Bipyramidal	19.2°	0
P40394	ADH7	All-trans-retinol dehydrogenase [NAD(+)] ADH7	1D1T	H	GTCAAACCTGGTTCCACTTGCGTCGTCTTTGGCCTGGGAGGAGTTGGCCTGTCAGTCATCATGGGCTGTAAGTCAGCTGGTGCATCTAGGATCATTGGGATTGACCTCAACAAAGACAAATTTGAGAAGGCCATGGCTGTAGGTGCCACTGAGTGTATCAGTCCCAAGGACTCTACCAAACCCATCAGTGAGGTGCTGTCAGAAATGACAGGCAACAACGTGGGATACACCTTTGAAGTTATTGGGCATCTTGAAACCATG		1	48.2 (32.7)	O2N2	1.2	0.13	Tetrahedral	10.5°	0
P40394	ADH7	All-trans-retinol dehydrogenase [NAD(+)] ADH7	1D1T	E	GTTTGAAAAGCAGAGATGATGTCCCAAAACTAGTGACTGAGTTCCTGGCAAAGAAATTTGACCTGGACCAGTTGATAACTCATGTTTTACCATTTAAAAAAATCAGTGAAGGATTTGAGCTGCTCAATTCAGGACAAAG		1	47.2 (36.4)	O4N1	1.9	0.13	Tetrahedral	17.5°	0
P40394	ADH7	All-trans-retinol dehydrogenase [NAD(+)] ADH7	1D1T	E	GTTTGAAAAGCAGAGATGATGTCCCAAAACTAGTGACTGAGTTCCTGGCAAAGAAATTTGACCTGGACCAGTTGATAACTCATGTTTTACCATTTAAAAAAATCAGTGAAGGATTTGAGCTGCTCAATTCAGGACAAAG		1	47.2 (36.4)	O4N1	1.9	0.13	Tetrahedral	17.5°	0
P54132	BLM	Bloom syndrome protein	4CDG	C	TGGAAAAAGATGGAAACCATCATACAAGAGAAACTCACTTCAATAATTTGTATAGCATGGTACATTACTGTGAAAATATAACGGAATGCAGGAGAATACAGCTTTTGGCCTACTTTGGTGAAAATGGATTTAATCCTGATTTTTGTAAGAAACACCCAGATGTTTCTTGTGATAATTGCTGTAAAACAAAG		1	54.1 (56.1)	S4	1.8	0.052	Tetrahedral	7.2°	0
P54132	BLM	Bloom syndrome protein	4CDG	C	TGGAAAAAGATGGAAACCATCATACAAGAGAAACTCACTTCAATAATTTGTATAGCATGGTACATTACTGTGAAAATATAACGGAATGCAGGAGAATACAGCTTTTGGCCTACTTTGGTGAAAATGGATTTAATCCTGATTTTTGTAAGAAACACCCAGATGTTTCTTGTGATAATTGCTGTAAAACAAAG		1	54.1 (56.1)	S4	1.8	0.052	Tetrahedral	7.2°	0
P54132	BLM	Bloom syndrome protein	4CDG	C	TGGAAAAAGATGGAAACCATCATACAAGAGAAACTCACTTCAATAATTTGTATAGCATGGTACATTACTGTGAAAATATAACGGAATGCAGGAGAATACAGCTTTTGGCCTACTTTGGTGAAAATGGATTTAATCCTGATTTTTGTAAGAAACACCCAGATGTTTCTTGTGATAATTGCTGTAAAACAAAG		1	54.1 (56.1)	S4	1.8	0.052	Tetrahedral	7.2°	0
P54132	BLM	Bloom syndrome protein	4CDG	C	TGGAAAAAGATGGAAACCATCATACAAGAGAAACTCACTTCAATAATTTGTATAGCATGGTACATTACTGTGAAAATATAACGGAATGCAGGAGAATACAGCTTTTGGCCTACTTTGGTGAAAATGGATTTAATCCTGATTTTTGTAAGAAACACCCAGATGTTTCTTGTGATAATTGCTGTAAAACAAAG		1	54.1 (56.1)	S4	1.8	0.052	Tetrahedral	7.2°	0
P00325	ADH1B	All-trans-retinol dehydrogenase [NAD(+)] ADH1B	1DEH	C	ATGGTGGCTGTAGGAATCTGTCACACAGATGACCACGTGGTTAGTGGCAACCTGGTGACCCCCCTTCCTGTGATTTTAGGCCATGAGGCAGCCGGCATCGTGGAGAGTGTTGGAGAAGGGGTGACTACAGTCAAACCAG		1	26.6 (20.3)	N2S2	1.8	0.12	Tetrahedral	11.8°	0
P00325	ADH1B	All-trans-retinol dehydrogenase [NAD(+)] ADH1B	1DEH	H	ATGGTGGCTGTAGGAATCTGTCACACAGATGACCACGTGGTTAGTGGCAACCTGGTGACCCCCCTTCCTGTGATTTTAGGCCATGAGGCAGCCGGCATCGTGGAGAGTGTTGGAGAAGGGGTGACTACAGTCAAACCAG		1	26.6 (20.3)	N2S2	1.8	0.12	Tetrahedral	11.8°	0
P00325	ADH1B	All-trans-retinol dehydrogenase [NAD(+)] ADH1B	1DEH	C	TCTAGGCAATCCTCGGGGGACCCTGCAGGATGGCACCAGGAGGTTCACCTGCAGGGGGAAGCCCATTCACCACTTCCTTGGCACCAGCACCTTCTCCCAGTACACGGTGGTGGATGAGAATGCAGTGGCCAAAATTGATGCAGCCTCGCCCCTGGAGAAAGTCTGCCTCATTGGCTGTGGATTCTCGACTGGTTATGGGTCTGCAGTTAACGTTGCCAAG		1	26.6 (20.3)	N2S2	1.8	0.12	Tetrahedral	11.8°	0
P00325	ADH1B	All-trans-retinol dehydrogenase [NAD(+)] ADH1B	1DEH	C	GTGATAAAGTCATCCCGCTCTTTACTCCTCAGTGTGGAAAATGCAGAGTTTGTAAAAACCCGGAGAGCAACTACTGCTTGAAAAATGA		1	24.9 (23.2)	S4	2.1	0.084	Tetrahedral	5.4°	0
P00325	ADH1B	All-trans-retinol dehydrogenase [NAD(+)] ADH1B	1DEH	C	GTGATAAAGTCATCCCGCTCTTTACTCCTCAGTGTGGAAAATGCAGAGTTTGTAAAAACCCGGAGAGCAACTACTGCTTGAAAAATGA		1	24.9 (23.2)	S4	2.1	0.084	Tetrahedral	5.4°	0
P00325	ADH1B	All-trans-retinol dehydrogenase [NAD(+)] ADH1B	1DEH	C	GTGATAAAGTCATCCCGCTCTTTACTCCTCAGTGTGGAAAATGCAGAGTTTGTAAAAACCCGGAGAGCAACTACTGCTTGAAAAATGA		1	24.9 (23.2)	S4	2.1	0.084	Tetrahedral	5.4°	0
P00325	ADH1B	All-trans-retinol dehydrogenase [NAD(+)] ADH1B	1DEH	C	GTGATAAAGTCATCCCGCTCTTTACTCCTCAGTGTGGAAAATGCAGAGTTTGTAAAAACCCGGAGAGCAACTACTGCTTGAAAAATGA		1	24.9 (23.2)	S4	2.1	0.084	Tetrahedral	5.4°	0
P78364	PHC1	Polyhomeotic-like protein 1	2L8E	C	AGTTAGATAAGAAGGCGAATCTCCTGAAGTGCGAGTACTGTGGGAAGTACGCCCCCGCAGAGCAGTTTCGTGGCTCTAAGAGGTTCTGCTCCATGACTTGCGCTAAGAG		1	N/A	S4	2.8	0.045	Trigonal Bipyramidal	7°	0.2
P78364	PHC1	Polyhomeotic-like protein 1	2L8E	C	AGTTAGATAAGAAGGCGAATCTCCTGAAGTGCGAGTACTGTGGGAAGTACGCCCCCGCAGAGCAGTTTCGTGGCTCTAAGAGGTTCTGCTCCATGACTTGCGCTAAGAG		1	N/A	S4	2.8	0.045	Trigonal Bipyramidal	7°	0.2
P78364	PHC1	Polyhomeotic-like protein 1	2L8E	C	AGTTAGATAAGAAGGCGAATCTCCTGAAGTGCGAGTACTGTGGGAAGTACGCCCCCGCAGAGCAGTTTCGTGGCTCTAAGAGGTTCTGCTCCATGACTTGCGCTAAGAG		1	N/A	S4	2.8	0.045	Trigonal Bipyramidal	7°	0.2
P78364	PHC1	Polyhomeotic-like protein 1	2L8E	C	AGTTAGATAAGAAGGCGAATCTCCTGAAGTGCGAGTACTGTGGGAAGTACGCCCCCGCAGAGCAGTTTCGTGGCTCTAAGAGGTTCTGCTCCATGACTTGCGCTAAGAG		1	N/A	S4	2.8	0.045	Trigonal Bipyramidal	7°	0.2
O76074	PDE5A	cGMP-specific 3',5'-cyclic phosphodiesterase	1RKP	H	GTTCTTTGCAGATGGATTTTAAGTGTTAAGAAGAATTATCGGAAGAATGTTGCCTATCATAATTGGAGACATGCCTTTAATACAGCTCAGTGCATGTTTGCTGCTCTAAAAGCAGGCAAAATTCAG		1	34.4 (19.9)	O4N2	1.8	0.16	Octahedral	8.4°	0
O76074	PDE5A	cGMP-specific 3',5'-cyclic phosphodiesterase	1RKP	H	AACAAGCTGACTGACCTGGAGATACTTGCATTGCTGATTGCTGCACTAAGCCACGATTTGGATCACCGTGGTGTGAATAACTCTTACATACAGCG		1	34.4 (19.9)	O4N2	1.8	0.16	Octahedral	8.4°	0
O76074	PDE5A	cGMP-specific 3',5'-cyclic phosphodiesterase	1RKP	D	AACAAGCTGACTGACCTGGAGATACTTGCATTGCTGATTGCTGCACTAAGCCACGATTTGGATCACCGTGGTGTGAATAACTCTTACATACAGCG		1	34.4 (19.9)	O4N2	1.8	0.16	Octahedral	8.4°	0
O76074	PDE5A	cGMP-specific 3',5'-cyclic phosphodiesterase	1RKP	D	GGCAATGCTGATGACAGCTTGTGATCTTTCTGCAATTACAAAACCCTGGCCTATTCAACAACGG		1	34.4 (19.9)	O4N2	1.8	0.16	Octahedral	8.4°	0
O76083	PDE9A	High affinity cGMP-specific 3',5'-cyclic phosphodiesterase 9A	2HD1	H	TTCTGCGTCCACGACAACTACAGAAACAACCCCTTCCACAACTTCCGGCACTGCTTCTGCGTGGCCCAGATGATGTACAGCATGGTCTGGCTCTGCAGTCTCCAG		1	41.1 (30.6)	O3N2	1.6	0.37	Octahedral	9.4°	0.16
O76083	PDE9A	High affinity cGMP-specific 3',5'-cyclic phosphodiesterase 9A	2HD1	H	GAGAAGTTCTCACAAACGGATATCCTGATCCTAATGACAGCGGCCATCTGCCACGATCTGGACCATCCCGGCTACAACAACAC		1	41.1 (30.6)	O3N2	1.6	0.37	Octahedral	9.4°	0.16
O76083	PDE9A	High affinity cGMP-specific 3',5'-cyclic phosphodiesterase 9A	2HD1	D	GAGAAGTTCTCACAAACGGATATCCTGATCCTAATGACAGCGGCCATCTGCCACGATCTGGACCATCCCGGCTACAACAACAC		1	41.1 (30.6)	O3N2	1.6	0.37	Octahedral	9.4°	0.16
O76083	PDE9A	High affinity cGMP-specific 3',5'-cyclic phosphodiesterase 9A	2HD1	D	CTGAAGATGATTTTGATAAAATGCTGTGATATCTCTAACGAGGTCCGTCCAATGGAAGTCGCAGAGCCTTGGGTGGACTGTTTATTAGAGGAATATTTTATGCAG		1	41.1 (30.6)	O3N2	1.6	0.37	Octahedral	9.4°	0.16
Q9ULU4	ZMYND8	Protein kinase C-binding protein 1	4COS	C	TCAGAACTAAGACATGGTCCGTTTTACTATATGAAGCAGCCACTCACCACAGACCCTGTTGATGTTGTACCGCAGGATGGACGGAATGATTTCTACTGCTGGGTTTGTCACCGGGAAGGCCAAGTCCTTTGCTGTGAGCTCTGTCCCCGGGTTTATCACGCTAAGTGTCTGAGACTGACATCGGAACCAGAGGGGGACTGGTTTTGTCCTGAATGTGAG		1	23.8 (25.6)	N1S3	2.1	0.063	Tetrahedral	8.6°	0
Q9ULU4	ZMYND8	Protein kinase C-binding protein 1	4COS	C	TCAGAACTAAGACATGGTCCGTTTTACTATATGAAGCAGCCACTCACCACAGACCCTGTTGATGTTGTACCGCAGGATGGACGGAATGATTTCTACTGCTGGGTTTGTCACCGGGAAGGCCAAGTCCTTTGCTGTGAGCTCTGTCCCCGGGTTTATCACGCTAAGTGTCTGAGACTGACATCGGAACCAGAGGGGGACTGGTTTTGTCCTGAATGTGAG		1	23.8 (25.6)	N1S3	2.1	0.063	Tetrahedral	8.6°	0
Q9ULU4	ZMYND8	Protein kinase C-binding protein 1	4COS	H	TCAGAACTAAGACATGGTCCGTTTTACTATATGAAGCAGCCACTCACCACAGACCCTGTTGATGTTGTACCGCAGGATGGACGGAATGATTTCTACTGCTGGGTTTGTCACCGGGAAGGCCAAGTCCTTTGCTGTGAGCTCTGTCCCCGGGTTTATCACGCTAAGTGTCTGAGACTGACATCGGAACCAGAGGGGGACTGGTTTTGTCCTGAATGTGAG		1	23.8 (25.6)	N1S3	2.1	0.063	Tetrahedral	8.6°	0
Q9ULU4	ZMYND8	Protein kinase C-binding protein 1	4COS	C	TCAGAACTAAGACATGGTCCGTTTTACTATATGAAGCAGCCACTCACCACAGACCCTGTTGATGTTGTACCGCAGGATGGACGGAATGATTTCTACTGCTGGGTTTGTCACCGGGAAGGCCAAGTCCTTTGCTGTGAGCTCTGTCCCCGGGTTTATCACGCTAAGTGTCTGAGACTGACATCGGAACCAGAGGGGGACTGGTTTTGTCCTGAATGTGAG		1	23.8 (25.6)	N1S3	2.1	0.063	Tetrahedral	8.6°	0
Q9ULU4	ZMYND8	Protein kinase C-binding protein 1	4COS	C	TCAGAACTAAGACATGGTCCGTTTTACTATATGAAGCAGCCACTCACCACAGACCCTGTTGATGTTGTACCGCAGGATGGACGGAATGATTTCTACTGCTGGGTTTGTCACCGGGAAGGCCAAGTCCTTTGCTGTGAGCTCTGTCCCCGGGTTTATCACGCTAAGTGTCTGAGACTGACATCGGAACCAGAGGGGGACTGGTTTTGTCCTGAATGTGAG		1	28.5 (30.9)	S4	2.2	0.048	Tetrahedral	2.8°	0
Q9ULU4	ZMYND8	Protein kinase C-binding protein 1	4COS	C	TCAGAACTAAGACATGGTCCGTTTTACTATATGAAGCAGCCACTCACCACAGACCCTGTTGATGTTGTACCGCAGGATGGACGGAATGATTTCTACTGCTGGGTTTGTCACCGGGAAGGCCAAGTCCTTTGCTGTGAGCTCTGTCCCCGGGTTTATCACGCTAAGTGTCTGAGACTGACATCGGAACCAGAGGGGGACTGGTTTTGTCCTGAATGTGAG		1	28.5 (30.9)	S4	2.2	0.048	Tetrahedral	2.8°	0
Q9ULU4	ZMYND8	Protein kinase C-binding protein 1	4COS	C	TCAGAACTAAGACATGGTCCGTTTTACTATATGAAGCAGCCACTCACCACAGACCCTGTTGATGTTGTACCGCAGGATGGACGGAATGATTTCTACTGCTGGGTTTGTCACCGGGAAGGCCAAGTCCTTTGCTGTGAGCTCTGTCCCCGGGTTTATCACGCTAAGTGTCTGAGACTGACATCGGAACCAGAGGGGGACTGGTTTTGTCCTGAATGTGAG		1	28.5 (30.9)	S4	2.2	0.048	Tetrahedral	2.8°	0
Q9ULU4	ZMYND8	Protein kinase C-binding protein 1	4COS	C	TCAGAACTAAGACATGGTCCGTTTTACTATATGAAGCAGCCACTCACCACAGACCCTGTTGATGTTGTACCGCAGGATGGACGGAATGATTTCTACTGCTGGGTTTGTCACCGGGAAGGCCAAGTCCTTTGCTGTGAGCTCTGTCCCCGGGTTTATCACGCTAAGTGTCTGAGACTGACATCGGAACCAGAGGGGGACTGGTTTTGTCCTGAATGTGAG		1	28.5 (30.9)	S4	2.2	0.048	Tetrahedral	2.8°	0
Q9ULU4	ZMYND8	Protein kinase C-binding protein 1	4COS	C	ATGAATGAAATCGAAGTATGTCCAGAATGTTATCTAGCTGCTTGCCAAAAACGAGATAACTGGTTTTGTGAGCCTTGT		1	22.5 (24.8)	N1S3	2.1	0.032	Tetrahedral	3.7°	0
Q9ULU4	ZMYND8	Protein kinase C-binding protein 1	4COS	C	ATGAATGAAATCGAAGTATGTCCAGAATGTTATCTAGCTGCTTGCCAAAAACGAGATAACTGGTTTTGTGAGCCTTGT		1	22.5 (24.8)	N1S3	2.1	0.032	Tetrahedral	3.7°	0
Q9ULU4	ZMYND8	Protein kinase C-binding protein 1	4COS	C	ATGAATGAAATCGAAGTATGTCCAGAATGTTATCTAGCTGCTTGCCAAAAACGAGATAACTGGTTTTGTGAGCCTTGT		1	22.5 (24.8)	N1S3	2.1	0.032	Tetrahedral	3.7°	0
Q9ULU4	ZMYND8	Protein kinase C-binding protein 1	4COS	H	AGCAATCCACATCCTTTGGTCTGGGCCAAACTGAAGGGGTTTCCATTCTGGCCTGCAAAAGCTCTAAGGGATAAAGACGGGCAGGTCGATGCCCGATTCTTTGGACAACATGACAG		1	22.5 (24.8)	N1S3	2.1	0.032	Tetrahedral	3.7°	0
Q9ULU4	ZMYND8	Protein kinase C-binding protein 1	5MQ4	C	AGCTGACCATGGCGGAGATGCGGCAGAGCCTGGAGCAGGAGCGGGACCGGCTCATCGCCGAGGTGAAGAAGCAGCTGGAGTTGGAGAAGCAGCAGGCGGTGGATGAGACCAAGAAGAAGCAGTGGTGCGCCAACTGCAAGAAGGAGGCCATCTTTTACTGCTGTTGGAACACCAGCTACTGTGACTACCCCTGCCAGCAAGCCCACTGGCCTGAGCACATGAAGTCCTGCACCCAGTCAG		1	55.8 (50.3)	S4	2.8	0.027	Tetrahedral	2.4°	0
Q9ULU4	ZMYND8	Protein kinase C-binding protein 1	5MQ4	C	AGCTGACCATGGCGGAGATGCGGCAGAGCCTGGAGCAGGAGCGGGACCGGCTCATCGCCGAGGTGAAGAAGCAGCTGGAGTTGGAGAAGCAGCAGGCGGTGGATGAGACCAAGAAGAAGCAGTGGTGCGCCAACTGCAAGAAGGAGGCCATCTTTTACTGCTGTTGGAACACCAGCTACTGTGACTACCCCTGCCAGCAAGCCCACTGGCCTGAGCACATGAAGTCCTGCACCCAGTCAG		1	55.8 (50.3)	S4	2.8	0.027	Tetrahedral	2.4°	0
Q9ULU4	ZMYND8	Protein kinase C-binding protein 1	5MQ4	C	AGCTGACCATGGCGGAGATGCGGCAGAGCCTGGAGCAGGAGCGGGACCGGCTCATCGCCGAGGTGAAGAAGCAGCTGGAGTTGGAGAAGCAGCAGGCGGTGGATGAGACCAAGAAGAAGCAGTGGTGCGCCAACTGCAAGAAGGAGGCCATCTTTTACTGCTGTTGGAACACCAGCTACTGTGACTACCCCTGCCAGCAAGCCCACTGGCCTGAGCACATGAAGTCCTGCACCCAGTCAG		1	55.8 (50.3)	S4	2.8	0.027	Tetrahedral	2.4°	0
Q9ULU4	ZMYND8	Protein kinase C-binding protein 1	5MQ4	C	AGCTGACCATGGCGGAGATGCGGCAGAGCCTGGAGCAGGAGCGGGACCGGCTCATCGCCGAGGTGAAGAAGCAGCTGGAGTTGGAGAAGCAGCAGGCGGTGGATGAGACCAAGAAGAAGCAGTGGTGCGCCAACTGCAAGAAGGAGGCCATCTTTTACTGCTGTTGGAACACCAGCTACTGTGACTACCCCTGCCAGCAAGCCCACTGGCCTGAGCACATGAAGTCCTGCACCCAGTCAG		1	55.8 (50.3)	S4	2.8	0.027	Tetrahedral	2.4°	0
Q9ULU4	ZMYND8	Protein kinase C-binding protein 1	5MQ4	C	AGCTGACCATGGCGGAGATGCGGCAGAGCCTGGAGCAGGAGCGGGACCGGCTCATCGCCGAGGTGAAGAAGCAGCTGGAGTTGGAGAAGCAGCAGGCGGTGGATGAGACCAAGAAGAAGCAGTGGTGCGCCAACTGCAAGAAGGAGGCCATCTTTTACTGCTGTTGGAACACCAGCTACTGTGACTACCCCTGCCAGCAAGCCCACTGGCCTGAGCACATGAAGTCCTGCACCCAGTCAG		1	62.8 (67.2)	N1S3	2.2	0.096	Tetrahedral	12.4°	0
Q9ULU4	ZMYND8	Protein kinase C-binding protein 1	5MQ4	C	AGCTGACCATGGCGGAGATGCGGCAGAGCCTGGAGCAGGAGCGGGACCGGCTCATCGCCGAGGTGAAGAAGCAGCTGGAGTTGGAGAAGCAGCAGGCGGTGGATGAGACCAAGAAGAAGCAGTGGTGCGCCAACTGCAAGAAGGAGGCCATCTTTTACTGCTGTTGGAACACCAGCTACTGTGACTACCCCTGCCAGCAAGCCCACTGGCCTGAGCACATGAAGTCCTGCACCCAGTCAG		1	62.8 (67.2)	N1S3	2.2	0.096	Tetrahedral	12.4°	0
Q9ULU4	ZMYND8	Protein kinase C-binding protein 1	5MQ4	H	AGCTGACCATGGCGGAGATGCGGCAGAGCCTGGAGCAGGAGCGGGACCGGCTCATCGCCGAGGTGAAGAAGCAGCTGGAGTTGGAGAAGCAGCAGGCGGTGGATGAGACCAAGAAGAAGCAGTGGTGCGCCAACTGCAAGAAGGAGGCCATCTTTTACTGCTGTTGGAACACCAGCTACTGTGACTACCCCTGCCAGCAAGCCCACTGGCCTGAGCACATGAAGTCCTGCACCCAGTCAG		1	62.8 (67.2)	N1S3	2.2	0.096	Tetrahedral	12.4°	0
Q9ULU4	ZMYND8	Protein kinase C-binding protein 1	5MQ4	C	AGCTGACCATGGCGGAGATGCGGCAGAGCCTGGAGCAGGAGCGGGACCGGCTCATCGCCGAGGTGAAGAAGCAGCTGGAGTTGGAGAAGCAGCAGGCGGTGGATGAGACCAAGAAGAAGCAGTGGTGCGCCAACTGCAAGAAGGAGGCCATCTTTTACTGCTGTTGGAACACCAGCTACTGTGACTACCCCTGCCAGCAAGCCCACTGGCCTGAGCACATGAAGTCCTGCACCCAGTCAG		1	62.8 (67.2)	N1S3	2.2	0.096	Tetrahedral	12.4°	0
Q96FJ0	STAMBPL1	AMSH-like protease	2ZNR	H	ACACATAATGAATTTACTATTACCCATGTAATTGTGCCAAAGCAGTCTGCGGGACCAGACTATTGTGACATGGAGAATGTAGAGGAATTATTCAATGTTCAGGATCAACATGATCTCCTCACTCTAGGATGGATCCAT		1	10.1 (9.9)	O2N2	2	0.063	Tetrahedral	6.8°	0
Q96FJ0	STAMBPL1	AMSH-like protease	2ZNR	H	ACACATCCCACTCAAACTGCATTTTTATCCAGCGTTGATCTTCACACTCACTGTTCCTATCAACTCATGTTGCCAGAGGCCATTGCCATTGTTTGCTCACCAAAGCATAAAGA		1	10.1 (9.9)	O2N2	2	0.063	Tetrahedral	6.8°	0
Q96FJ0	STAMBPL1	AMSH-like protease	2ZNR	D	ACACATCCCACTCAAACTGCATTTTTATCCAGCGTTGATCTTCACACTCACTGTTCCTATCAACTCATGTTGCCAGAGGCCATTGCCATTGTTTGCTCACCAAAGCATAAAGA		1	10.1 (9.9)	O2N2	2	0.063	Tetrahedral	6.8°	0
Q96FJ0	STAMBPL1	AMSH-like protease	2ZNR	H	ACACATCCCACTCAAACTGCATTTTTATCCAGCGTTGATCTTCACACTCACTGTTCCTATCAACTCATGTTGCCAGAGGCCATTGCCATTGTTTGCTCACCAAAGCATAAAGA		1	9.5 (9.4)	N3S1	2	0.072	Tetrahedral	4.3°	0
Q96FJ0	STAMBPL1	AMSH-like protease	2ZNR	C	CACTGGCATCTTCAGGCTCACCAATGCTGGCATGCTTGAGGTTTCTGCTTGTAAAAAAAAGGGCTTTCATCCACACACCAAGGAGCCCAGGCTGTTCAGT		1	9.5 (9.4)	N3S1	2	0.072	Tetrahedral	4.3°	0
Q96FJ0	STAMBPL1	AMSH-like protease	2ZNR	H	CACTGGCATCTTCAGGCTCACCAATGCTGGCATGCTTGAGGTTTCTGCTTGTAAAAAAAAGGGCTTTCATCCACACACCAAGGAGCCCAGGCTGTTCAGT		1	9.5 (9.4)	N3S1	2	0.072	Tetrahedral	4.3°	0
Q96FJ0	STAMBPL1	AMSH-like protease	2ZNR	H	CACTGGCATCTTCAGGCTCACCAATGCTGGCATGCTTGAGGTTTCTGCTTGTAAAAAAAAGGGCTTTCATCCACACACCAAGGAGCCCAGGCTGTTCAGT		1	9.5 (9.4)	N3S1	2	0.072	Tetrahedral	4.3°	0
Q9UJ41	RABGEF1	Rab5 GDP/GTP exchange factor	2C7M	C	TGGTTAGCAGGAAGAAGATGAGCCTTAAGTCTGAACGCCGAGGAATTCATGTGGATCAATCGGATCTCCTGTGCAAGAAAGGATGTGGTTACTACGGCAACCCTGCCTGGCAGGGTTTCTGCTCCAAGTGCTGGAGGGAAGAGTACCACAAAGCCAGGCAGAAGCAGATTCAGGAGGACTGGGAGCTGGCGGAGCG		1	74.2 (64)	S4	1.7	0.2	Tetrahedral	11.8°	0
Q9UJ41	RABGEF1	Rab5 GDP/GTP exchange factor	2C7M	C	TGGTTAGCAGGAAGAAGATGAGCCTTAAGTCTGAACGCCGAGGAATTCATGTGGATCAATCGGATCTCCTGTGCAAGAAAGGATGTGGTTACTACGGCAACCCTGCCTGGCAGGGTTTCTGCTCCAAGTGCTGGAGGGAAGAGTACCACAAAGCCAGGCAGAAGCAGATTCAGGAGGACTGGGAGCTGGCGGAGCG		1	74.2 (64)	S4	1.7	0.2	Tetrahedral	11.8°	0
Q9UJ41	RABGEF1	Rab5 GDP/GTP exchange factor	2C7M	C	TGGTTAGCAGGAAGAAGATGAGCCTTAAGTCTGAACGCCGAGGAATTCATGTGGATCAATCGGATCTCCTGTGCAAGAAAGGATGTGGTTACTACGGCAACCCTGCCTGGCAGGGTTTCTGCTCCAAGTGCTGGAGGGAAGAGTACCACAAAGCCAGGCAGAAGCAGATTCAGGAGGACTGGGAGCTGGCGGAGCG		1	74.2 (64)	S4	1.7	0.2	Tetrahedral	11.8°	0
Q9UJ41	RABGEF1	Rab5 GDP/GTP exchange factor	2C7M	C	TGGTTAGCAGGAAGAAGATGAGCCTTAAGTCTGAACGCCGAGGAATTCATGTGGATCAATCGGATCTCCTGTGCAAGAAAGGATGTGGTTACTACGGCAACCCTGCCTGGCAGGGTTTCTGCTCCAAGTGCTGGAGGGAAGAGTACCACAAAGCCAGGCAGAAGCAGATTCAGGAGGACTGGGAGCTGGCGGAGCG		1	74.2 (64)	S4	1.7	0.2	Tetrahedral	11.8°	0
P62877	RBX1	E3 ubiquitin-protein ligase RBX1	1LDJ	C	TGGAATGCAGTAGCCCTCTGGGCCTGGGATATTGTGGTTGATAACTGTGCCATCTGCAGGAACCACATTATGGATCTTT		1	108.8 (104)	N1S3	2.4	0.22	Tetrahedral	17.9°	0
P62877	RBX1	E3 ubiquitin-protein ligase RBX1	1LDJ	C	TGGAATGCAGTAGCCCTCTGGGCCTGGGATATTGTGGTTGATAACTGTGCCATCTGCAGGAACCACATTATGGATCTTT		1	108.8 (104)	N1S3	2.4	0.22	Tetrahedral	17.9°	0
P62877	RBX1	E3 ubiquitin-protein ligase RBX1	1LDJ	H	CATGCTTTTCACTTCCACTGCATCTCTCGCTGGCTCAAAACACGACAGGTGTGTCCATTGGACAACAGAGAGTGGGAATTCCAAAA		1	108.8 (104)	N1S3	2.4	0.22	Tetrahedral	17.9°	0
P62877	RBX1	E3 ubiquitin-protein ligase RBX1	1LDJ	C	CATGCTTTTCACTTCCACTGCATCTCTCGCTGGCTCAAAACACGACAGGTGTGTCCATTGGACAACAGAGAGTGGGAATTCCAAAA		1	108.8 (104)	N1S3	2.4	0.22	Tetrahedral	17.9°	0
P62877	RBX1	E3 ubiquitin-protein ligase RBX1	1LDJ	C	TGGAATGCAGTAGCCCTCTGGGCCTGGGATATTGTGGTTGATAACTGTGCCATCTGCAGGAACCACATTATGGATCTTT		1	96.7 (90.7)	N1S3	2.2	0.17	Tetrahedral	11.7°	0
P62877	RBX1	E3 ubiquitin-protein ligase RBX1	1LDJ	C	GCATAGAATGTCAAGCTAACCAGGCGTCCGCTACTTCAGAAGAGTGTACTGTCGCATGGGGAGTCTGTAAC		1	96.7 (90.7)	N1S3	2.2	0.17	Tetrahedral	11.7°	0
P62877	RBX1	E3 ubiquitin-protein ligase RBX1	1LDJ	C	GCATAGAATGTCAAGCTAACCAGGCGTCCGCTACTTCAGAAGAGTGTACTGTCGCATGGGGAGTCTGTAAC		1	96.7 (90.7)	N1S3	2.2	0.17	Tetrahedral	11.7°	0
P62877	RBX1	E3 ubiquitin-protein ligase RBX1	1LDJ	H	CATGCTTTTCACTTCCACTGCATCTCTCGCTGGCTCAAAACACGACAGGTGTGTCCATTGGACAACAGAGAGTGGGAATTCCAAAA		1	96.7 (90.7)	N1S3	2.2	0.17	Tetrahedral	11.7°	0
P62877	RBX1	E3 ubiquitin-protein ligase RBX1	1LDJ	C	GCATAGAATGTCAAGCTAACCAGGCGTCCGCTACTTCAGAAGAGTGTACTGTCGCATGGGGAGTCTGTAAC		1	109.8 (84.8)	O1N1S2	1.8	0.3	Tetrahedral	25.2°	0
P62877	RBX1	E3 ubiquitin-protein ligase RBX1	1LDJ	H	CATGCTTTTCACTTCCACTGCATCTCTCGCTGGCTCAAAACACGACAGGTGTGTCCATTGGACAACAGAGAGTGGGAATTCCAAAA		1	109.8 (84.8)	O1N1S2	1.8	0.3	Tetrahedral	25.2°	0
P62877	RBX1	E3 ubiquitin-protein ligase RBX1	1LDJ	C	CATGCTTTTCACTTCCACTGCATCTCTCGCTGGCTCAAAACACGACAGGTGTGTCCATTGGACAACAGAGAGTGGGAATTCCAAAA		1	109.8 (84.8)	O1N1S2	1.8	0.3	Tetrahedral	25.2°	0
P62877	RBX1	E3 ubiquitin-protein ligase RBX1	1LDJ	D	CATGCTTTTCACTTCCACTGCATCTCTCGCTGGCTCAAAACACGACAGGTGTGTCCATTGGACAACAGAGAGTGGGAATTCCAAAA		1	109.8 (84.8)	O1N1S2	1.8	0.3	Tetrahedral	25.2°	0
Q9UBF6	RNF7	RING-box protein 2	2ECL	C	CTTCCCCAAGCCAACGTCTCCGCCGTCGGCTCCGCGGCGCCGCCATGGCCGACGTGGAAGACGGAGAGGAAACCTGCGCCCTGGCCTCTCACTCCGGGAGCTCAGGCTCCAAGTCGGGAGGCGACAAGATGTTCTCCCTCAAGAAGTGGAACGCGGTGGCCATGTGGAGCTGGGACGTGGAGTGCGATACGTGCGCCATCTGCAGGGTCCAGGTGATGG		1	N/A	N1S3	2.2	0.12	Tetrahedral	5.9°	0
Q9UBF6	RNF7	RING-box protein 2	2ECL	C	CTTCCCCAAGCCAACGTCTCCGCCGTCGGCTCCGCGGCGCCGCCATGGCCGACGTGGAAGACGGAGAGGAAACCTGCGCCCTGGCCTCTCACTCCGGGAGCTCAGGCTCCAAGTCGGGAGGCGACAAGATGTTCTCCCTCAAGAAGTGGAACGCGGTGGCCATGTGGAGCTGGGACGTGGAGTGCGATACGTGCGCCATCTGCAGGGTCCAGGTGATGG		1	N/A	N1S3	2.2	0.12	Tetrahedral	5.9°	0
Q9UBF6	RNF7	RING-box protein 2	2ECL	H	TGGTCTGGGGAGAATGTAATCATTCCTTCCACAACTGCTGCATGTCCCTGTGGGTGAAACAGAACAATCGCTGCCCTCTCTGCCAGCAGGACTGGGTGGTCCAAAGAATCGGCAAATGAGAGTGGTTAGAAGGCTTCTTAGCGCAGTTGTTCAGAGCCCTGGTGGATCTTGTAATCCAGTGCCCTACAAAGGCTAGAACACTACAGGGGATGAATTCTTCAAATAGGAGCCGATGGATCTGTGGTCCTTTGGGACTCATCAAAGCCTTGGTTTAGCATTTTGTCAGTTTTATCTTCAGAAATTCTCTGCGATTAAGAAGATAATTTATTAAAGGTGGTCCTTCCTACCTCTGTGGTGTGTGTCGCGCACACAGCTTAGAAGTGCTATAAAAAAGGAAAG…		1	N/A	N1S3	2.2	0.12	Tetrahedral	5.9°	0
Q9UBF6	RNF7	RING-box protein 2	2ECL	C	TGGTCTGGGGAGAATGTAATCATTCCTTCCACAACTGCTGCATGTCCCTGTGGGTGAAACAGAACAATCGCTGCCCTCTCTGCCAGCAGGACTGGGTGGTCCAAAGAATCGGCAAATGAGAGTGGTTAGAAGGCTTCTTAGCGCAGTTGTTCAGAGCCCTGGTGGATCTTGTAATCCAGTGCCCTACAAAGGCTAGAACACTACAGGGGATGAATTCTTCAAATAGGAGCCGATGGATCTGTGGTCCTTTGGGACTCATCAAAGCCTTGGTTTAGCATTTTGTCAGTTTTATCTTCAGAAATTCTCTGCGATTAAGAAGATAATTTATTAAAGGTGGTCCTTCCTACCTCTGTGGTGTGTGTCGCGCACACAGCTTAGAAGTGCTATAAAAAAGGAAAG…		1	N/A	N1S3	2.2	0.12	Tetrahedral	5.9°	0
Q9UBF6	RNF7	RING-box protein 2	2ECL	C	ATGCCTGTCTTAGATGTCAAGCTGAAAACAAACAAGAGGACTGTGTTG		1	N/A	S4	2.5	0.076	Tetrahedral	8.3°	0
Q9UBF6	RNF7	RING-box protein 2	2ECL	C	ATGCCTGTCTTAGATGTCAAGCTGAAAACAAACAAGAGGACTGTGTTG		1	N/A	S4	2.5	0.076	Tetrahedral	8.3°	0
Q9UBF6	RNF7	RING-box protein 2	2ECL	C	ATGCCTGTCTTAGATGTCAAGCTGAAAACAAACAAGAGGACTGTGTTG		1	N/A	S4	2.5	0.076	Tetrahedral	8.3°	0
Q9UBF6	RNF7	RING-box protein 2	2ECL	C	TGGTCTGGGGAGAATGTAATCATTCCTTCCACAACTGCTGCATGTCCCTGTGGGTGAAACAGAACAATCGCTGCCCTCTCTGCCAGCAGGACTGGGTGGTCCAAAGAATCGGCAAATGAGAGTGGTTAGAAGGCTTCTTAGCGCAGTTGTTCAGAGCCCTGGTGGATCTTGTAATCCAGTGCCCTACAAAGGCTAGAACACTACAGGGGATGAATTCTTCAAATAGGAGCCGATGGATCTGTGGTCCTTTGGGACTCATCAAAGCCTTGGTTTAGCATTTTGTCAGTTTTATCTTCAGAAATTCTCTGCGATTAAGAAGATAATTTATTAAAGGTGGTCCTTCCTACCTCTGTGGTGTGTGTCGCGCACACAGCTTAGAAGTGCTATAAAAAAGGAAAG…		1	N/A	S4	2.5	0.076	Tetrahedral	8.3°	0
Q9UBF6	RNF7	RING-box protein 2	2ECL	C	TGGTCTGGGGAGAATGTAATCATTCCTTCCACAACTGCTGCATGTCCCTGTGGGTGAAACAGAACAATCGCTGCCCTCTCTGCCAGCAGGACTGGGTGGTCCAAAGAATCGGCAAATGAGAGTGGTTAGAAGGCTTCTTAGCGCAGTTGTTCAGAGCCCTGGTGGATCTTGTAATCCAGTGCCCTACAAAGGCTAGAACACTACAGGGGATGAATTCTTCAAATAGGAGCCGATGGATCTGTGGTCCTTTGGGACTCATCAAAGCCTTGGTTTAGCATTTTGTCAGTTTTATCTTCAGAAATTCTCTGCGATTAAGAAGATAATTTATTAAAGGTGGTCCTTCCTACCTCTGTGGTGTGTGTCGCGCACACAGCTTAGAAGTGCTATAAAAAAGGAAAG…		1	N/A	N1S3	2.3	0.051	Tetrahedral	10.3°	0
Q9UBF6	RNF7	RING-box protein 2	2ECL	H	TGGTCTGGGGAGAATGTAATCATTCCTTCCACAACTGCTGCATGTCCCTGTGGGTGAAACAGAACAATCGCTGCCCTCTCTGCCAGCAGGACTGGGTGGTCCAAAGAATCGGCAAATGAGAGTGGTTAGAAGGCTTCTTAGCGCAGTTGTTCAGAGCCCTGGTGGATCTTGTAATCCAGTGCCCTACAAAGGCTAGAACACTACAGGGGATGAATTCTTCAAATAGGAGCCGATGGATCTGTGGTCCTTTGGGACTCATCAAAGCCTTGGTTTAGCATTTTGTCAGTTTTATCTTCAGAAATTCTCTGCGATTAAGAAGATAATTTATTAAAGGTGGTCCTTCCTACCTCTGTGGTGTGTGTCGCGCACACAGCTTAGAAGTGCTATAAAAAAGGAAAG…		1	N/A	N1S3	2.3	0.051	Tetrahedral	10.3°	0
Q9UBF6	RNF7	RING-box protein 2	2ECL	C	TGGTCTGGGGAGAATGTAATCATTCCTTCCACAACTGCTGCATGTCCCTGTGGGTGAAACAGAACAATCGCTGCCCTCTCTGCCAGCAGGACTGGGTGGTCCAAAGAATCGGCAAATGAGAGTGGTTAGAAGGCTTCTTAGCGCAGTTGTTCAGAGCCCTGGTGGATCTTGTAATCCAGTGCCCTACAAAGGCTAGAACACTACAGGGGATGAATTCTTCAAATAGGAGCCGATGGATCTGTGGTCCTTTGGGACTCATCAAAGCCTTGGTTTAGCATTTTGTCAGTTTTATCTTCAGAAATTCTCTGCGATTAAGAAGATAATTTATTAAAGGTGGTCCTTCCTACCTCTGTGGTGTGTGTCGCGCACACAGCTTAGAAGTGCTATAAAAAAGGAAAG…		1	N/A	N1S3	2.3	0.051	Tetrahedral	10.3°	0
Q9UBF6	RNF7	RING-box protein 2	2ECL	C	TGGTCTGGGGAGAATGTAATCATTCCTTCCACAACTGCTGCATGTCCCTGTGGGTGAAACAGAACAATCGCTGCCCTCTCTGCCAGCAGGACTGGGTGGTCCAAAGAATCGGCAAATGAGAGTGGTTAGAAGGCTTCTTAGCGCAGTTGTTCAGAGCCCTGGTGGATCTTGTAATCCAGTGCCCTACAAAGGCTAGAACACTACAGGGGATGAATTCTTCAAATAGGAGCCGATGGATCTGTGGTCCTTTGGGACTCATCAAAGCCTTGGTTTAGCATTTTGTCAGTTTTATCTTCAGAAATTCTCTGCGATTAAGAAGATAATTTATTAAAGGTGGTCCTTCCTACCTCTGTGGTGTGTGTCGCGCACACAGCTTAGAAGTGCTATAAAAAAGGAAAG…		1	N/A	N1S3	2.3	0.051	Tetrahedral	10.3°	0
P19474	TRIM21	E3 ubiquitin-protein ligase TRIM21	5JPX	C	CCAAACCCCCTAAAGGTCTCCACACTGCTGTTTAACGGCACACTTGACAATGGCTTCAGCAGCACGCTTGACAATGATGTGGGAGGAGGTCACATGCCCTATCTGCCTGGACCCCTTCGTGGAGCCTGTGAGCATCGAGTGTGGCCACAGCTTCTGCCAGGAATGCATCTCTCAGGTTGGGAAAGGTGGGGGCAGCGTCTGTCCTGTGTGCCGGCAGCGCTTTCTGCTCAAGAATCTCCGGCCCAATCGACAGCTAGCCAACATGGTGAACAACCTTAAAGAAATCAGCCAGGAGGCCAGAGAGGGCACACAGGGGGAACGGTGTGCAGTGCATGGAGAGAGACTTCACCTGTTCTGTGAGAAAGATGGGAAGGCCCTTTGCTGGGTATGTGCCCAGTC…		1	N/A	N1S3	2	0.041	Tetrahedral	2.6°	0
P19474	TRIM21	E3 ubiquitin-protein ligase TRIM21	5JPX	H	CCAAACCCCCTAAAGGTCTCCACACTGCTGTTTAACGGCACACTTGACAATGGCTTCAGCAGCACGCTTGACAATGATGTGGGAGGAGGTCACATGCCCTATCTGCCTGGACCCCTTCGTGGAGCCTGTGAGCATCGAGTGTGGCCACAGCTTCTGCCAGGAATGCATCTCTCAGGTTGGGAAAGGTGGGGGCAGCGTCTGTCCTGTGTGCCGGCAGCGCTTTCTGCTCAAGAATCTCCGGCCCAATCGACAGCTAGCCAACATGGTGAACAACCTTAAAGAAATCAGCCAGGAGGCCAGAGAGGGCACACAGGGGGAACGGTGTGCAGTGCATGGAGAGAGACTTCACCTGTTCTGTGAGAAAGATGGGAAGGCCCTTTGCTGGGTATGTGCCCAGTC…		1	N/A	N1S3	2	0.041	Tetrahedral	2.6°	0
P19474	TRIM21	E3 ubiquitin-protein ligase TRIM21	5JPX	C	CCAAACCCCCTAAAGGTCTCCACACTGCTGTTTAACGGCACACTTGACAATGGCTTCAGCAGCACGCTTGACAATGATGTGGGAGGAGGTCACATGCCCTATCTGCCTGGACCCCTTCGTGGAGCCTGTGAGCATCGAGTGTGGCCACAGCTTCTGCCAGGAATGCATCTCTCAGGTTGGGAAAGGTGGGGGCAGCGTCTGTCCTGTGTGCCGGCAGCGCTTTCTGCTCAAGAATCTCCGGCCCAATCGACAGCTAGCCAACATGGTGAACAACCTTAAAGAAATCAGCCAGGAGGCCAGAGAGGGCACACAGGGGGAACGGTGTGCAGTGCATGGAGAGAGACTTCACCTGTTCTGTGAGAAAGATGGGAAGGCCCTTTGCTGGGTATGTGCCCAGTC…		1	N/A	N1S3	2	0.041	Tetrahedral	2.6°	0
P19474	TRIM21	E3 ubiquitin-protein ligase TRIM21	5JPX	C	CCAAACCCCCTAAAGGTCTCCACACTGCTGTTTAACGGCACACTTGACAATGGCTTCAGCAGCACGCTTGACAATGATGTGGGAGGAGGTCACATGCCCTATCTGCCTGGACCCCTTCGTGGAGCCTGTGAGCATCGAGTGTGGCCACAGCTTCTGCCAGGAATGCATCTCTCAGGTTGGGAAAGGTGGGGGCAGCGTCTGTCCTGTGTGCCGGCAGCGCTTTCTGCTCAAGAATCTCCGGCCCAATCGACAGCTAGCCAACATGGTGAACAACCTTAAAGAAATCAGCCAGGAGGCCAGAGAGGGCACACAGGGGGAACGGTGTGCAGTGCATGGAGAGAGACTTCACCTGTTCTGTGAGAAAGATGGGAAGGCCCTTTGCTGGGTATGTGCCCAGTC…		1	N/A	N1S3	2	0.041	Tetrahedral	2.6°	0
Q15465	SHH	Sonic hedgehog protein	3HO5	H	AGGTGTAAGGACAAGTTGAACGCTTTGGCCATCTCGGTGATGAACCAGTGGCCAGGAGTGAAACTGCGGGTGACCGAGGGCTGGGACGAAGATGGCCACCACTCAGAGGAGTCTCTGCACTACGAGGGCCGCGCAGTGGACATCACCACGTCTGACCGCGACCGCAGCAAGTACGGCATGCTGGCCCGCCTGGCGGTGGAGGCCGGCTTCGACTGGGTGTACTACGAGTCCAAGGCACATATCCACTGCTCGGTGAAAGCAG		1	75.4 (76.1)	O2N2	1.6	0.19	Tetrahedral	13.7°	0
Q15465	SHH	Sonic hedgehog protein	3HO5	D	AGGTGTAAGGACAAGTTGAACGCTTTGGCCATCTCGGTGATGAACCAGTGGCCAGGAGTGAAACTGCGGGTGACCGAGGGCTGGGACGAAGATGGCCACCACTCAGAGGAGTCTCTGCACTACGAGGGCCGCGCAGTGGACATCACCACGTCTGACCGCGACCGCAGCAAGTACGGCATGCTGGCCCGCCTGGCGGTGGAGGCCGGCTTCGACTGGGTGTACTACGAGTCCAAGGCACATATCCACTGCTCGGTGAAAGCAG		1	75.4 (76.1)	O2N2	1.6	0.19	Tetrahedral	13.7°	0
Q15465	SHH	Sonic hedgehog protein	3HO5	H	AGGTGTAAGGACAAGTTGAACGCTTTGGCCATCTCGGTGATGAACCAGTGGCCAGGAGTGAAACTGCGGGTGACCGAGGGCTGGGACGAAGATGGCCACCACTCAGAGGAGTCTCTGCACTACGAGGGCCGCGCAGTGGACATCACCACGTCTGACCGCGACCGCAGCAAGTACGGCATGCTGGCCCGCCTGGCGGTGGAGGCCGGCTTCGACTGGGTGTACTACGAGTCCAAGGCACATATCCACTGCTCGGTGAAAGCAG		1	75.4 (76.1)	O2N2	1.6	0.19	Tetrahedral	13.7°	0
Q9BYV2	TRIM54	Tripartite motif-containing protein 54	3Q1D	C	GCCGCTGCACTCCAAGGCTGAGCAGCACCTCATGTGCGAGGAGCATGAAGAAGAGAAGATCAATATTTACTGCCTGAGCTGTGAGGTGCCCACCTGCTCTCTCTGCAAGGTCTTCGGTGCCCACAAGGACTGTGAGGTGGCCCCACTGCCCACCATTTACAAACGCCAGAAG		1	17.5 (18.6)	N1S3	2	0.057	Tetrahedral	6.3°	0
Q9BYV2	TRIM54	Tripartite motif-containing protein 54	3Q1D	H	GCCGCTGCACTCCAAGGCTGAGCAGCACCTCATGTGCGAGGAGCATGAAGAAGAGAAGATCAATATTTACTGCCTGAGCTGTGAGGTGCCCACCTGCTCTCTCTGCAAGGTCTTCGGTGCCCACAAGGACTGTGAGGTGGCCCCACTGCCCACCATTTACAAACGCCAGAAG		1	17.5 (18.6)	N1S3	2	0.057	Tetrahedral	6.3°	0
Q9BYV2	TRIM54	Tripartite motif-containing protein 54	3Q1D	C	GCCGCTGCACTCCAAGGCTGAGCAGCACCTCATGTGCGAGGAGCATGAAGAAGAGAAGATCAATATTTACTGCCTGAGCTGTGAGGTGCCCACCTGCTCTCTCTGCAAGGTCTTCGGTGCCCACAAGGACTGTGAGGTGGCCCCACTGCCCACCATTTACAAACGCCAGAAG		1	17.5 (18.6)	N1S3	2	0.057	Tetrahedral	6.3°	0
Q9BYV2	TRIM54	Tripartite motif-containing protein 54	3Q1D	C	GCCGCTGCACTCCAAGGCTGAGCAGCACCTCATGTGCGAGGAGCATGAAGAAGAGAAGATCAATATTTACTGCCTGAGCTGTGAGGTGCCCACCTGCTCTCTCTGCAAGGTCTTCGGTGCCCACAAGGACTGTGAGGTGGCCCCACTGCCCACCATTTACAAACGCCAGAAG		1	17.5 (18.6)	N1S3	2	0.057	Tetrahedral	6.3°	0
Q9BYV2	TRIM54	Tripartite motif-containing protein 54	3Q1D	C	GCCGCTGCACTCCAAGGCTGAGCAGCACCTCATGTGCGAGGAGCATGAAGAAGAGAAGATCAATATTTACTGCCTGAGCTGTGAGGTGCCCACCTGCTCTCTCTGCAAGGTCTTCGGTGCCCACAAGGACTGTGAGGTGGCCCCACTGCCCACCATTTACAAACGCCAGAAG		1	21.7 (24.1)	N1S3	1.9	0.11	Tetrahedral	7.2°	0
Q9BYV2	TRIM54	Tripartite motif-containing protein 54	3Q1D	C	GCCGCTGCACTCCAAGGCTGAGCAGCACCTCATGTGCGAGGAGCATGAAGAAGAGAAGATCAATATTTACTGCCTGAGCTGTGAGGTGCCCACCTGCTCTCTCTGCAAGGTCTTCGGTGCCCACAAGGACTGTGAGGTGGCCCCACTGCCCACCATTTACAAACGCCAGAAG		1	21.7 (24.1)	N1S3	1.9	0.11	Tetrahedral	7.2°	0
Q9BYV2	TRIM54	Tripartite motif-containing protein 54	3Q1D	H	GCCGCTGCACTCCAAGGCTGAGCAGCACCTCATGTGCGAGGAGCATGAAGAAGAGAAGATCAATATTTACTGCCTGAGCTGTGAGGTGCCCACCTGCTCTCTCTGCAAGGTCTTCGGTGCCCACAAGGACTGTGAGGTGGCCCCACTGCCCACCATTTACAAACGCCAGAAG		1	21.7 (24.1)	N1S3	1.9	0.11	Tetrahedral	7.2°	0
Q9BYV2	TRIM54	Tripartite motif-containing protein 54	3Q1D	C	GCCGCTGCACTCCAAGGCTGAGCAGCACCTCATGTGCGAGGAGCATGAAGAAGAGAAGATCAATATTTACTGCCTGAGCTGTGAGGTGCCCACCTGCTCTCTCTGCAAGGTCTTCGGTGCCCACAAGGACTGTGAGGTGGCCCCACTGCCCACCATTTACAAACGCCAGAAG		1	21.7 (24.1)	N1S3	1.9	0.11	Tetrahedral	7.2°	0
Q9BRZ2	TRIM56	E3 ubiquitin-protein ligase TRIM56	5JW7	C	CATGGTTTCCCACGGGTCCTCGCCCTCCCTCCTGGAGGCCCTGAGCAGCGACTTCCTGGCCTGTAAAATCTGCCTGGAGCAGCTGCGGGCACCCAAGACACTGCCCTGCCTGCATACCTACTGCCAAGACTGCCTGGCACAGCTGGCGGATGGCGGCCGCGTCCGCTGCCCCGAGTGCCGCGAGACAGTGCCTGTGCCGCCCGAGGGTGTGGCCTCCTTCAAGACCAACTTCTTCGTCAATGGGCTGCTGGACCTGGTGAAGGCCCGGGCCTGTGGAGACCTGCGTGCCGGGAAGCCAGCCTGTGCCCTGTGTCCCCTGGTGGGTGGCACCAGCACCGGGGGGCCGGCCACGGCCCGGTGCCTGGACTGTGCCGATGACTTGTGCCAGGCCTGTGCCGA…		1	73 (98.1)	S4	1.4	0.28	Trigonal Bipyramidal	8.4°	0.2
Q9BRZ2	TRIM56	E3 ubiquitin-protein ligase TRIM56	5JW7	C	CATGGTTTCCCACGGGTCCTCGCCCTCCCTCCTGGAGGCCCTGAGCAGCGACTTCCTGGCCTGTAAAATCTGCCTGGAGCAGCTGCGGGCACCCAAGACACTGCCCTGCCTGCATACCTACTGCCAAGACTGCCTGGCACAGCTGGCGGATGGCGGCCGCGTCCGCTGCCCCGAGTGCCGCGAGACAGTGCCTGTGCCGCCCGAGGGTGTGGCCTCCTTCAAGACCAACTTCTTCGTCAATGGGCTGCTGGACCTGGTGAAGGCCCGGGCCTGTGGAGACCTGCGTGCCGGGAAGCCAGCCTGTGCCCTGTGTCCCCTGGTGGGTGGCACCAGCACCGGGGGGCCGGCCACGGCCCGGTGCCTGGACTGTGCCGATGACTTGTGCCAGGCCTGTGCCGA…		1	73 (98.1)	S4	1.4	0.28	Trigonal Bipyramidal	8.4°	0.2
Q9BRZ2	TRIM56	E3 ubiquitin-protein ligase TRIM56	5JW7	C	CATGGTTTCCCACGGGTCCTCGCCCTCCCTCCTGGAGGCCCTGAGCAGCGACTTCCTGGCCTGTAAAATCTGCCTGGAGCAGCTGCGGGCACCCAAGACACTGCCCTGCCTGCATACCTACTGCCAAGACTGCCTGGCACAGCTGGCGGATGGCGGCCGCGTCCGCTGCCCCGAGTGCCGCGAGACAGTGCCTGTGCCGCCCGAGGGTGTGGCCTCCTTCAAGACCAACTTCTTCGTCAATGGGCTGCTGGACCTGGTGAAGGCCCGGGCCTGTGGAGACCTGCGTGCCGGGAAGCCAGCCTGTGCCCTGTGTCCCCTGGTGGGTGGCACCAGCACCGGGGGGCCGGCCACGGCCCGGTGCCTGGACTGTGCCGATGACTTGTGCCAGGCCTGTGCCGA…		1	73 (98.1)	S4	1.4	0.28	Trigonal Bipyramidal	8.4°	0.2
Q9BRZ2	TRIM56	E3 ubiquitin-protein ligase TRIM56	5JW7	C	CATGGTTTCCCACGGGTCCTCGCCCTCCCTCCTGGAGGCCCTGAGCAGCGACTTCCTGGCCTGTAAAATCTGCCTGGAGCAGCTGCGGGCACCCAAGACACTGCCCTGCCTGCATACCTACTGCCAAGACTGCCTGGCACAGCTGGCGGATGGCGGCCGCGTCCGCTGCCCCGAGTGCCGCGAGACAGTGCCTGTGCCGCCCGAGGGTGTGGCCTCCTTCAAGACCAACTTCTTCGTCAATGGGCTGCTGGACCTGGTGAAGGCCCGGGCCTGTGGAGACCTGCGTGCCGGGAAGCCAGCCTGTGCCCTGTGTCCCCTGGTGGGTGGCACCAGCACCGGGGGGCCGGCCACGGCCCGGTGCCTGGACTGTGCCGATGACTTGTGCCAGGCCTGTGCCGA…		1	73 (98.1)	S4	1.4	0.28	Trigonal Bipyramidal	8.4°	0.2
Q9BRZ2	TRIM56	E3 ubiquitin-protein ligase TRIM56	5JW7	C	CATGGTTTCCCACGGGTCCTCGCCCTCCCTCCTGGAGGCCCTGAGCAGCGACTTCCTGGCCTGTAAAATCTGCCTGGAGCAGCTGCGGGCACCCAAGACACTGCCCTGCCTGCATACCTACTGCCAAGACTGCCTGGCACAGCTGGCGGATGGCGGCCGCGTCCGCTGCCCCGAGTGCCGCGAGACAGTGCCTGTGCCGCCCGAGGGTGTGGCCTCCTTCAAGACCAACTTCTTCGTCAATGGGCTGCTGGACCTGGTGAAGGCCCGGGCCTGTGGAGACCTGCGTGCCGGGAAGCCAGCCTGTGCCCTGTGTCCCCTGGTGGGTGGCACCAGCACCGGGGGGCCGGCCACGGCCCGGTGCCTGGACTGTGCCGATGACTTGTGCCAGGCCTGTGCCGA…		1	104.1 (124.4)	N1S3	0.9	0.21	Tetrahedral	21.9°	0
Q9BRZ2	TRIM56	E3 ubiquitin-protein ligase TRIM56	5JW7	H	CATGGTTTCCCACGGGTCCTCGCCCTCCCTCCTGGAGGCCCTGAGCAGCGACTTCCTGGCCTGTAAAATCTGCCTGGAGCAGCTGCGGGCACCCAAGACACTGCCCTGCCTGCATACCTACTGCCAAGACTGCCTGGCACAGCTGGCGGATGGCGGCCGCGTCCGCTGCCCCGAGTGCCGCGAGACAGTGCCTGTGCCGCCCGAGGGTGTGGCCTCCTTCAAGACCAACTTCTTCGTCAATGGGCTGCTGGACCTGGTGAAGGCCCGGGCCTGTGGAGACCTGCGTGCCGGGAAGCCAGCCTGTGCCCTGTGTCCCCTGGTGGGTGGCACCAGCACCGGGGGGCCGGCCACGGCCCGGTGCCTGGACTGTGCCGATGACTTGTGCCAGGCCTGTGCCGA…		1	104.1 (124.4)	N1S3	0.9	0.21	Tetrahedral	21.9°	0
Q9BRZ2	TRIM56	E3 ubiquitin-protein ligase TRIM56	5JW7	C	CATGGTTTCCCACGGGTCCTCGCCCTCCCTCCTGGAGGCCCTGAGCAGCGACTTCCTGGCCTGTAAAATCTGCCTGGAGCAGCTGCGGGCACCCAAGACACTGCCCTGCCTGCATACCTACTGCCAAGACTGCCTGGCACAGCTGGCGGATGGCGGCCGCGTCCGCTGCCCCGAGTGCCGCGAGACAGTGCCTGTGCCGCCCGAGGGTGTGGCCTCCTTCAAGACCAACTTCTTCGTCAATGGGCTGCTGGACCTGGTGAAGGCCCGGGCCTGTGGAGACCTGCGTGCCGGGAAGCCAGCCTGTGCCCTGTGTCCCCTGGTGGGTGGCACCAGCACCGGGGGGCCGGCCACGGCCCGGTGCCTGGACTGTGCCGATGACTTGTGCCAGGCCTGTGCCGA…		1	104.1 (124.4)	N1S3	0.9	0.21	Tetrahedral	21.9°	0
Q9BRZ2	TRIM56	E3 ubiquitin-protein ligase TRIM56	5JW7	C	CATGGTTTCCCACGGGTCCTCGCCCTCCCTCCTGGAGGCCCTGAGCAGCGACTTCCTGGCCTGTAAAATCTGCCTGGAGCAGCTGCGGGCACCCAAGACACTGCCCTGCCTGCATACCTACTGCCAAGACTGCCTGGCACAGCTGGCGGATGGCGGCCGCGTCCGCTGCCCCGAGTGCCGCGAGACAGTGCCTGTGCCGCCCGAGGGTGTGGCCTCCTTCAAGACCAACTTCTTCGTCAATGGGCTGCTGGACCTGGTGAAGGCCCGGGCCTGTGGAGACCTGCGTGCCGGGAAGCCAGCCTGTGCCCTGTGTCCCCTGGTGGGTGGCACCAGCACCGGGGGGCCGGCCACGGCCCGGTGCCTGGACTGTGCCGATGACTTGTGCCAGGCCTGTGCCGA…		1	104.1 (124.4)	N1S3	0.9	0.21	Tetrahedral	21.9°	0
Q9UJV3	MID2	Probable E3 ubiquitin-protein ligase MID2	2DJA	C	GTGAAAGCCCAGCCTCCGTGGTTCTTAATGCCTCAGGAGGACTATTTTCACTAAAGATGGAAACACTGGAGTCTGAATTGACCTGTCCAATCTGCCTAGAGTTGTTTGAAGACCCCCTTCTGCTCCCTTGTGCTCACAGCCTCTGCTTCAGCTGTGCCCATCGCATTTTGGTATCAAGCTGCAGCTCTGGTGAATCCATTGAACCCATTACTGCTTTCCAGTGTCCTACCTGCAGGTATGTTATCTCGCTGAACCACCGGGGCCTGGATGGCCTCAAGAGGAATGTGACTCTGCAGAACATTATTGATCGCTTCCAGAAGGCTTCAGTCAGTGGGCCCAATTCCCCTAGTGAGAGCCGCCGGGAAAGGACTTACAGGCCCACCACTGCCATGTCTAGCG…		1	N/A	N1S3	2.2	0.054	Tetrahedral	9.9°	0
Q9UJV3	MID2	Probable E3 ubiquitin-protein ligase MID2	2DJA	H	GTGAAAGCCCAGCCTCCGTGGTTCTTAATGCCTCAGGAGGACTATTTTCACTAAAGATGGAAACACTGGAGTCTGAATTGACCTGTCCAATCTGCCTAGAGTTGTTTGAAGACCCCCTTCTGCTCCCTTGTGCTCACAGCCTCTGCTTCAGCTGTGCCCATCGCATTTTGGTATCAAGCTGCAGCTCTGGTGAATCCATTGAACCCATTACTGCTTTCCAGTGTCCTACCTGCAGGTATGTTATCTCGCTGAACCACCGGGGCCTGGATGGCCTCAAGAGGAATGTGACTCTGCAGAACATTATTGATCGCTTCCAGAAGGCTTCAGTCAGTGGGCCCAATTCCCCTAGTGAGAGCCGCCGGGAAAGGACTTACAGGCCCACCACTGCCATGTCTAGCG…		1	N/A	N1S3	2.2	0.054	Tetrahedral	9.9°	0
Q9UJV3	MID2	Probable E3 ubiquitin-protein ligase MID2	2DJA	C	GTGAAAGCCCAGCCTCCGTGGTTCTTAATGCCTCAGGAGGACTATTTTCACTAAAGATGGAAACACTGGAGTCTGAATTGACCTGTCCAATCTGCCTAGAGTTGTTTGAAGACCCCCTTCTGCTCCCTTGTGCTCACAGCCTCTGCTTCAGCTGTGCCCATCGCATTTTGGTATCAAGCTGCAGCTCTGGTGAATCCATTGAACCCATTACTGCTTTCCAGTGTCCTACCTGCAGGTATGTTATCTCGCTGAACCACCGGGGCCTGGATGGCCTCAAGAGGAATGTGACTCTGCAGAACATTATTGATCGCTTCCAGAAGGCTTCAGTCAGTGGGCCCAATTCCCCTAGTGAGAGCCGCCGGGAAAGGACTTACAGGCCCACCACTGCCATGTCTAGCG…		1	N/A	N1S3	2.2	0.054	Tetrahedral	9.9°	0
Q9UJV3	MID2	Probable E3 ubiquitin-protein ligase MID2	2DJA	C	GTGAAAGCCCAGCCTCCGTGGTTCTTAATGCCTCAGGAGGACTATTTTCACTAAAGATGGAAACACTGGAGTCTGAATTGACCTGTCCAATCTGCCTAGAGTTGTTTGAAGACCCCCTTCTGCTCCCTTGTGCTCACAGCCTCTGCTTCAGCTGTGCCCATCGCATTTTGGTATCAAGCTGCAGCTCTGGTGAATCCATTGAACCCATTACTGCTTTCCAGTGTCCTACCTGCAGGTATGTTATCTCGCTGAACCACCGGGGCCTGGATGGCCTCAAGAGGAATGTGACTCTGCAGAACATTATTGATCGCTTCCAGAAGGCTTCAGTCAGTGGGCCCAATTCCCCTAGTGAGAGCCGCCGGGAAAGGACTTACAGGCCCACCACTGCCATGTCTAGCG…		1	N/A	N1S3	2.2	0.054	Tetrahedral	9.9°	0
Q9UJV3	MID2	Probable E3 ubiquitin-protein ligase MID2	2DJA	C	GTGAAAGCCCAGCCTCCGTGGTTCTTAATGCCTCAGGAGGACTATTTTCACTAAAGATGGAAACACTGGAGTCTGAATTGACCTGTCCAATCTGCCTAGAGTTGTTTGAAGACCCCCTTCTGCTCCCTTGTGCTCACAGCCTCTGCTTCAGCTGTGCCCATCGCATTTTGGTATCAAGCTGCAGCTCTGGTGAATCCATTGAACCCATTACTGCTTTCCAGTGTCCTACCTGCAGGTATGTTATCTCGCTGAACCACCGGGGCCTGGATGGCCTCAAGAGGAATGTGACTCTGCAGAACATTATTGATCGCTTCCAGAAGGCTTCAGTCAGTGGGCCCAATTCCCCTAGTGAGAGCCGCCGGGAAAGGACTTACAGGCCCACCACTGCCATGTCTAGCG…		1	N/A	O1N2S1	2.2	0.072	Tetrahedral	9.8°	0
Q9UJV3	MID2	Probable E3 ubiquitin-protein ligase MID2	2DJA	D	GTGAAAGCCCAGCCTCCGTGGTTCTTAATGCCTCAGGAGGACTATTTTCACTAAAGATGGAAACACTGGAGTCTGAATTGACCTGTCCAATCTGCCTAGAGTTGTTTGAAGACCCCCTTCTGCTCCCTTGTGCTCACAGCCTCTGCTTCAGCTGTGCCCATCGCATTTTGGTATCAAGCTGCAGCTCTGGTGAATCCATTGAACCCATTACTGCTTTCCAGTGTCCTACCTGCAGGTATGTTATCTCGCTGAACCACCGGGGCCTGGATGGCCTCAAGAGGAATGTGACTCTGCAGAACATTATTGATCGCTTCCAGAAGGCTTCAGTCAGTGGGCCCAATTCCCCTAGTGAGAGCCGCCGGGAAAGGACTTACAGGCCCACCACTGCCATGTCTAGCG…		1	N/A	O1N2S1	2.2	0.072	Tetrahedral	9.8°	0
Q9UJV3	MID2	Probable E3 ubiquitin-protein ligase MID2	2DJA	H	GTGAAAGCCCAGCCTCCGTGGTTCTTAATGCCTCAGGAGGACTATTTTCACTAAAGATGGAAACACTGGAGTCTGAATTGACCTGTCCAATCTGCCTAGAGTTGTTTGAAGACCCCCTTCTGCTCCCTTGTGCTCACAGCCTCTGCTTCAGCTGTGCCCATCGCATTTTGGTATCAAGCTGCAGCTCTGGTGAATCCATTGAACCCATTACTGCTTTCCAGTGTCCTACCTGCAGGTATGTTATCTCGCTGAACCACCGGGGCCTGGATGGCCTCAAGAGGAATGTGACTCTGCAGAACATTATTGATCGCTTCCAGAAGGCTTCAGTCAGTGGGCCCAATTCCCCTAGTGAGAGCCGCCGGGAAAGGACTTACAGGCCCACCACTGCCATGTCTAGCG…		1	N/A	O1N2S1	2.2	0.072	Tetrahedral	9.8°	0
Q9UJV3	MID2	Probable E3 ubiquitin-protein ligase MID2	2DJA	H	GTGAAAGCCCAGCCTCCGTGGTTCTTAATGCCTCAGGAGGACTATTTTCACTAAAGATGGAAACACTGGAGTCTGAATTGACCTGTCCAATCTGCCTAGAGTTGTTTGAAGACCCCCTTCTGCTCCCTTGTGCTCACAGCCTCTGCTTCAGCTGTGCCCATCGCATTTTGGTATCAAGCTGCAGCTCTGGTGAATCCATTGAACCCATTACTGCTTTCCAGTGTCCTACCTGCAGGTATGTTATCTCGCTGAACCACCGGGGCCTGGATGGCCTCAAGAGGAATGTGACTCTGCAGAACATTATTGATCGCTTCCAGAAGGCTTCAGTCAGTGGGCCCAATTCCCCTAGTGAGAGCCGCCGGGAAAGGACTTACAGGCCCACCACTGCCATGTCTAGCG…		1	N/A	O1N2S1	2.2	0.072	Tetrahedral	9.8°	0
Q96T51	RUFY1	RUN and FYVE domain-containing protein 1	2YQM	C	GGCCACGCCTGGCTGAAAGATGACGAAGCGACACACTGTAGGCAGTGTGAGAAGGAGTTCTCCATTTCCCGGAGAAAG		1	N/A	S4	2.2	0.089	Tetrahedral	5.8°	0
Q96T51	RUFY1	RUN and FYVE domain-containing protein 1	2YQM	C	GGCCACGCCTGGCTGAAAGATGACGAAGCGACACACTGTAGGCAGTGTGAGAAGGAGTTCTCCATTTCCCGGAGAAAG		1	N/A	S4	2.2	0.089	Tetrahedral	5.8°	0
Q96T51	RUFY1	RUN and FYVE domain-containing protein 1	2YQM	C	CACCACTGCCGGAACTGTGGCCACATCTTCTGCAACACCTGCTCCAGCAACGAGCTGGCCCTGCCCTCCTACCCCAAGCCGGTGCGAGTGTGCGACAGCTGCCACACCCTGCTCCTGCAGCGCTGCTCCTCCACGGCCTCCTGAACGTCCGTCCTCAGGAGCACAGCCTCACGGACAGTGCCAAACCCTGTGGGTCTCCAGGGGCTTGGGAAATGTGTTCTTTCCCAAGAGTATCAAAGGAAAGAATCAAATTTCTTGCCCGGTCACTGGCACTCCAGAAGACAGCGTGCCGGAACCGGCAGCTCTCACCTTTCTGTGACTTGTTCGGAATTAACTCCTCTGGATGGAAACTTCCATCTTACTTGGTTACATCACGGCTCTGGTTCAGATACAACTTCA…		1	N/A	S4	2.2	0.089	Tetrahedral	5.8°	0
Q96T51	RUFY1	RUN and FYVE domain-containing protein 1	2YQM	C	CACCACTGCCGGAACTGTGGCCACATCTTCTGCAACACCTGCTCCAGCAACGAGCTGGCCCTGCCCTCCTACCCCAAGCCGGTGCGAGTGTGCGACAGCTGCCACACCCTGCTCCTGCAGCGCTGCTCCTCCACGGCCTCCTGAACGTCCGTCCTCAGGAGCACAGCCTCACGGACAGTGCCAAACCCTGTGGGTCTCCAGGGGCTTGGGAAATGTGTTCTTTCCCAAGAGTATCAAAGGAAAGAATCAAATTTCTTGCCCGGTCACTGGCACTCCAGAAGACAGCGTGCCGGAACCGGCAGCTCTCACCTTTCTGTGACTTGTTCGGAATTAACTCCTCTGGATGGAAACTTCCATCTTACTTGGTTACATCACGGCTCTGGTTCAGATACAACTTCA…		1	N/A	S4	2.2	0.089	Tetrahedral	5.8°	0
Q96T51	RUFY1	RUN and FYVE domain-containing protein 1	2YQM	C	CACCACTGCCGGAACTGTGGCCACATCTTCTGCAACACCTGCTCCAGCAACGAGCTGGCCCTGCCCTCCTACCCCAAGCCGGTGCGAGTGTGCGACAGCTGCCACACCCTGCTCCTGCAGCGCTGCTCCTCCACGGCCTCCTGAACGTCCGTCCTCAGGAGCACAGCCTCACGGACAGTGCCAAACCCTGTGGGTCTCCAGGGGCTTGGGAAATGTGTTCTTTCCCAAGAGTATCAAAGGAAAGAATCAAATTTCTTGCCCGGTCACTGGCACTCCAGAAGACAGCGTGCCGGAACCGGCAGCTCTCACCTTTCTGTGACTTGTTCGGAATTAACTCCTCTGGATGGAAACTTCCATCTTACTTGGTTACATCACGGCTCTGGTTCAGATACAACTTCA…		1	N/A	S4	2.2	0.1	Tetrahedral	6.2°	0
Q96T51	RUFY1	RUN and FYVE domain-containing protein 1	2YQM	C	CACCACTGCCGGAACTGTGGCCACATCTTCTGCAACACCTGCTCCAGCAACGAGCTGGCCCTGCCCTCCTACCCCAAGCCGGTGCGAGTGTGCGACAGCTGCCACACCCTGCTCCTGCAGCGCTGCTCCTCCACGGCCTCCTGAACGTCCGTCCTCAGGAGCACAGCCTCACGGACAGTGCCAAACCCTGTGGGTCTCCAGGGGCTTGGGAAATGTGTTCTTTCCCAAGAGTATCAAAGGAAAGAATCAAATTTCTTGCCCGGTCACTGGCACTCCAGAAGACAGCGTGCCGGAACCGGCAGCTCTCACCTTTCTGTGACTTGTTCGGAATTAACTCCTCTGGATGGAAACTTCCATCTTACTTGGTTACATCACGGCTCTGGTTCAGATACAACTTCA…		1	N/A	S4	2.2	0.1	Tetrahedral	6.2°	0
Q96T51	RUFY1	RUN and FYVE domain-containing protein 1	2YQM	C	CACCACTGCCGGAACTGTGGCCACATCTTCTGCAACACCTGCTCCAGCAACGAGCTGGCCCTGCCCTCCTACCCCAAGCCGGTGCGAGTGTGCGACAGCTGCCACACCCTGCTCCTGCAGCGCTGCTCCTCCACGGCCTCCTGAACGTCCGTCCTCAGGAGCACAGCCTCACGGACAGTGCCAAACCCTGTGGGTCTCCAGGGGCTTGGGAAATGTGTTCTTTCCCAAGAGTATCAAAGGAAAGAATCAAATTTCTTGCCCGGTCACTGGCACTCCAGAAGACAGCGTGCCGGAACCGGCAGCTCTCACCTTTCTGTGACTTGTTCGGAATTAACTCCTCTGGATGGAAACTTCCATCTTACTTGGTTACATCACGGCTCTGGTTCAGATACAACTTCA…		1	N/A	S4	2.2	0.1	Tetrahedral	6.2°	0
Q96T51	RUFY1	RUN and FYVE domain-containing protein 1	2YQM	C	CACCACTGCCGGAACTGTGGCCACATCTTCTGCAACACCTGCTCCAGCAACGAGCTGGCCCTGCCCTCCTACCCCAAGCCGGTGCGAGTGTGCGACAGCTGCCACACCCTGCTCCTGCAGCGCTGCTCCTCCACGGCCTCCTGAACGTCCGTCCTCAGGAGCACAGCCTCACGGACAGTGCCAAACCCTGTGGGTCTCCAGGGGCTTGGGAAATGTGTTCTTTCCCAAGAGTATCAAAGGAAAGAATCAAATTTCTTGCCCGGTCACTGGCACTCCAGAAGACAGCGTGCCGGAACCGGCAGCTCTCACCTTTCTGTGACTTGTTCGGAATTAACTCCTCTGGATGGAAACTTCCATCTTACTTGGTTACATCACGGCTCTGGTTCAGATACAACTTCA…		1	N/A	S4	2.2	0.1	Tetrahedral	6.2°	0
P50876	RNF144A	E3 ubiquitin-protein ligase RNF144A	1WIM	C	ACTGTTCTGCGATGACCACAACAAGGTACCGGCCCACCTGGGACCTGGCCCTCGACCCGCTGGTGTCTTGCAAGCTCTGTCTTGGGGAGTACCCAGTGGAGCAGATGACAACCATAGCCCAGTGCCAATGCATCTTCTGTACTCTG		1	N/A	S4	2.1	0.11	Tetrahedral	12.4°	0
P50876	RNF144A	E3 ubiquitin-protein ligase RNF144A	1WIM	C	ACTGTTCTGCGATGACCACAACAAGGTACCGGCCCACCTGGGACCTGGCCCTCGACCCGCTGGTGTCTTGCAAGCTCTGTCTTGGGGAGTACCCAGTGGAGCAGATGACAACCATAGCCCAGTGCCAATGCATCTTCTGTACTCTG		1	N/A	S4	2.1	0.11	Tetrahedral	12.4°	0
P50876	RNF144A	E3 ubiquitin-protein ligase RNF144A	1WIM	C	ACTGTTCTGCGATGACCACAACAAGGTACCGGCCCACCTGGGACCTGGCCCTCGACCCGCTGGTGTCTTGCAAGCTCTGTCTTGGGGAGTACCCAGTGGAGCAGATGACAACCATAGCCCAGTGCCAATGCATCTTCTGTACTCTG		1	N/A	S4	2.1	0.11	Tetrahedral	12.4°	0
P50876	RNF144A	E3 ubiquitin-protein ligase RNF144A	1WIM	C	TGCCTGAAACAGTATGTTGAGCTCTTGATCAAAGAAGGATTAGAAACCGCAATTAGCTGCCCAGATGCTGCCTGCCCTAAACAGGGCCACCTACAGGAGAACGAG		1	N/A	S4	2.1	0.11	Tetrahedral	12.4°	0
P50876	RNF144A	E3 ubiquitin-protein ligase RNF144A	1WIM	C	ACTGTTCTGCGATGACCACAACAAGGTACCGGCCCACCTGGGACCTGGCCCTCGACCCGCTGGTGTCTTGCAAGCTCTGTCTTGGGGAGTACCCAGTGGAGCAGATGACAACCATAGCCCAGTGCCAATGCATCTTCTGTACTCTG		1	N/A	S4	2.1	0.1	Tetrahedral	11°	0
P50876	RNF144A	E3 ubiquitin-protein ligase RNF144A	1WIM	C	ACTGTTCTGCGATGACCACAACAAGGTACCGGCCCACCTGGGACCTGGCCCTCGACCCGCTGGTGTCTTGCAAGCTCTGTCTTGGGGAGTACCCAGTGGAGCAGATGACAACCATAGCCCAGTGCCAATGCATCTTCTGTACTCTG		1	N/A	S4	2.1	0.1	Tetrahedral	11°	0
P50876	RNF144A	E3 ubiquitin-protein ligase RNF144A	1WIM	C	TGCCTGAAACAGTATGTTGAGCTCTTGATCAAAGAAGGATTAGAAACCGCAATTAGCTGCCCAGATGCTGCCTGCCCTAAACAGGGCCACCTACAGGAGAACGAG		1	N/A	S4	2.1	0.1	Tetrahedral	11°	0
P50876	RNF144A	E3 ubiquitin-protein ligase RNF144A	1WIM	C	TGCCTGAAACAGTATGTTGAGCTCTTGATCAAAGAAGGATTAGAAACCGCAATTAGCTGCCCAGATGCTGCCTGCCCTAAACAGGGCCACCTACAGGAGAACGAG		1	N/A	S4	2.1	0.1	Tetrahedral	11°	0
Q6ZNA4	RNF111	E3 ubiquitin-protein ligase Arkadia	2KIZ	C	GTAACAACTGATTGGTTCTCACAGAGGAAACTGCACTGCAAACAAGATGGGGAAGAAGGGACTGAGGAAGACACAGAGGAAAAATGTACTATCTGTTTGTCTATTTTAGAGGAAGGTGAAGATGTGAG		1	N/A	N1S3	3.3	0.26	Tetrahedral	11.3°	0
Q6ZNA4	RNF111	E3 ubiquitin-protein ligase Arkadia	2KIZ	C	GTAACAACTGATTGGTTCTCACAGAGGAAACTGCACTGCAAACAAGATGGGGAAGAAGGGACTGAGGAAGACACAGAGGAAAAATGTACTATCTGTTTGTCTATTTTAGAGGAAGGTGAAGATGTGAG		1	N/A	N1S3	3.3	0.26	Tetrahedral	11.3°	0
Q6ZNA4	RNF111	E3 ubiquitin-protein ligase Arkadia	2KIZ	H	ACGTCTTCCATGTATGCACCTTTTCCACCAAGTGTGTGTTGACCAATGGTTGATTACCAATAAGAAGTGCCCCATATGCAGAGTGGACATTGAGGCCCAGCTGCCAAGTGAAAGTTGACACCATGTTTCAGAACTCTTGCCCTCCCTCTCATTCCCATCCTTCCTGGTACTGCAGTCAACCAAAGATGGCATGACTTACCTGCGCAGATTTGGAAGCATTGAACTTAGAGTGCTGGCTCTGCTATATGGTACAACTAATGCTAGACCTACAGTTTATGTATACAGTTGATTTTGATGTATTTATAAAAGCTTTTTTTTCTAGATTTGACATTTTTCTGTATCATTTTACTGTATTTTTGCATGGTTCCTTGTATTGCATTTCTTTGCACATATTATGGG…		1	N/A	N1S3	3.3	0.26	Tetrahedral	11.3°	0
Q6ZNA4	RNF111	E3 ubiquitin-protein ligase Arkadia	2KIZ	C	ACGTCTTCCATGTATGCACCTTTTCCACCAAGTGTGTGTTGACCAATGGTTGATTACCAATAAGAAGTGCCCCATATGCAGAGTGGACATTGAGGCCCAGCTGCCAAGTGAAAGTTGACACCATGTTTCAGAACTCTTGCCCTCCCTCTCATTCCCATCCTTCCTGGTACTGCAGTCAACCAAAGATGGCATGACTTACCTGCGCAGATTTGGAAGCATTGAACTTAGAGTGCTGGCTCTGCTATATGGTACAACTAATGCTAGACCTACAGTTTATGTATACAGTTGATTTTGATGTATTTATAAAAGCTTTTTTTTCTAGATTTGACATTTTTCTGTATCATTTTACTGTATTTTTGCATGGTTCCTTGTATTGCATTTCTTTGCACATATTATGGG…		1	N/A	N1S3	3.3	0.26	Tetrahedral	11.3°	0
Q6ZNA4	RNF111	E3 ubiquitin-protein ligase Arkadia	2KIZ	C	ACGTCTTCCATGTATGCACCTTTTCCACCAAGTGTGTGTTGACCAATGGTTGATTACCAATAAGAAGTGCCCCATATGCAGAGTGGACATTGAGGCCCAGCTGCCAAGTGAAAGTTGACACCATGTTTCAGAACTCTTGCCCTCCCTCTCATTCCCATCCTTCCTGGTACTGCAGTCAACCAAAGATGGCATGACTTACCTGCGCAGATTTGGAAGCATTGAACTTAGAGTGCTGGCTCTGCTATATGGTACAACTAATGCTAGACCTACAGTTTATGTATACAGTTGATTTTGATGTATTTATAAAAGCTTTTTTTTCTAGATTTGACATTTTTCTGTATCATTTTACTGTATTTTTGCATGGTTCCTTGTATTGCATTTCTTTGCACATATTATGGG…		1	N/A	N1S3	3.2	0.4	Tetrahedral	21.8°	0
Q6ZNA4	RNF111	E3 ubiquitin-protein ligase Arkadia	2KIZ	H	ACGTCTTCCATGTATGCACCTTTTCCACCAAGTGTGTGTTGACCAATGGTTGATTACCAATAAGAAGTGCCCCATATGCAGAGTGGACATTGAGGCCCAGCTGCCAAGTGAAAGTTGACACCATGTTTCAGAACTCTTGCCCTCCCTCTCATTCCCATCCTTCCTGGTACTGCAGTCAACCAAAGATGGCATGACTTACCTGCGCAGATTTGGAAGCATTGAACTTAGAGTGCTGGCTCTGCTATATGGTACAACTAATGCTAGACCTACAGTTTATGTATACAGTTGATTTTGATGTATTTATAAAAGCTTTTTTTTCTAGATTTGACATTTTTCTGTATCATTTTACTGTATTTTTGCATGGTTCCTTGTATTGCATTTCTTTGCACATATTATGGG…		1	N/A	N1S3	3.2	0.4	Tetrahedral	21.8°	0
Q6ZNA4	RNF111	E3 ubiquitin-protein ligase Arkadia	2KIZ	C	ACGTCTTCCATGTATGCACCTTTTCCACCAAGTGTGTGTTGACCAATGGTTGATTACCAATAAGAAGTGCCCCATATGCAGAGTGGACATTGAGGCCCAGCTGCCAAGTGAAAGTTGACACCATGTTTCAGAACTCTTGCCCTCCCTCTCATTCCCATCCTTCCTGGTACTGCAGTCAACCAAAGATGGCATGACTTACCTGCGCAGATTTGGAAGCATTGAACTTAGAGTGCTGGCTCTGCTATATGGTACAACTAATGCTAGACCTACAGTTTATGTATACAGTTGATTTTGATGTATTTATAAAAGCTTTTTTTTCTAGATTTGACATTTTTCTGTATCATTTTACTGTATTTTTGCATGGTTCCTTGTATTGCATTTCTTTGCACATATTATGGG…		1	N/A	N1S3	3.2	0.4	Tetrahedral	21.8°	0
Q6ZNA4	RNF111	E3 ubiquitin-protein ligase Arkadia	2KIZ	C	ACGTCTTCCATGTATGCACCTTTTCCACCAAGTGTGTGTTGACCAATGGTTGATTACCAATAAGAAGTGCCCCATATGCAGAGTGGACATTGAGGCCCAGCTGCCAAGTGAAAGTTGACACCATGTTTCAGAACTCTTGCCCTCCCTCTCATTCCCATCCTTCCTGGTACTGCAGTCAACCAAAGATGGCATGACTTACCTGCGCAGATTTGGAAGCATTGAACTTAGAGTGCTGGCTCTGCTATATGGTACAACTAATGCTAGACCTACAGTTTATGTATACAGTTGATTTTGATGTATTTATAAAAGCTTTTTTTTCTAGATTTGACATTTTTCTGTATCATTTTACTGTATTTTTGCATGGTTCCTTGTATTGCATTTCTTTGCACATATTATGGG…		1	N/A	N1S3	3.2	0.4	Tetrahedral	21.8°	0
Q04760	GLO1	Lactoylglutathione lyase	1FRO	Q	GATTTTCTATTGCAGCAGACCATGCTACGAGTGAAGGATCCTAAGAAGTCACTGGATTTTTATACTAGAGTTCTTGGAATGAC		1	19.1 (18.5)	O4N1	2.2	0.092	Octahedral	14.9°	0.16
Q04760	GLO1	Lactoylglutathione lyase	1FRO	E	GCTAATCCAAAAATGTGATTTTCCCATTATGAAGTTTTCACTCTACTTCTTGGCTTATGAGGATAAAAATGACATCCCTAAAGAAAAAGATGAAAAAATAGCCTGGGCGCTCTCCAGAAAAGCTACACTTGAGCTGACACA		1	19.1 (18.5)	O4N1	2.2	0.092	Octahedral	14.9°	0.16
Q04760	GLO1	Lactoylglutathione lyase	1FRO	H	GTCATATTGGAATTGCTGTTCCTGATGTATACAGTGCTTGTAAAAGGTTTGAAGAACTGGGAGTCAAATTTGTGAAGAAACCTGATGATG		1	19.1 (18.5)	O4N1	2.2	0.092	Octahedral	14.9°	0.16
Q04760	GLO1	Lactoylglutathione lyase	1FRO	E	GTAAAATGAAAGGCCTGGCATTTATTCAAGATCCTGATGGCTACTGGATTGAAATTTTGAATCCTAACAAAATGGCAACCTTAATGTAGTGCTGTGAGAATTCTCCTTTGAGATTTCAGAAGAAAGGAAACAATGTGATTCAAGATATTTACATACCAGAAGCATCTAGGACTGATGGATCACTGTCCCGATTCAAATTATTCTTCAGTCCATTTCCCCTTCCTATTTCAGCTGTTCCTTTTCACCTAACTGTTCAGTCATTCTGGTTTTCAAGCAGTGCTTTATCTCATGTCCTTGAATATAGTTGTGTAACTTTATTTTTTAGGTAATAATTAGAACAGTTCCCTTCAGAGGCTGCATTTGCCTTCTTCTGCCACCTAAATATTACTTCCCTTCAAA…		1	19.1 (18.5)	O4N1	2.2	0.092	Octahedral	14.9°	0.16
Q5T0T0	MARCHF8	E3 ubiquitin-protein ligase MARCHF8	2D8S	C	GCTGGGAGTCCTCCGTCAGCATCAGCTCCGGCTCCGGTGTCCTCCTTCTCTCGCACTTCTATCACGCCATCCAGCCAGGACATCTGCAG		1	N/A	N1S3	1.7	0.17	Tetrahedral	8.5°	0
Q5T0T0	MARCHF8	E3 ubiquitin-protein ligase MARCHF8	2D8S	C	GATCTGCCACTGTGAAGGAGATGATGAGAGCCCCCTGATCACCCCCTGCCACTGCACAGGAAGCCTCCACTTCGTGCACCAGGCCTGCCTGCAGCAGTGGATCAAGAGCTCCGACACGCGCTGCTGCGAGCTCTGCAAGTATGAGTTCATCATGGAGACCAAGCTGAAGCCACTGAGAAAA		1	N/A	N1S3	1.7	0.17	Tetrahedral	8.5°	0
Q5T0T0	MARCHF8	E3 ubiquitin-protein ligase MARCHF8	2D8S	H	GATCTGCCACTGTGAAGGAGATGATGAGAGCCCCCTGATCACCCCCTGCCACTGCACAGGAAGCCTCCACTTCGTGCACCAGGCCTGCCTGCAGCAGTGGATCAAGAGCTCCGACACGCGCTGCTGCGAGCTCTGCAAGTATGAGTTCATCATGGAGACCAAGCTGAAGCCACTGAGAAAA		1	N/A	N1S3	1.7	0.17	Tetrahedral	8.5°	0
Q5T0T0	MARCHF8	E3 ubiquitin-protein ligase MARCHF8	2D8S	C	GATCTGCCACTGTGAAGGAGATGATGAGAGCCCCCTGATCACCCCCTGCCACTGCACAGGAAGCCTCCACTTCGTGCACCAGGCCTGCCTGCAGCAGTGGATCAAGAGCTCCGACACGCGCTGCTGCGAGCTCTGCAAGTATGAGTTCATCATGGAGACCAAGCTGAAGCCACTGAGAAAA		1	N/A	N1S3	1.7	0.17	Tetrahedral	8.5°	0
Q5T0T0	MARCHF8	E3 ubiquitin-protein ligase MARCHF8	2D8S	C	GATCTGCCACTGTGAAGGAGATGATGAGAGCCCCCTGATCACCCCCTGCCACTGCACAGGAAGCCTCCACTTCGTGCACCAGGCCTGCCTGCAGCAGTGGATCAAGAGCTCCGACACGCGCTGCTGCGAGCTCTGCAAGTATGAGTTCATCATGGAGACCAAGCTGAAGCCACTGAGAAAA		1	N/A	S4	2.1	0.042	Tetrahedral	10.1°	0
Q5T0T0	MARCHF8	E3 ubiquitin-protein ligase MARCHF8	2D8S	C	GATCTGCCACTGTGAAGGAGATGATGAGAGCCCCCTGATCACCCCCTGCCACTGCACAGGAAGCCTCCACTTCGTGCACCAGGCCTGCCTGCAGCAGTGGATCAAGAGCTCCGACACGCGCTGCTGCGAGCTCTGCAAGTATGAGTTCATCATGGAGACCAAGCTGAAGCCACTGAGAAAA		1	N/A	S4	2.1	0.042	Tetrahedral	10.1°	0
Q5T0T0	MARCHF8	E3 ubiquitin-protein ligase MARCHF8	2D8S	C	GATCTGCCACTGTGAAGGAGATGATGAGAGCCCCCTGATCACCCCCTGCCACTGCACAGGAAGCCTCCACTTCGTGCACCAGGCCTGCCTGCAGCAGTGGATCAAGAGCTCCGACACGCGCTGCTGCGAGCTCTGCAAGTATGAGTTCATCATGGAGACCAAGCTGAAGCCACTGAGAAAA		1	N/A	S4	2.1	0.042	Tetrahedral	10.1°	0
Q5T0T0	MARCHF8	E3 ubiquitin-protein ligase MARCHF8	2D8S	C	GATCTGCCACTGTGAAGGAGATGATGAGAGCCCCCTGATCACCCCCTGCCACTGCACAGGAAGCCTCCACTTCGTGCACCAGGCCTGCCTGCAGCAGTGGATCAAGAGCTCCGACACGCGCTGCTGCGAGCTCTGCAAGTATGAGTTCATCATGGAGACCAAGCTGAAGCCACTGAGAAAA		1	N/A	S4	2.1	0.042	Tetrahedral	10.1°	0
Q7LFL8	CXXC5	CXXC-type zinc finger protein 5	5W9S	C	AGTGAAGACATTTCCACCTGGACACCTGACCATGTGCCTGCCCTGAGCAGCGAGGCCCACCAGGCATCTCTGTTGTGGGCAGCAGGGCCAGGTCCTGGTCTGTGGACCCTCGGCAGTTGGCAGGCTCCCTCTGCAGTGGGGTCTGGGCCTCGGCCCCACCATGTCGAGCCTCGGCGGTGGCTCCCAGGATGCCGGCGGCAGTAGCAGCAGCAGCACCAATGGCAGCGGTGGCAGTGGCAGCAGTGGCCCAAAGGCAGGAGCAGCAGACAAGAGTGCAGTGGTGGCTGCCGCCGCACCAGCCTCAGTGGCAGATGACACACCACCCCCCGAGCGTCGGAACAAGAGCGGTATCATCAGTGAGCCCCTCAACAAGAGCCTGCGCCGCTCCCGCCCGCTCTC…		1	46.8 (51.1)	S4	2.1	0.046	Tetrahedral	4.7°	0
Q7LFL8	CXXC5	CXXC-type zinc finger protein 5	5W9S	C	AGTGAAGACATTTCCACCTGGACACCTGACCATGTGCCTGCCCTGAGCAGCGAGGCCCACCAGGCATCTCTGTTGTGGGCAGCAGGGCCAGGTCCTGGTCTGTGGACCCTCGGCAGTTGGCAGGCTCCCTCTGCAGTGGGGTCTGGGCCTCGGCCCCACCATGTCGAGCCTCGGCGGTGGCTCCCAGGATGCCGGCGGCAGTAGCAGCAGCAGCACCAATGGCAGCGGTGGCAGTGGCAGCAGTGGCCCAAAGGCAGGAGCAGCAGACAAGAGTGCAGTGGTGGCTGCCGCCGCACCAGCCTCAGTGGCAGATGACACACCACCCCCCGAGCGTCGGAACAAGAGCGGTATCATCAGTGAGCCCCTCAACAAGAGCCTGCGCCGCTCCCGCCCGCTCTC…		1	46.8 (51.1)	S4	2.1	0.046	Tetrahedral	4.7°	0
Q7LFL8	CXXC5	CXXC-type zinc finger protein 5	5W9S	C	AGTGAAGACATTTCCACCTGGACACCTGACCATGTGCCTGCCCTGAGCAGCGAGGCCCACCAGGCATCTCTGTTGTGGGCAGCAGGGCCAGGTCCTGGTCTGTGGACCCTCGGCAGTTGGCAGGCTCCCTCTGCAGTGGGGTCTGGGCCTCGGCCCCACCATGTCGAGCCTCGGCGGTGGCTCCCAGGATGCCGGCGGCAGTAGCAGCAGCAGCACCAATGGCAGCGGTGGCAGTGGCAGCAGTGGCCCAAAGGCAGGAGCAGCAGACAAGAGTGCAGTGGTGGCTGCCGCCGCACCAGCCTCAGTGGCAGATGACACACCACCCCCCGAGCGTCGGAACAAGAGCGGTATCATCAGTGAGCCCCTCAACAAGAGCCTGCGCCGCTCCCGCCCGCTCTC…		1	46.8 (51.1)	S4	2.1	0.046	Tetrahedral	4.7°	0
Q7LFL8	CXXC5	CXXC-type zinc finger protein 5	5W9S	C	AGTGAAGACATTTCCACCTGGACACCTGACCATGTGCCTGCCCTGAGCAGCGAGGCCCACCAGGCATCTCTGTTGTGGGCAGCAGGGCCAGGTCCTGGTCTGTGGACCCTCGGCAGTTGGCAGGCTCCCTCTGCAGTGGGGTCTGGGCCTCGGCCCCACCATGTCGAGCCTCGGCGGTGGCTCCCAGGATGCCGGCGGCAGTAGCAGCAGCAGCACCAATGGCAGCGGTGGCAGTGGCAGCAGTGGCCCAAAGGCAGGAGCAGCAGACAAGAGTGCAGTGGTGGCTGCCGCCGCACCAGCCTCAGTGGCAGATGACACACCACCCCCCGAGCGTCGGAACAAGAGCGGTATCATCAGTGAGCCCCTCAACAAGAGCCTGCGCCGCTCCCGCCCGCTCTC…		1	46.8 (51.1)	S4	2.1	0.046	Tetrahedral	4.7°	0
Q7LFL8	CXXC5	CXXC-type zinc finger protein 5	5W9S	C	AGTGAAGACATTTCCACCTGGACACCTGACCATGTGCCTGCCCTGAGCAGCGAGGCCCACCAGGCATCTCTGTTGTGGGCAGCAGGGCCAGGTCCTGGTCTGTGGACCCTCGGCAGTTGGCAGGCTCCCTCTGCAGTGGGGTCTGGGCCTCGGCCCCACCATGTCGAGCCTCGGCGGTGGCTCCCAGGATGCCGGCGGCAGTAGCAGCAGCAGCACCAATGGCAGCGGTGGCAGTGGCAGCAGTGGCCCAAAGGCAGGAGCAGCAGACAAGAGTGCAGTGGTGGCTGCCGCCGCACCAGCCTCAGTGGCAGATGACACACCACCCCCCGAGCGTCGGAACAAGAGCGGTATCATCAGTGAGCCCCTCAACAAGAGCCTGCGCCGCTCCCGCCCGCTCTC…		1	43.5 (47.6)	S4	2.2	0.041	Tetrahedral	7.6°	0
Q7LFL8	CXXC5	CXXC-type zinc finger protein 5	5W9S	C	AGTGAAGACATTTCCACCTGGACACCTGACCATGTGCCTGCCCTGAGCAGCGAGGCCCACCAGGCATCTCTGTTGTGGGCAGCAGGGCCAGGTCCTGGTCTGTGGACCCTCGGCAGTTGGCAGGCTCCCTCTGCAGTGGGGTCTGGGCCTCGGCCCCACCATGTCGAGCCTCGGCGGTGGCTCCCAGGATGCCGGCGGCAGTAGCAGCAGCAGCACCAATGGCAGCGGTGGCAGTGGCAGCAGTGGCCCAAAGGCAGGAGCAGCAGACAAGAGTGCAGTGGTGGCTGCCGCCGCACCAGCCTCAGTGGCAGATGACACACCACCCCCCGAGCGTCGGAACAAGAGCGGTATCATCAGTGAGCCCCTCAACAAGAGCCTGCGCCGCTCCCGCCCGCTCTC…		1	43.5 (47.6)	S4	2.2	0.041	Tetrahedral	7.6°	0
Q7LFL8	CXXC5	CXXC-type zinc finger protein 5	5W9S	C	AGTGAAGACATTTCCACCTGGACACCTGACCATGTGCCTGCCCTGAGCAGCGAGGCCCACCAGGCATCTCTGTTGTGGGCAGCAGGGCCAGGTCCTGGTCTGTGGACCCTCGGCAGTTGGCAGGCTCCCTCTGCAGTGGGGTCTGGGCCTCGGCCCCACCATGTCGAGCCTCGGCGGTGGCTCCCAGGATGCCGGCGGCAGTAGCAGCAGCAGCACCAATGGCAGCGGTGGCAGTGGCAGCAGTGGCCCAAAGGCAGGAGCAGCAGACAAGAGTGCAGTGGTGGCTGCCGCCGCACCAGCCTCAGTGGCAGATGACACACCACCCCCCGAGCGTCGGAACAAGAGCGGTATCATCAGTGAGCCCCTCAACAAGAGCCTGCGCCGCTCCCGCCCGCTCTC…		1	43.5 (47.6)	S4	2.2	0.041	Tetrahedral	7.6°	0
Q7LFL8	CXXC5	CXXC-type zinc finger protein 5	5W9S	C	AGTGAAGACATTTCCACCTGGACACCTGACCATGTGCCTGCCCTGAGCAGCGAGGCCCACCAGGCATCTCTGTTGTGGGCAGCAGGGCCAGGTCCTGGTCTGTGGACCCTCGGCAGTTGGCAGGCTCCCTCTGCAGTGGGGTCTGGGCCTCGGCCCCACCATGTCGAGCCTCGGCGGTGGCTCCCAGGATGCCGGCGGCAGTAGCAGCAGCAGCACCAATGGCAGCGGTGGCAGTGGCAGCAGTGGCCCAAAGGCAGGAGCAGCAGACAAGAGTGCAGTGGTGGCTGCCGCCGCACCAGCCTCAGTGGCAGATGACACACCACCCCCCGAGCGTCGGAACAAGAGCGGTATCATCAGTGAGCCCCTCAACAAGAGCCTGCGCCGCTCCCGCCCGCTCTC…		1	43.5 (47.6)	S4	2.2	0.041	Tetrahedral	7.6°	0
P08235	NR3C2	Mineralocorticoid receptor	4TNT	C	CTCTACTTTACGAAGTGTTTCTACTGGATCTTCAAGACCTTCAAAAATATGTTTGGTGTGTGGGGATGAGGCTTCAGGATGCCATTATGGGGTAGTCACCTGTGGCAGCTGCAAAGTTTTCTTCAAAAGAGCAGTGGAAG		1	63.2 (62.7)	S4	2.4	0.082	Tetrahedral	5.3°	0
P08235	NR3C2	Mineralocorticoid receptor	4TNT	C	CTCTACTTTACGAAGTGTTTCTACTGGATCTTCAAGACCTTCAAAAATATGTTTGGTGTGTGGGGATGAGGCTTCAGGATGCCATTATGGGGTAGTCACCTGTGGCAGCTGCAAAGTTTTCTTCAAAAGAGCAGTGGAAG		1	63.2 (62.7)	S4	2.4	0.082	Tetrahedral	5.3°	0
P08235	NR3C2	Mineralocorticoid receptor	4TNT	C	CTCTACTTTACGAAGTGTTTCTACTGGATCTTCAAGACCTTCAAAAATATGTTTGGTGTGTGGGGATGAGGCTTCAGGATGCCATTATGGGGTAGTCACCTGTGGCAGCTGCAAAGTTTTCTTCAAAAGAGCAGTGGAAG		1	63.2 (62.7)	S4	2.4	0.082	Tetrahedral	5.3°	0
P08235	NR3C2	Mineralocorticoid receptor	4TNT	C	CTCTACTTTACGAAGTGTTTCTACTGGATCTTCAAGACCTTCAAAAATATGTTTGGTGTGTGGGGATGAGGCTTCAGGATGCCATTATGGGGTAGTCACCTGTGGCAGCTGCAAAGTTTTCTTCAAAAGAGCAGTGGAAG		1	63.2 (62.7)	S4	2.4	0.082	Tetrahedral	5.3°	0
P08235	NR3C2	Mineralocorticoid receptor	4TNT	C	GGCAACACAACTATTTATGTGCTGGAAGAAATGATTGCATCATTGATAAGATTCGACGAAAGAATTGTCCTGCTTGCAGACTTCAGAAATGTCTTCAAGCTGGAATGAATTTAGGAG		1	57.2 (54.6)	S4	2.2	0.021	Tetrahedral	5.1°	0
P08235	NR3C2	Mineralocorticoid receptor	4TNT	C	GGCAACACAACTATTTATGTGCTGGAAGAAATGATTGCATCATTGATAAGATTCGACGAAAGAATTGTCCTGCTTGCAGACTTCAGAAATGTCTTCAAGCTGGAATGAATTTAGGAG		1	57.2 (54.6)	S4	2.2	0.021	Tetrahedral	5.1°	0
P08235	NR3C2	Mineralocorticoid receptor	4TNT	C	GGCAACACAACTATTTATGTGCTGGAAGAAATGATTGCATCATTGATAAGATTCGACGAAAGAATTGTCCTGCTTGCAGACTTCAGAAATGTCTTCAAGCTGGAATGAATTTAGGAG		1	57.2 (54.6)	S4	2.2	0.021	Tetrahedral	5.1°	0
P08235	NR3C2	Mineralocorticoid receptor	4TNT	C	GGCAACACAACTATTTATGTGCTGGAAGAAATGATTGCATCATTGATAAGATTCGACGAAAGAATTGTCCTGCTTGCAGACTTCAGAAATGTCTTCAAGCTGGAATGAATTTAGGAG		1	57.2 (54.6)	S4	2.2	0.021	Tetrahedral	5.1°	0
Q9UKF6	CPSF3	Cleavage and polyadenylation specificity factor subunit 3	2I7T	H	CTCGACTGTGGGATCCACCCTGGCCTAGAAGGAATGGATGCTCTTCCTTATATTGATTTAATTGACCCAGCTGAGATTGATCTCCTATTAATTAGTCA		1	38.3 (35.7)	O2N3	1.2	0.28	Octahedral	6.2°	0.16
Q9UKF6	CPSF3	Cleavage and polyadenylation specificity factor subunit 3	2I7T	H	TTTCCATTTGGATCACTGTGGAGCTCTGCCCTGGTTTCTACAGAAGACAAGTTTCAAAGGAAGAACATTTATGACTCATGCCACAAAAGCTATTTATAGATGGCTTCTTTCTGATTATGTCAAAGTTAG		1	38.3 (35.7)	O2N3	1.2	0.28	Octahedral	6.2°	0.16
Q9UKF6	CPSF3	Cleavage and polyadenylation specificity factor subunit 3	2I7T	H	TAACATATCAGCAGACGACATGCTGTATACCGAGACAGATTTGGAAGAAAGCATGGACAAAATTGAAACTATCAACTTTCATGAAGTTAAGGAAGTTGCGGGAATCAAGTTTTGGTGTTACCATGCAGGTCACGTCCTAGGAGCCGCCATGTTCATGATTGAGATCGCAGGCGTGAAG		1	38.3 (35.7)	O2N3	1.2	0.28	Octahedral	6.2°	0.16
Q9UKF6	CPSF3	Cleavage and polyadenylation specificity factor subunit 3	2I7T	D	CTTTTGTACACTGGTGATTTCTCAAGACAAGAAGATAGGCACTTAATGGCAGCTGAAATTCCTAATATTAAGCCTGATATTCTTATCATT		1	38.3 (35.7)	O2N3	1.2	0.28	Octahedral	6.2°	0.16
Q9UKF6	CPSF3	Cleavage and polyadenylation specificity factor subunit 3	2I7T	D	TTTCCATTTGGATCACTGTGGAGCTCTGCCCTGGTTTCTACAGAAGACAAGTTTCAAAGGAAGAACATTTATGACTCATGCCACAAAAGCTATTTATAGATGGCTTCTTTCTGATTATGTCAAAGTTAG		1	37.7 (30.7)	O3N2	1.2	0.18	Octahedral	6.6°	0.16
Q9UKF6	CPSF3	Cleavage and polyadenylation specificity factor subunit 3	2I7T	H	TTTCCATTTGGATCACTGTGGAGCTCTGCCCTGGTTTCTACAGAAGACAAGTTTCAAAGGAAGAACATTTATGACTCATGCCACAAAAGCTATTTATAGATGGCTTCTTTCTGATTATGTCAAAGTTAG		1	37.7 (30.7)	O3N2	1.2	0.18	Octahedral	6.6°	0.16
Q9UKF6	CPSF3	Cleavage and polyadenylation specificity factor subunit 3	2I7T	H	ATTTTAGTCCATGGAGAACAGAATGAAATGGCCAGATTGAAAGCAGCACTGATTCGAGAATATGAAGATAACGATGAAGTTCACATAGAGGTTCATAATCCTCGGAATACAGAAGCAGTGACCTTAAACTTCAGAGGAGAAAAACTAGCCAAG		1	37.7 (30.7)	O3N2	1.2	0.18	Octahedral	6.6°	0.16
O14964	HGS	Hepatocyte growth factor-regulated tyrosine kinase substrate	3ZYQ	C	GCCCCAGACTGGGTGGACGCTGAGGAATGCCACCGCTGCAGGGTGCAGTTCGGGGTGATGACCCGTAAG		1	16.6 (16.9)	S4	2.1	0.07	Tetrahedral	4.2°	0
O14964	HGS	Hepatocyte growth factor-regulated tyrosine kinase substrate	3ZYQ	C	GCCCCAGACTGGGTGGACGCTGAGGAATGCCACCGCTGCAGGGTGCAGTTCGGGGTGATGACCCGTAAG		1	16.6 (16.9)	S4	2.1	0.07	Tetrahedral	4.2°	0
O14964	HGS	Hepatocyte growth factor-regulated tyrosine kinase substrate	3ZYQ	C	CACCACTGCCGGGCGTGTGGGCAGATATTCTGTGGAAAGTGTTCTTCCAAGTACTCCACCATCCCCAAGTTTGGCATCGAGAAGGAGGTGCGCGTGTGTGAGCCCTGCTACGAGCAGCTGAACAG		1	16.6 (16.9)	S4	2.1	0.07	Tetrahedral	4.2°	0
O14964	HGS	Hepatocyte growth factor-regulated tyrosine kinase substrate	3ZYQ	C	CACCACTGCCGGGCGTGTGGGCAGATATTCTGTGGAAAGTGTTCTTCCAAGTACTCCACCATCCCCAAGTTTGGCATCGAGAAGGAGGTGCGCGTGTGTGAGCCCTGCTACGAGCAGCTGAACAG		1	16.6 (16.9)	S4	2.1	0.07	Tetrahedral	4.2°	0
O14964	HGS	Hepatocyte growth factor-regulated tyrosine kinase substrate	3ZYQ	C	CACCACTGCCGGGCGTGTGGGCAGATATTCTGTGGAAAGTGTTCTTCCAAGTACTCCACCATCCCCAAGTTTGGCATCGAGAAGGAGGTGCGCGTGTGTGAGCCCTGCTACGAGCAGCTGAACAG		1	15.7 (16.1)	S4	2	0.073	Tetrahedral	7.3°	0
O14964	HGS	Hepatocyte growth factor-regulated tyrosine kinase substrate	3ZYQ	C	CACCACTGCCGGGCGTGTGGGCAGATATTCTGTGGAAAGTGTTCTTCCAAGTACTCCACCATCCCCAAGTTTGGCATCGAGAAGGAGGTGCGCGTGTGTGAGCCCTGCTACGAGCAGCTGAACAG		1	15.7 (16.1)	S4	2	0.073	Tetrahedral	7.3°	0
O14964	HGS	Hepatocyte growth factor-regulated tyrosine kinase substrate	3ZYQ	C	CACCACTGCCGGGCGTGTGGGCAGATATTCTGTGGAAAGTGTTCTTCCAAGTACTCCACCATCCCCAAGTTTGGCATCGAGAAGGAGGTGCGCGTGTGTGAGCCCTGCTACGAGCAGCTGAACAG		1	15.7 (16.1)	S4	2	0.073	Tetrahedral	7.3°	0
O14964	HGS	Hepatocyte growth factor-regulated tyrosine kinase substrate	3ZYQ	C	CACCACTGCCGGGCGTGTGGGCAGATATTCTGTGGAAAGTGTTCTTCCAAGTACTCCACCATCCCCAAGTTTGGCATCGAGAAGGAGGTGCGCGTGTGTGAGCCCTGCTACGAGCAGCTGAACAG		1	15.7 (16.1)	S4	2	0.073	Tetrahedral	7.3°	0
Q9UK53	ING1	Inhibitor of growth protein 1	2QIC	C	AGATCCTGAAGGAGCTAGACGAGTGCTACGAGCGCTTCAGTCGCGAGACAGACGGGGCGCAGAAGCGGCGGATGCTGCACTGTGTGCAGCGCGCGCTGATCCGCAGCCAGGAGCTGGGCGACGAGAAGATCCAGATCGTGAGCCAGATGGTGGAGCTGGTGGAGAACCGCACGCGGCAGGTGGACAGCCACGTGGAGCTGTTCGAGGCGCAGCAGGAGCTGGGCGACACAGCGGGCAACAGCGGCAAGGCTGGCGCGGACAGGCCCAAAGGCGAGGCGGCAGCGCAGGCTGACAAGCCCAACAGCAAGCGCTCACGGCGGCAGCGCAACAACGAGAACCGTGAGAACGCGTCCAGCAACCACGACCACGACGACGGCGCCTCGGGCACACCCAAGGAGA…		1	35.4 (38)	N1S3	1.9	0.1	Tetrahedral	8.2°	0
Q9UK53	ING1	Inhibitor of growth protein 1	2QIC	C	AGATCCTGAAGGAGCTAGACGAGTGCTACGAGCGCTTCAGTCGCGAGACAGACGGGGCGCAGAAGCGGCGGATGCTGCACTGTGTGCAGCGCGCGCTGATCCGCAGCCAGGAGCTGGGCGACGAGAAGATCCAGATCGTGAGCCAGATGGTGGAGCTGGTGGAGAACCGCACGCGGCAGGTGGACAGCCACGTGGAGCTGTTCGAGGCGCAGCAGGAGCTGGGCGACACAGCGGGCAACAGCGGCAAGGCTGGCGCGGACAGGCCCAAAGGCGAGGCGGCAGCGCAGGCTGACAAGCCCAACAGCAAGCGCTCACGGCGGCAGCGCAACAACGAGAACCGTGAGAACGCGTCCAGCAACCACGACCACGACGACGGCGCCTCGGGCACACCCAAGGAGA…		1	35.4 (38)	N1S3	1.9	0.1	Tetrahedral	8.2°	0
Q9UK53	ING1	Inhibitor of growth protein 1	2QIC	H	AGATCCTGAAGGAGCTAGACGAGTGCTACGAGCGCTTCAGTCGCGAGACAGACGGGGCGCAGAAGCGGCGGATGCTGCACTGTGTGCAGCGCGCGCTGATCCGCAGCCAGGAGCTGGGCGACGAGAAGATCCAGATCGTGAGCCAGATGGTGGAGCTGGTGGAGAACCGCACGCGGCAGGTGGACAGCCACGTGGAGCTGTTCGAGGCGCAGCAGGAGCTGGGCGACACAGCGGGCAACAGCGGCAAGGCTGGCGCGGACAGGCCCAAAGGCGAGGCGGCAGCGCAGGCTGACAAGCCCAACAGCAAGCGCTCACGGCGGCAGCGCAACAACGAGAACCGTGAGAACGCGTCCAGCAACCACGACCACGACGACGGCGCCTCGGGCACACCCAAGGAGA…		1	35.4 (38)	N1S3	1.9	0.1	Tetrahedral	8.2°	0
Q9UK53	ING1	Inhibitor of growth protein 1	2QIC	C	AGATCCTGAAGGAGCTAGACGAGTGCTACGAGCGCTTCAGTCGCGAGACAGACGGGGCGCAGAAGCGGCGGATGCTGCACTGTGTGCAGCGCGCGCTGATCCGCAGCCAGGAGCTGGGCGACGAGAAGATCCAGATCGTGAGCCAGATGGTGGAGCTGGTGGAGAACCGCACGCGGCAGGTGGACAGCCACGTGGAGCTGTTCGAGGCGCAGCAGGAGCTGGGCGACACAGCGGGCAACAGCGGCAAGGCTGGCGCGGACAGGCCCAAAGGCGAGGCGGCAGCGCAGGCTGACAAGCCCAACAGCAAGCGCTCACGGCGGCAGCGCAACAACGAGAACCGTGAGAACGCGTCCAGCAACCACGACCACGACGACGGCGCCTCGGGCACACCCAAGGAGA…		1	35.4 (38)	N1S3	1.9	0.1	Tetrahedral	8.2°	0
Q9UK53	ING1	Inhibitor of growth protein 1	2QIC	C	AGATCCTGAAGGAGCTAGACGAGTGCTACGAGCGCTTCAGTCGCGAGACAGACGGGGCGCAGAAGCGGCGGATGCTGCACTGTGTGCAGCGCGCGCTGATCCGCAGCCAGGAGCTGGGCGACGAGAAGATCCAGATCGTGAGCCAGATGGTGGAGCTGGTGGAGAACCGCACGCGGCAGGTGGACAGCCACGTGGAGCTGTTCGAGGCGCAGCAGGAGCTGGGCGACACAGCGGGCAACAGCGGCAAGGCTGGCGCGGACAGGCCCAAAGGCGAGGCGGCAGCGCAGGCTGACAAGCCCAACAGCAAGCGCTCACGGCGGCAGCGCAACAACGAGAACCGTGAGAACGCGTCCAGCAACCACGACCACGACGACGGCGCCTCGGGCACACCCAAGGAGA…		1	36.3 (31)	S4	1.7	0.04	Tetrahedral	6.2°	0
Q9UK53	ING1	Inhibitor of growth protein 1	2QIC	C	AGATCCTGAAGGAGCTAGACGAGTGCTACGAGCGCTTCAGTCGCGAGACAGACGGGGCGCAGAAGCGGCGGATGCTGCACTGTGTGCAGCGCGCGCTGATCCGCAGCCAGGAGCTGGGCGACGAGAAGATCCAGATCGTGAGCCAGATGGTGGAGCTGGTGGAGAACCGCACGCGGCAGGTGGACAGCCACGTGGAGCTGTTCGAGGCGCAGCAGGAGCTGGGCGACACAGCGGGCAACAGCGGCAAGGCTGGCGCGGACAGGCCCAAAGGCGAGGCGGCAGCGCAGGCTGACAAGCCCAACAGCAAGCGCTCACGGCGGCAGCGCAACAACGAGAACCGTGAGAACGCGTCCAGCAACCACGACCACGACGACGGCGCCTCGGGCACACCCAAGGAGA…		1	36.3 (31)	S4	1.7	0.04	Tetrahedral	6.2°	0
Q9UK53	ING1	Inhibitor of growth protein 1	2QIC	C	AGATCCTGAAGGAGCTAGACGAGTGCTACGAGCGCTTCAGTCGCGAGACAGACGGGGCGCAGAAGCGGCGGATGCTGCACTGTGTGCAGCGCGCGCTGATCCGCAGCCAGGAGCTGGGCGACGAGAAGATCCAGATCGTGAGCCAGATGGTGGAGCTGGTGGAGAACCGCACGCGGCAGGTGGACAGCCACGTGGAGCTGTTCGAGGCGCAGCAGGAGCTGGGCGACACAGCGGGCAACAGCGGCAAGGCTGGCGCGGACAGGCCCAAAGGCGAGGCGGCAGCGCAGGCTGACAAGCCCAACAGCAAGCGCTCACGGCGGCAGCGCAACAACGAGAACCGTGAGAACGCGTCCAGCAACCACGACCACGACGACGGCGCCTCGGGCACACCCAAGGAGA…		1	36.3 (31)	S4	1.7	0.04	Tetrahedral	6.2°	0
Q9UK53	ING1	Inhibitor of growth protein 1	2QIC	C	AGATCCTGAAGGAGCTAGACGAGTGCTACGAGCGCTTCAGTCGCGAGACAGACGGGGCGCAGAAGCGGCGGATGCTGCACTGTGTGCAGCGCGCGCTGATCCGCAGCCAGGAGCTGGGCGACGAGAAGATCCAGATCGTGAGCCAGATGGTGGAGCTGGTGGAGAACCGCACGCGGCAGGTGGACAGCCACGTGGAGCTGTTCGAGGCGCAGCAGGAGCTGGGCGACACAGCGGGCAACAGCGGCAAGGCTGGCGCGGACAGGCCCAAAGGCGAGGCGGCAGCGCAGGCTGACAAGCCCAACAGCAAGCGCTCACGGCGGCAGCGCAACAACGAGAACCGTGAGAACGCGTCCAGCAACCACGACCACGACGACGGCGCCTCGGGCACACCCAAGGAGA…		1	36.3 (31)	S4	1.7	0.04	Tetrahedral	6.2°	0
Q9BYM8	RBCK1	RanBP-type and C3HC4-type zinc finger-containing protein 1	2CRC	C	GTGGGCTGGCAGTGCCCCGGGTGCACCTTCATCAACAAGCCCACGCGGCCTGGCTGTGAGATGTGCTGCCGGGCGCGCCCCGAGGCCTACCAGGTCCCCGCCTCATACCAGCCCGACGAGGAGGAGCGAGCGCGCCTGGCGGGCGAGGAGGAGGCGCTGCGTCAGTACCAGCAG		1	N/A	S4	2.5	0.016	Tetrahedral	5°	0
Q9BYM8	RBCK1	RanBP-type and C3HC4-type zinc finger-containing protein 1	2CRC	C	GTGGGCTGGCAGTGCCCCGGGTGCACCTTCATCAACAAGCCCACGCGGCCTGGCTGTGAGATGTGCTGCCGGGCGCGCCCCGAGGCCTACCAGGTCCCCGCCTCATACCAGCCCGACGAGGAGGAGCGAGCGCGCCTGGCGGGCGAGGAGGAGGCGCTGCGTCAGTACCAGCAG		1	N/A	S4	2.5	0.016	Tetrahedral	5°	0
Q9BYM8	RBCK1	RanBP-type and C3HC4-type zinc finger-containing protein 1	2CRC	C	GTGGGCTGGCAGTGCCCCGGGTGCACCTTCATCAACAAGCCCACGCGGCCTGGCTGTGAGATGTGCTGCCGGGCGCGCCCCGAGGCCTACCAGGTCCCCGCCTCATACCAGCCCGACGAGGAGGAGCGAGCGCGCCTGGCGGGCGAGGAGGAGGCGCTGCGTCAGTACCAGCAG		1	N/A	S4	2.5	0.016	Tetrahedral	5°	0
Q9BYM8	RBCK1	RanBP-type and C3HC4-type zinc finger-containing protein 1	2CRC	C	GTGGGCTGGCAGTGCCCCGGGTGCACCTTCATCAACAAGCCCACGCGGCCTGGCTGTGAGATGTGCTGCCGGGCGCGCCCCGAGGCCTACCAGGTCCCCGCCTCATACCAGCCCGACGAGGAGGAGCGAGCGCGCCTGGCGGGCGAGGAGGAGGCGCTGCGTCAGTACCAGCAG		1	N/A	S4	2.5	0.016	Tetrahedral	5°	0
Q9UGL1	KDM5B	Lysine-specific demethylase 5B	2MNY	C	GTGGACCTGTATGTCTGTCTTTTATGTGGCAGTGGCAATGATGAAGACCGGCTACTGTTGTGTGATGGCTGTGATGACAGTTACCATACCTTTTGCTTGATCCCACCTCTCCATGATGTTCCCAAGGGAGACTGGAGGTGTCCTAAGTGTTTGGCTCAG		1	N/A	N1S3	2.2	0.041	Tetrahedral	1.6°	0
Q9UGL1	KDM5B	Lysine-specific demethylase 5B	2MNY	C	GTGGACCTGTATGTCTGTCTTTTATGTGGCAGTGGCAATGATGAAGACCGGCTACTGTTGTGTGATGGCTGTGATGACAGTTACCATACCTTTTGCTTGATCCCACCTCTCCATGATGTTCCCAAGGGAGACTGGAGGTGTCCTAAGTGTTTGGCTCAG		1	N/A	N1S3	2.2	0.041	Tetrahedral	1.6°	0
Q9UGL1	KDM5B	Lysine-specific demethylase 5B	2MNY	H	GTGGACCTGTATGTCTGTCTTTTATGTGGCAGTGGCAATGATGAAGACCGGCTACTGTTGTGTGATGGCTGTGATGACAGTTACCATACCTTTTGCTTGATCCCACCTCTCCATGATGTTCCCAAGGGAGACTGGAGGTGTCCTAAGTGTTTGGCTCAG		1	N/A	N1S3	2.2	0.041	Tetrahedral	1.6°	0
Q9UGL1	KDM5B	Lysine-specific demethylase 5B	2MNY	C	GTGGACCTGTATGTCTGTCTTTTATGTGGCAGTGGCAATGATGAAGACCGGCTACTGTTGTGTGATGGCTGTGATGACAGTTACCATACCTTTTGCTTGATCCCACCTCTCCATGATGTTCCCAAGGGAGACTGGAGGTGTCCTAAGTGTTTGGCTCAG		1	N/A	N1S3	2.2	0.041	Tetrahedral	1.6°	0
Q9UGL1	KDM5B	Lysine-specific demethylase 5B	2MNY	C	GTGGACCTGTATGTCTGTCTTTTATGTGGCAGTGGCAATGATGAAGACCGGCTACTGTTGTGTGATGGCTGTGATGACAGTTACCATACCTTTTGCTTGATCCCACCTCTCCATGATGTTCCCAAGGGAGACTGGAGGTGTCCTAAGTGTTTGGCTCAG		1	N/A	S4	2.3	0.022	Tetrahedral	3.4°	0
Q9UGL1	KDM5B	Lysine-specific demethylase 5B	2MNY	C	GTGGACCTGTATGTCTGTCTTTTATGTGGCAGTGGCAATGATGAAGACCGGCTACTGTTGTGTGATGGCTGTGATGACAGTTACCATACCTTTTGCTTGATCCCACCTCTCCATGATGTTCCCAAGGGAGACTGGAGGTGTCCTAAGTGTTTGGCTCAG		1	N/A	S4	2.3	0.022	Tetrahedral	3.4°	0
Q9UGL1	KDM5B	Lysine-specific demethylase 5B	2MNY	C	GTGGACCTGTATGTCTGTCTTTTATGTGGCAGTGGCAATGATGAAGACCGGCTACTGTTGTGTGATGGCTGTGATGACAGTTACCATACCTTTTGCTTGATCCCACCTCTCCATGATGTTCCCAAGGGAGACTGGAGGTGTCCTAAGTGTTTGGCTCAG		1	N/A	S4	2.3	0.022	Tetrahedral	3.4°	0
Q9UGL1	KDM5B	Lysine-specific demethylase 5B	2MNY	C	GTGGACCTGTATGTCTGTCTTTTATGTGGCAGTGGCAATGATGAAGACCGGCTACTGTTGTGTGATGGCTGTGATGACAGTTACCATACCTTTTGCTTGATCCCACCTCTCCATGATGTTCCCAAGGGAGACTGGAGGTGTCCTAAGTGTTTGGCTCAG		1	N/A	S4	2.3	0.022	Tetrahedral	3.4°	0
Q9UGL1	KDM5B	Lysine-specific demethylase 5B	5A3N	C	GGAGTGATTGATTCGGAAAGAATGGATTTTGAGCTGTTGCCAGATGATGAACGTCAGTGTGTAAAATGCAAAACTACATGCTTCATGTCTGCCATCTCCTGTTCTTGTAAACCTGGCCTTCTTGTTTGCCTGCATCATGTAAAAGAATTGTGTTCCTGTCCTCCTTACAAATATAAATTGCG		1	27.8 (29)	N1S3	2.3	0.2	Tetrahedral	7.3°	0
Q9UGL1	KDM5B	Lysine-specific demethylase 5B	5A3N	C	GGAGTGATTGATTCGGAAAGAATGGATTTTGAGCTGTTGCCAGATGATGAACGTCAGTGTGTAAAATGCAAAACTACATGCTTCATGTCTGCCATCTCCTGTTCTTGTAAACCTGGCCTTCTTGTTTGCCTGCATCATGTAAAAGAATTGTGTTCCTGTCCTCCTTACAAATATAAATTGCG		1	27.8 (29)	N1S3	2.3	0.2	Tetrahedral	7.3°	0
Q9UGL1	KDM5B	Lysine-specific demethylase 5B	5A3N	C	GGAGTGATTGATTCGGAAAGAATGGATTTTGAGCTGTTGCCAGATGATGAACGTCAGTGTGTAAAATGCAAAACTACATGCTTCATGTCTGCCATCTCCTGTTCTTGTAAACCTGGCCTTCTTGTTTGCCTGCATCATGTAAAAGAATTGTGTTCCTGTCCTCCTTACAAATATAAATTGCG		1	27.8 (29)	N1S3	2.3	0.2	Tetrahedral	7.3°	0
Q9UGL1	KDM5B	Lysine-specific demethylase 5B	5A3N	H	GGAGTGATTGATTCGGAAAGAATGGATTTTGAGCTGTTGCCAGATGATGAACGTCAGTGTGTAAAATGCAAAACTACATGCTTCATGTCTGCCATCTCCTGTTCTTGTAAACCTGGCCTTCTTGTTTGCCTGCATCATGTAAAAGAATTGTGTTCCTGTCCTCCTTACAAATATAAATTGCG		1	27.8 (29)	N1S3	2.3	0.2	Tetrahedral	7.3°	0
Q9UGL1	KDM5B	Lysine-specific demethylase 5B	5A3N	C	GGAGTGATTGATTCGGAAAGAATGGATTTTGAGCTGTTGCCAGATGATGAACGTCAGTGTGTAAAATGCAAAACTACATGCTTCATGTCTGCCATCTCCTGTTCTTGTAAACCTGGCCTTCTTGTTTGCCTGCATCATGTAAAAGAATTGTGTTCCTGTCCTCCTTACAAATATAAATTGCG		0.4	39.9 (54.4)	S4	3.2	0.39	Tetrahedral	8.9°	0
Q9UGL1	KDM5B	Lysine-specific demethylase 5B	5A3N	C	GGAGTGATTGATTCGGAAAGAATGGATTTTGAGCTGTTGCCAGATGATGAACGTCAGTGTGTAAAATGCAAAACTACATGCTTCATGTCTGCCATCTCCTGTTCTTGTAAACCTGGCCTTCTTGTTTGCCTGCATCATGTAAAAGAATTGTGTTCCTGTCCTCCTTACAAATATAAATTGCG		0.4	39.9 (54.4)	S4	3.2	0.39	Tetrahedral	8.9°	0
Q9UGL1	KDM5B	Lysine-specific demethylase 5B	5A3N	C	GGAGTGATTGATTCGGAAAGAATGGATTTTGAGCTGTTGCCAGATGATGAACGTCAGTGTGTAAAATGCAAAACTACATGCTTCATGTCTGCCATCTCCTGTTCTTGTAAACCTGGCCTTCTTGTTTGCCTGCATCATGTAAAAGAATTGTGTTCCTGTCCTCCTTACAAATATAAATTGCG		0.4	39.9 (54.4)	S4	3.2	0.39	Tetrahedral	8.9°	0
Q9UGL1	KDM5B	Lysine-specific demethylase 5B	5A3N	C	GGAGTGATTGATTCGGAAAGAATGGATTTTGAGCTGTTGCCAGATGATGAACGTCAGTGTGTAAAATGCAAAACTACATGCTTCATGTCTGCCATCTCCTGTTCTTGTAAACCTGGCCTTCTTGTTTGCCTGCATCATGTAAAAGAATTGTGTTCCTGTCCTCCTTACAAATATAAATTGCG		0.4	39.9 (54.4)	S4	3.2	0.39	Tetrahedral	8.9°	0
Q9UGL1	KDM5B	Lysine-specific demethylase 5B	2MA5	C	AATGACTGTTGCCGAGGGAAGCGAGATGGAATTAACAGTCTTGAGAGAAAACTGAAGAGACGCCTGGAAAGAGAGGGCCTCTCCAGTGAGCGGTGGGAACGAGTTAAGAAAATGCGGACCCCCAAAAAGAAGAAAATCAAACTGAGCCACCCCAAGGACATGAACAATTTCAAGTTAGAGAGAGAGCGTAGCTATGAATTAGTTCGTTCTGCTGAAACTCATTCCCTGCCCTCAGACACATCCTATTCCGAACAGGAAGACTCTGAGGATGAAGATGCCATCTGCCCAGCTGTGAGCTGCCTGCAGCCAGAAGGAGATGAG		1	N/A	N1S3	1.9	0.059	Tetrahedral	1.9°	0
Q9UGL1	KDM5B	Lysine-specific demethylase 5B	2MA5	C	AATGACTGTTGCCGAGGGAAGCGAGATGGAATTAACAGTCTTGAGAGAAAACTGAAGAGACGCCTGGAAAGAGAGGGCCTCTCCAGTGAGCGGTGGGAACGAGTTAAGAAAATGCGGACCCCCAAAAAGAAGAAAATCAAACTGAGCCACCCCAAGGACATGAACAATTTCAAGTTAGAGAGAGAGCGTAGCTATGAATTAGTTCGTTCTGCTGAAACTCATTCCCTGCCCTCAGACACATCCTATTCCGAACAGGAAGACTCTGAGGATGAAGATGCCATCTGCCCAGCTGTGAGCTGCCTGCAGCCAGAAGGAGATGAG		1	N/A	N1S3	1.9	0.059	Tetrahedral	1.9°	0
Q9UGL1	KDM5B	Lysine-specific demethylase 5B	2MA5	H	GTGGACTGGGTCCAGTGTGATGGCAGCTGCAATCAGTGGTTTCATCAGGTCTGTGTTGGTGTCTCCCCAGAGATGGCAGAGAAAGAAGACTACATCTGTGTGCGCTGTACTGTGAAGGACGCACCAAGCCGAAAGTAAAAACACAAAAACAGATACCCCCCTACTTAATGTAATTCAGGACTCCAACCAAGAGGATTTCTTCAAATCTCAGCAAAGCTACAGGACTGGTACTCAAGCCAGCCTGTAAACGGTGCTATTTCTATTCCTTATGGGATCATTTTTCCAGGACTCTTTGAAGAAAAGAAAAAACAACTAAAAAAATTTTTGACACTTTTTGTATTTTTTCCTTAAGAGCTATTTGTGGTTGTTGAGGTTTGAAAAGCTGACTGTTTTTTTTGC…		1	N/A	N1S3	1.9	0.059	Tetrahedral	1.9°	0
Q9UGL1	KDM5B	Lysine-specific demethylase 5B	2MA5	C	GTGGACTGGGTCCAGTGTGATGGCAGCTGCAATCAGTGGTTTCATCAGGTCTGTGTTGGTGTCTCCCCAGAGATGGCAGAGAAAGAAGACTACATCTGTGTGCGCTGTACTGTGAAGGACGCACCAAGCCGAAAGTAAAAACACAAAAACAGATACCCCCCTACTTAATGTAATTCAGGACTCCAACCAAGAGGATTTCTTCAAATCTCAGCAAAGCTACAGGACTGGTACTCAAGCCAGCCTGTAAACGGTGCTATTTCTATTCCTTATGGGATCATTTTTCCAGGACTCTTTGAAGAAAAGAAAAAACAACTAAAAAAATTTTTGACACTTTTTGTATTTTTTCCTTAAGAGCTATTTGTGGTTGTTGAGGTTTGAAAAGCTGACTGTTTTTTTTGC…		1	N/A	N1S3	1.9	0.059	Tetrahedral	1.9°	0
Q9UGL1	KDM5B	Lysine-specific demethylase 5B	2MA5	C	GTGGACTGGGTCCAGTGTGATGGCAGCTGCAATCAGTGGTTTCATCAGGTCTGTGTTGGTGTCTCCCCAGAGATGGCAGAGAAAGAAGACTACATCTGTGTGCGCTGTACTGTGAAGGACGCACCAAGCCGAAAGTAAAAACACAAAAACAGATACCCCCCTACTTAATGTAATTCAGGACTCCAACCAAGAGGATTTCTTCAAATCTCAGCAAAGCTACAGGACTGGTACTCAAGCCAGCCTGTAAACGGTGCTATTTCTATTCCTTATGGGATCATTTTTCCAGGACTCTTTGAAGAAAAGAAAAAACAACTAAAAAAATTTTTGACACTTTTTGTATTTTTTCCTTAAGAGCTATTTGTGGTTGTTGAGGTTTGAAAAGCTGACTGTTTTTTTTGC…		1	N/A	S4	2	0.01	Tetrahedral	1.7°	0
Q9UGL1	KDM5B	Lysine-specific demethylase 5B	2MA5	C	GTGGACTGGGTCCAGTGTGATGGCAGCTGCAATCAGTGGTTTCATCAGGTCTGTGTTGGTGTCTCCCCAGAGATGGCAGAGAAAGAAGACTACATCTGTGTGCGCTGTACTGTGAAGGACGCACCAAGCCGAAAGTAAAAACACAAAAACAGATACCCCCCTACTTAATGTAATTCAGGACTCCAACCAAGAGGATTTCTTCAAATCTCAGCAAAGCTACAGGACTGGTACTCAAGCCAGCCTGTAAACGGTGCTATTTCTATTCCTTATGGGATCATTTTTCCAGGACTCTTTGAAGAAAAGAAAAAACAACTAAAAAAATTTTTGACACTTTTTGTATTTTTTCCTTAAGAGCTATTTGTGGTTGTTGAGGTTTGAAAAGCTGACTGTTTTTTTTGC…		1	N/A	S4	2	0.01	Tetrahedral	1.7°	0
Q9UGL1	KDM5B	Lysine-specific demethylase 5B	2MA5	C	GTGGACTGGGTCCAGTGTGATGGCAGCTGCAATCAGTGGTTTCATCAGGTCTGTGTTGGTGTCTCCCCAGAGATGGCAGAGAAAGAAGACTACATCTGTGTGCGCTGTACTGTGAAGGACGCACCAAGCCGAAAGTAAAAACACAAAAACAGATACCCCCCTACTTAATGTAATTCAGGACTCCAACCAAGAGGATTTCTTCAAATCTCAGCAAAGCTACAGGACTGGTACTCAAGCCAGCCTGTAAACGGTGCTATTTCTATTCCTTATGGGATCATTTTTCCAGGACTCTTTGAAGAAAAGAAAAAACAACTAAAAAAATTTTTGACACTTTTTGTATTTTTTCCTTAAGAGCTATTTGTGGTTGTTGAGGTTTGAAAAGCTGACTGTTTTTTTTGC…		1	N/A	S4	2	0.01	Tetrahedral	1.7°	0
Q9UGL1	KDM5B	Lysine-specific demethylase 5B	2MA5	C	GTGGACTGGGTCCAGTGTGATGGCAGCTGCAATCAGTGGTTTCATCAGGTCTGTGTTGGTGTCTCCCCAGAGATGGCAGAGAAAGAAGACTACATCTGTGTGCGCTGTACTGTGAAGGACGCACCAAGCCGAAAGTAAAAACACAAAAACAGATACCCCCCTACTTAATGTAATTCAGGACTCCAACCAAGAGGATTTCTTCAAATCTCAGCAAAGCTACAGGACTGGTACTCAAGCCAGCCTGTAAACGGTGCTATTTCTATTCCTTATGGGATCATTTTTCCAGGACTCTTTGAAGAAAAGAAAAAACAACTAAAAAAATTTTTGACACTTTTTGTATTTTTTCCTTAAGAGCTATTTGTGGTTGTTGAGGTTTGAAAAGCTGACTGTTTTTTTTGC…		1	N/A	S4	2	0.01	Tetrahedral	1.7°	0
Q16775	HAGH	Hydroxyacylglutathione hydrolase, mitochondrial	1QH3	H	GTCGTGGACGCGGCGAGAAAGCACGGGGTGAAACTGACCACAGTGCTCACCACCCACCACCACTG		1	20.4 (17.7)	O3N3	1.5	0.08	Octahedral	9.9°	0
Q16775	HAGH	Hydroxyacylglutathione hydrolase, mitochondrial	1QH3	H	GTCGTGGACGCGGCGAGAAAGCACGGGGTGAAACTGACCACAGTGCTCACCACCCACCACCACTG		1	20.4 (17.7)	O3N3	1.5	0.08	Octahedral	9.9°	0
Q16775	HAGH	Hydroxyacylglutathione hydrolase, mitochondrial	1QH3	H	GTGGGGTCTCTGAACGTCAAGTGCCTGGCGACCCCGTGCCACACTTCAGGACACATTTGTTACTTCGTGAGCAAGCCCGGAGGCTCGGAGCCCCCTGCCGTGTTCACAG		1	20.4 (17.7)	O3N3	1.5	0.08	Octahedral	9.9°	0
Q16775	HAGH	Hydroxyacylglutathione hydrolase, mitochondrial	1QH3	D	GTGACACCTTGTTTGTGGCTGGCTGCGGGAAGTTCTATGAAGGGACTGCGGATGAGATGTGTAAAGCTCTGCTGGAGGTCTTGGGCCGGCTCCCCCCGGACACA		1	20.4 (17.7)	O3N3	1.5	0.08	Octahedral	9.9°	0
Q16775	HAGH	Hydroxyacylglutathione hydrolase, mitochondrial	1QH3	D	GGACCATGCTGGCGGGAATGAGAAACTGGTCAAGCTGGAGTCGGGACTGAAGGTGTACGGGGGTGACGACCGTATCGGGGCCCTGACTCACAAGATCACTCACCTGTCCACACTGCAG		1	18.8 (15.4)	O4N2	1.7	0.057	Octahedral	13.6°	0
Q16775	HAGH	Hydroxyacylglutathione hydrolase, mitochondrial	1QH3	H	GGACCATGCTGGCGGGAATGAGAAACTGGTCAAGCTGGAGTCGGGACTGAAGGTGTACGGGGGTGACGACCGTATCGGGGCCCTGACTCACAAGATCACTCACCTGTCCACACTGCAG		1	18.8 (15.4)	O4N2	1.7	0.057	Octahedral	13.6°	0
Q16775	HAGH	Hydroxyacylglutathione hydrolase, mitochondrial	1QH3	H	AGAGTCTACTGTGGCCACGAGTACACCATCAACAACCTCAAGTTTGCACGCCACGTGGAGCCCGGCAATGCCGCCATCCGGGAGAAGCTGGCCTGGGCCAAG		1	18.8 (15.4)	O4N2	1.7	0.057	Octahedral	13.6°	0
P41229	KDM5C	Lysine-specific demethylase 5C	5FWJ	C	GGTATCACAGAGGCTGAGCGAGAGGCTTTCGAGCTGCTCCCAGATGATGAGCGCCAGTGTATCAAGTGCAAGACTACGTGTTTCCTGTCAGCCCTGGCCTGCTACGACTGCCCAGACGGCCTTGTCTGCCTTTCCCACATCAATGATCTCTGCAAGTGCTCCAGTAGCCGGCAGTACCTGCG		1	30.4 (28)	N1S3	1.9	0.072	Tetrahedral	4.9°	0
P41229	KDM5C	Lysine-specific demethylase 5C	5FWJ	C	GGTATCACAGAGGCTGAGCGAGAGGCTTTCGAGCTGCTCCCAGATGATGAGCGCCAGTGTATCAAGTGCAAGACTACGTGTTTCCTGTCAGCCCTGGCCTGCTACGACTGCCCAGACGGCCTTGTCTGCCTTTCCCACATCAATGATCTCTGCAAGTGCTCCAGTAGCCGGCAGTACCTGCG		1	30.4 (28)	N1S3	1.9	0.072	Tetrahedral	4.9°	0
P41229	KDM5C	Lysine-specific demethylase 5C	5FWJ	C	GGTATCACAGAGGCTGAGCGAGAGGCTTTCGAGCTGCTCCCAGATGATGAGCGCCAGTGTATCAAGTGCAAGACTACGTGTTTCCTGTCAGCCCTGGCCTGCTACGACTGCCCAGACGGCCTTGTCTGCCTTTCCCACATCAATGATCTCTGCAAGTGCTCCAGTAGCCGGCAGTACCTGCG		1	30.4 (28)	N1S3	1.9	0.072	Tetrahedral	4.9°	0
P41229	KDM5C	Lysine-specific demethylase 5C	5FWJ	H	GGTATCACAGAGGCTGAGCGAGAGGCTTTCGAGCTGCTCCCAGATGATGAGCGCCAGTGTATCAAGTGCAAGACTACGTGTTTCCTGTCAGCCCTGGCCTGCTACGACTGCCCAGACGGCCTTGTCTGCCTTTCCCACATCAATGATCTCTGCAAGTGCTCCAGTAGCCGGCAGTACCTGCG		1	30.4 (28)	N1S3	1.9	0.072	Tetrahedral	4.9°	0
P41229	KDM5C	Lysine-specific demethylase 5C	5FWJ	C	GGTATCACAGAGGCTGAGCGAGAGGCTTTCGAGCTGCTCCCAGATGATGAGCGCCAGTGTATCAAGTGCAAGACTACGTGTTTCCTGTCAGCCCTGGCCTGCTACGACTGCCCAGACGGCCTTGTCTGCCTTTCCCACATCAATGATCTCTGCAAGTGCTCCAGTAGCCGGCAGTACCTGCG		1	58.5 (58.5)	S4	1.7	0.096	Tetrahedral	5°	0
P41229	KDM5C	Lysine-specific demethylase 5C	5FWJ	C	GGTATCACAGAGGCTGAGCGAGAGGCTTTCGAGCTGCTCCCAGATGATGAGCGCCAGTGTATCAAGTGCAAGACTACGTGTTTCCTGTCAGCCCTGGCCTGCTACGACTGCCCAGACGGCCTTGTCTGCCTTTCCCACATCAATGATCTCTGCAAGTGCTCCAGTAGCCGGCAGTACCTGCG		1	58.5 (58.5)	S4	1.7	0.096	Tetrahedral	5°	0
P41229	KDM5C	Lysine-specific demethylase 5C	5FWJ	C	GGTATCACAGAGGCTGAGCGAGAGGCTTTCGAGCTGCTCCCAGATGATGAGCGCCAGTGTATCAAGTGCAAGACTACGTGTTTCCTGTCAGCCCTGGCCTGCTACGACTGCCCAGACGGCCTTGTCTGCCTTTCCCACATCAATGATCTCTGCAAGTGCTCCAGTAGCCGGCAGTACCTGCG		1	58.5 (58.5)	S4	1.7	0.096	Tetrahedral	5°	0
P41229	KDM5C	Lysine-specific demethylase 5C	5FWJ	C	GGTATCACAGAGGCTGAGCGAGAGGCTTTCGAGCTGCTCCCAGATGATGAGCGCCAGTGTATCAAGTGCAAGACTACGTGTTTCCTGTCAGCCCTGGCCTGCTACGACTGCCCAGACGGCCTTGTCTGCCTTTCCCACATCAATGATCTCTGCAAGTGCTCCAGTAGCCGGCAGTACCTGCG		1	58.5 (58.5)	S4	1.7	0.096	Tetrahedral	5°	0
Q9BY66	KDM5D	Lysine-specific demethylase 5D	2E6R	C	ATTGACTCATATATTTGCCAAGTATGCTCCCGTGGGGATGAAGATGATAAGCTTCTTTTCTGTGATGGCTGTGATGACAATTACCACATCTTCTGCTTGTTACCACCCCTTCCTGAAATCCCCAGAGGCATCTGGAGGTGCCCAAAATGTATCTTGGCG		1	N/A	N1S3	2.1	0.055	Tetrahedral	4°	0
Q9BY66	KDM5D	Lysine-specific demethylase 5D	2E6R	C	ATTGACTCATATATTTGCCAAGTATGCTCCCGTGGGGATGAAGATGATAAGCTTCTTTTCTGTGATGGCTGTGATGACAATTACCACATCTTCTGCTTGTTACCACCCCTTCCTGAAATCCCCAGAGGCATCTGGAGGTGCCCAAAATGTATCTTGGCG		1	N/A	N1S3	2.1	0.055	Tetrahedral	4°	0
Q9BY66	KDM5D	Lysine-specific demethylase 5D	2E6R	H	ATTGACTCATATATTTGCCAAGTATGCTCCCGTGGGGATGAAGATGATAAGCTTCTTTTCTGTGATGGCTGTGATGACAATTACCACATCTTCTGCTTGTTACCACCCCTTCCTGAAATCCCCAGAGGCATCTGGAGGTGCCCAAAATGTATCTTGGCG		1	N/A	N1S3	2.1	0.055	Tetrahedral	4°	0
Q9BY66	KDM5D	Lysine-specific demethylase 5D	2E6R	C	ATTGACTCATATATTTGCCAAGTATGCTCCCGTGGGGATGAAGATGATAAGCTTCTTTTCTGTGATGGCTGTGATGACAATTACCACATCTTCTGCTTGTTACCACCCCTTCCTGAAATCCCCAGAGGCATCTGGAGGTGCCCAAAATGTATCTTGGCG		1	N/A	N1S3	2.1	0.055	Tetrahedral	4°	0
Q9BY66	KDM5D	Lysine-specific demethylase 5D	2E6R	C	ATTGACTCATATATTTGCCAAGTATGCTCCCGTGGGGATGAAGATGATAAGCTTCTTTTCTGTGATGGCTGTGATGACAATTACCACATCTTCTGCTTGTTACCACCCCTTCCTGAAATCCCCAGAGGCATCTGGAGGTGCCCAAAATGTATCTTGGCG		1	N/A	S4	2.3	0.034	Tetrahedral	4.9°	0
Q9BY66	KDM5D	Lysine-specific demethylase 5D	2E6R	C	ATTGACTCATATATTTGCCAAGTATGCTCCCGTGGGGATGAAGATGATAAGCTTCTTTTCTGTGATGGCTGTGATGACAATTACCACATCTTCTGCTTGTTACCACCCCTTCCTGAAATCCCCAGAGGCATCTGGAGGTGCCCAAAATGTATCTTGGCG		1	N/A	S4	2.3	0.034	Tetrahedral	4.9°	0
Q9BY66	KDM5D	Lysine-specific demethylase 5D	2E6R	C	ATTGACTCATATATTTGCCAAGTATGCTCCCGTGGGGATGAAGATGATAAGCTTCTTTTCTGTGATGGCTGTGATGACAATTACCACATCTTCTGCTTGTTACCACCCCTTCCTGAAATCCCCAGAGGCATCTGGAGGTGCCCAAAATGTATCTTGGCG		1	N/A	S4	2.3	0.034	Tetrahedral	4.9°	0
Q9BY66	KDM5D	Lysine-specific demethylase 5D	2E6R	C	ATTGACTCATATATTTGCCAAGTATGCTCCCGTGGGGATGAAGATGATAAGCTTCTTTTCTGTGATGGCTGTGATGACAATTACCACATCTTCTGCTTGTTACCACCCCTTCCTGAAATCCCCAGAGGCATCTGGAGGTGCCCAAAATGTATCTTGGCG		1	N/A	S4	2.3	0.034	Tetrahedral	4.9°	0
O94953	KDM4B	Lysine-specific demethylase 4B	4LXL	C	GCTTCTTCCCCGGGAGCTCGCAGGGCTGCGACGCCTTCCTGCGGCATAAGATGACCCTCATCTCGCCCATCATCCTGAAGAAGTACGGGATCCCCTTCAGCCGG		1	30.8 (30.2)	N1S3	2.1	0.081	Tetrahedral	8°	0
O94953	KDM4B	Lysine-specific demethylase 4B	4LXL	H	GCTTCTTCCCCGGGAGCTCGCAGGGCTGCGACGCCTTCCTGCGGCATAAGATGACCCTCATCTCGCCCATCATCCTGAAGAAGTACGGGATCCCCTTCAGCCGG		1	30.8 (30.2)	N1S3	2.1	0.081	Tetrahedral	8°	0
O94953	KDM4B	Lysine-specific demethylase 4B	4LXL	C	TGCACGTGCCGGAAGGACATGGTCAAGATCTCCATGGACGTGTTCGTGCGCATCCTGCAGCCCGAGCGCTACGAGCTGTGGAAGCAGGGCAAGGACCTCACGGTGCTGGACCACACGCGGCCCACGGCGCTCACCAGCCCCGAGCTGAGCTCCTGGAGTGCATCCCGGGCCTCGCTGAAGGCCAAGCTCCTCCGCAG		1	30.8 (30.2)	N1S3	2.1	0.081	Tetrahedral	8°	0
O94953	KDM4B	Lysine-specific demethylase 4B	4LXL	C	TGCACGTGCCGGAAGGACATGGTCAAGATCTCCATGGACGTGTTCGTGCGCATCCTGCAGCCCGAGCGCTACGAGCTGTGGAAGCAGGGCAAGGACCTCACGGTGCTGGACCACACGCGGCCCACGGCGCTCACCAGCCCCGAGCTGAGCTCCTGGAGTGCATCCCGGGCCTCGCTGAAGGCCAAGCTCCTCCGCAG		1	30.8 (30.2)	N1S3	2.1	0.081	Tetrahedral	8°	0
Q9Y2K7	KDM2A	Lysine-specific demethylase 2A	4BBQ	C	CTTAAATTCCCCACTCGGCCAAAGGTGCGGGTTCCTACCATCCCCATTACGAAGCCTCACACTATGAAACCAGCTCCACGGTTAACACCTGTGAGGCCAGCTGCTGCCTCCCCGATTGTGTCAGGAGCCAGACGGAGACGAGTGCGATGTCGAAAATGCAAAGCCTGTGTGCAAGGAGAGTGTGGTGTTTGCCACTACTGCAGAGACATGAAGAAGTTTGGGGGGCCTGGACGCATGAAGCAGTCCTGTGTCCTCCGACAGTGCTTGGCA		0.82	30.6 (38.4)	S4	2.2	0.12	Tetrahedral	6.9°	0
Q9Y2K7	KDM2A	Lysine-specific demethylase 2A	4BBQ	C	CTTAAATTCCCCACTCGGCCAAAGGTGCGGGTTCCTACCATCCCCATTACGAAGCCTCACACTATGAAACCAGCTCCACGGTTAACACCTGTGAGGCCAGCTGCTGCCTCCCCGATTGTGTCAGGAGCCAGACGGAGACGAGTGCGATGTCGAAAATGCAAAGCCTGTGTGCAAGGAGAGTGTGGTGTTTGCCACTACTGCAGAGACATGAAGAAGTTTGGGGGGCCTGGACGCATGAAGCAGTCCTGTGTCCTCCGACAGTGCTTGGCA		0.82	30.6 (38.4)	S4	2.2	0.12	Tetrahedral	6.9°	0
Q9Y2K7	KDM2A	Lysine-specific demethylase 2A	4BBQ	C	CTTAAATTCCCCACTCGGCCAAAGGTGCGGGTTCCTACCATCCCCATTACGAAGCCTCACACTATGAAACCAGCTCCACGGTTAACACCTGTGAGGCCAGCTGCTGCCTCCCCGATTGTGTCAGGAGCCAGACGGAGACGAGTGCGATGTCGAAAATGCAAAGCCTGTGTGCAAGGAGAGTGTGGTGTTTGCCACTACTGCAGAGACATGAAGAAGTTTGGGGGGCCTGGACGCATGAAGCAGTCCTGTGTCCTCCGACAGTGCTTGGCA		0.82	30.6 (38.4)	S4	2.2	0.12	Tetrahedral	6.9°	0
Q9Y2K7	KDM2A	Lysine-specific demethylase 2A	4BBQ	C	CTTAAATTCCCCACTCGGCCAAAGGTGCGGGTTCCTACCATCCCCATTACGAAGCCTCACACTATGAAACCAGCTCCACGGTTAACACCTGTGAGGCCAGCTGCTGCCTCCCCGATTGTGTCAGGAGCCAGACGGAGACGAGTGCGATGTCGAAAATGCAAAGCCTGTGTGCAAGGAGAGTGTGGTGTTTGCCACTACTGCAGAGACATGAAGAAGTTTGGGGGGCCTGGACGCATGAAGCAGTCCTGTGTCCTCCGACAGTGCTTGGCA		0.82	30.6 (38.4)	S4	2.2	0.12	Tetrahedral	6.9°	0
Q9Y2K7	KDM2A	Lysine-specific demethylase 2A	4BBQ	C	CTTAAATTCCCCACTCGGCCAAAGGTGCGGGTTCCTACCATCCCCATTACGAAGCCTCACACTATGAAACCAGCTCCACGGTTAACACCTGTGAGGCCAGCTGCTGCCTCCCCGATTGTGTCAGGAGCCAGACGGAGACGAGTGCGATGTCGAAAATGCAAAGCCTGTGTGCAAGGAGAGTGTGGTGTTTGCCACTACTGCAGAGACATGAAGAAGTTTGGGGGGCCTGGACGCATGAAGCAGTCCTGTGTCCTCCGACAGTGCTTGGCA		1	28.8 (28.7)	S4	2	0.13	Tetrahedral	5.1°	0
Q9Y2K7	KDM2A	Lysine-specific demethylase 2A	4BBQ	C	CTTAAATTCCCCACTCGGCCAAAGGTGCGGGTTCCTACCATCCCCATTACGAAGCCTCACACTATGAAACCAGCTCCACGGTTAACACCTGTGAGGCCAGCTGCTGCCTCCCCGATTGTGTCAGGAGCCAGACGGAGACGAGTGCGATGTCGAAAATGCAAAGCCTGTGTGCAAGGAGAGTGTGGTGTTTGCCACTACTGCAGAGACATGAAGAAGTTTGGGGGGCCTGGACGCATGAAGCAGTCCTGTGTCCTCCGACAGTGCTTGGCA		1	28.8 (28.7)	S4	2	0.13	Tetrahedral	5.1°	0
Q9Y2K7	KDM2A	Lysine-specific demethylase 2A	4BBQ	C	CTTAAATTCCCCACTCGGCCAAAGGTGCGGGTTCCTACCATCCCCATTACGAAGCCTCACACTATGAAACCAGCTCCACGGTTAACACCTGTGAGGCCAGCTGCTGCCTCCCCGATTGTGTCAGGAGCCAGACGGAGACGAGTGCGATGTCGAAAATGCAAAGCCTGTGTGCAAGGAGAGTGTGGTGTTTGCCACTACTGCAGAGACATGAAGAAGTTTGGGGGGCCTGGACGCATGAAGCAGTCCTGTGTCCTCCGACAGTGCTTGGCA		1	28.8 (28.7)	S4	2	0.13	Tetrahedral	5.1°	0
Q9Y2K7	KDM2A	Lysine-specific demethylase 2A	4BBQ	C	CTTAAATTCCCCACTCGGCCAAAGGTGCGGGTTCCTACCATCCCCATTACGAAGCCTCACACTATGAAACCAGCTCCACGGTTAACACCTGTGAGGCCAGCTGCTGCCTCCCCGATTGTGTCAGGAGCCAGACGGAGACGAGTGCGATGTCGAAAATGCAAAGCCTGTGTGCAAGGAGAGTGTGGTGTTTGCCACTACTGCAGAGACATGAAGAAGTTTGGGGGGCCTGGACGCATGAAGCAGTCCTGTGTCCTCCGACAGTGCTTGGCA		1	28.8 (28.7)	S4	2	0.13	Tetrahedral	5.1°	0
Q9Y2K7	KDM2A	Lysine-specific demethylase 2A	4BBQ	C	CCCAGACTGCCTCACTCAGTCACATGTTCCCTCTGTGGAGAGGTGGATCAGAATGAAGAGACACAAGACTTTGAGAAGAAACTCATGGAATGCTGTATCTGCAATGAGATTGTTCATCCTGGCTGCCTCCAG		0.94	47.3 (50.1)	N1S3	1.8	0.045	Tetrahedral	7.6°	0
Q9Y2K7	KDM2A	Lysine-specific demethylase 2A	4BBQ	C	CCCAGACTGCCTCACTCAGTCACATGTTCCCTCTGTGGAGAGGTGGATCAGAATGAAGAGACACAAGACTTTGAGAAGAAACTCATGGAATGCTGTATCTGCAATGAGATTGTTCATCCTGGCTGCCTCCAG		0.94	47.3 (50.1)	N1S3	1.8	0.045	Tetrahedral	7.6°	0
Q9Y2K7	KDM2A	Lysine-specific demethylase 2A	4BBQ	H	CCCAGACTGCCTCACTCAGTCACATGTTCCCTCTGTGGAGAGGTGGATCAGAATGAAGAGACACAAGACTTTGAGAAGAAACTCATGGAATGCTGTATCTGCAATGAGATTGTTCATCCTGGCTGCCTCCAG		0.94	47.3 (50.1)	N1S3	1.8	0.045	Tetrahedral	7.6°	0
Q9Y2K7	KDM2A	Lysine-specific demethylase 2A	4BBQ	C	CCCAGACTGCCTCACTCAGTCACATGTTCCCTCTGTGGAGAGGTGGATCAGAATGAAGAGACACAAGACTTTGAGAAGAAACTCATGGAATGCTGTATCTGCAATGAGATTGTTCATCCTGGCTGCCTCCAG		0.94	47.3 (50.1)	N1S3	1.8	0.045	Tetrahedral	7.6°	0
Q9Y2K7	KDM2A	Lysine-specific demethylase 2A	4BBQ	C	CCCAGACTGCCTCACTCAGTCACATGTTCCCTCTGTGGAGAGGTGGATCAGAATGAAGAGACACAAGACTTTGAGAAGAAACTCATGGAATGCTGTATCTGCAATGAGATTGTTCATCCTGGCTGCCTCCAG		0.86	36.3 (42.2)	S4	2.1	0.12	Tetrahedral	5.1°	0
Q9Y2K7	KDM2A	Lysine-specific demethylase 2A	4BBQ	C	CCCAGACTGCCTCACTCAGTCACATGTTCCCTCTGTGGAGAGGTGGATCAGAATGAAGAGACACAAGACTTTGAGAAGAAACTCATGGAATGCTGTATCTGCAATGAGATTGTTCATCCTGGCTGCCTCCAG		0.86	36.3 (42.2)	S4	2.1	0.12	Tetrahedral	5.1°	0
Q9Y2K7	KDM2A	Lysine-specific demethylase 2A	4BBQ	C	ATGGACGGAGAGGGGTTGCTTAACGAAGAATTGCCAAATTGCTGGGAATGTCCAAAGTGCTACCAGGAGGACAGCTCGGAGAAAGCCCAG		0.86	36.3 (42.2)	S4	2.1	0.12	Tetrahedral	5.1°	0
Q9Y2K7	KDM2A	Lysine-specific demethylase 2A	4BBQ	C	ATGGACGGAGAGGGGTTGCTTAACGAAGAATTGCCAAATTGCTGGGAATGTCCAAAGTGCTACCAGGAGGACAGCTCGGAGAAAGCCCAG		0.86	36.3 (42.2)	S4	2.1	0.12	Tetrahedral	5.1°	0
Q9BZB8	CPEB1	Cytoplasmic polyadenylation element-binding protein 1	2M13	C	GTTCAGATTGACCCCTACCTAGAAGATTCTCTGTGTCATATCTGCAGTTCTCAGCCTGGTCCTTTCTTCTGTCGAGATCAG		1	N/A	S4	2.2	0.019	Tetrahedral	2.9°	0
Q9BZB8	CPEB1	Cytoplasmic polyadenylation element-binding protein 1	2M13	C	GTTCAGATTGACCCCTACCTAGAAGATTCTCTGTGTCATATCTGCAGTTCTCAGCCTGGTCCTTTCTTCTGTCGAGATCAG		1	N/A	S4	2.2	0.019	Tetrahedral	2.9°	0
Q9BZB8	CPEB1	Cytoplasmic polyadenylation element-binding protein 1	2M13	C	GTCTGCTTCAAATACTTCTGCCGGAGCTGCTGGCACTGGCGGCACAGCATGGAGGGCCTGCGCCACCACAGCCCCCTGATGCGGAACCAGAAGAACCGAGATTCCAGCTAGAGGAGCTGGCCTTGCCCAGTGGCCTGTGGCGCCCAAAGCTGGCAGGTCAGGCAAGCAGCCTGCACCACCCTGCCACTGGCGACCAGGGAGCTGGCTTCCCAAGGACAAGGGAAAATTGTAGTCACCTTTGCACTTGCTGAATCTGTCTTTGTTTCTGCACTAATTAATGCACATTGAGTTTTGTCAGGTTTTGTTTTCAGGGGGTGTACCAAGGGCAAGGACCCTCTGGCTTACCCTCCAAGCGACTCTGTAGTTTTCCCAGATTTTAGTTCCTCATTTTGCAGATGA…		1	N/A	S4	2.2	0.019	Tetrahedral	2.9°	0
Q9BZB8	CPEB1	Cytoplasmic polyadenylation element-binding protein 1	2M13	C	GTCTGCTTCAAATACTTCTGCCGGAGCTGCTGGCACTGGCGGCACAGCATGGAGGGCCTGCGCCACCACAGCCCCCTGATGCGGAACCAGAAGAACCGAGATTCCAGCTAGAGGAGCTGGCCTTGCCCAGTGGCCTGTGGCGCCCAAAGCTGGCAGGTCAGGCAAGCAGCCTGCACCACCCTGCCACTGGCGACCAGGGAGCTGGCTTCCCAAGGACAAGGGAAAATTGTAGTCACCTTTGCACTTGCTGAATCTGTCTTTGTTTCTGCACTAATTAATGCACATTGAGTTTTGTCAGGTTTTGTTTTCAGGGGGTGTACCAAGGGCAAGGACCCTCTGGCTTACCCTCCAAGCGACTCTGTAGTTTTCCCAGATTTTAGTTCCTCATTTTGCAGATGA…		1	N/A	S4	2.2	0.019	Tetrahedral	2.9°	0
Q9BZB8	CPEB1	Cytoplasmic polyadenylation element-binding protein 1	2M13	C	GTTCAGATTGACCCCTACCTAGAAGATTCTCTGTGTCATATCTGCAGTTCTCAGCCTGGTCCTTTCTTCTGTCGAGATCAG		1	N/A	N2S2	2.1	0.055	Tetrahedral	4.5°	0
Q9BZB8	CPEB1	Cytoplasmic polyadenylation element-binding protein 1	2M13	C	GTCTGCTTCAAATACTTCTGCCGGAGCTGCTGGCACTGGCGGCACAGCATGGAGGGCCTGCGCCACCACAGCCCCCTGATGCGGAACCAGAAGAACCGAGATTCCAGCTAGAGGAGCTGGCCTTGCCCAGTGGCCTGTGGCGCCCAAAGCTGGCAGGTCAGGCAAGCAGCCTGCACCACCCTGCCACTGGCGACCAGGGAGCTGGCTTCCCAAGGACAAGGGAAAATTGTAGTCACCTTTGCACTTGCTGAATCTGTCTTTGTTTCTGCACTAATTAATGCACATTGAGTTTTGTCAGGTTTTGTTTTCAGGGGGTGTACCAAGGGCAAGGACCCTCTGGCTTACCCTCCAAGCGACTCTGTAGTTTTCCCAGATTTTAGTTCCTCATTTTGCAGATGA…		1	N/A	N2S2	2.1	0.055	Tetrahedral	4.5°	0
Q9BZB8	CPEB1	Cytoplasmic polyadenylation element-binding protein 1	2M13	H	GTCTGCTTCAAATACTTCTGCCGGAGCTGCTGGCACTGGCGGCACAGCATGGAGGGCCTGCGCCACCACAGCCCCCTGATGCGGAACCAGAAGAACCGAGATTCCAGCTAGAGGAGCTGGCCTTGCCCAGTGGCCTGTGGCGCCCAAAGCTGGCAGGTCAGGCAAGCAGCCTGCACCACCCTGCCACTGGCGACCAGGGAGCTGGCTTCCCAAGGACAAGGGAAAATTGTAGTCACCTTTGCACTTGCTGAATCTGTCTTTGTTTCTGCACTAATTAATGCACATTGAGTTTTGTCAGGTTTTGTTTTCAGGGGGTGTACCAAGGGCAAGGACCCTCTGGCTTACCCTCCAAGCGACTCTGTAGTTTTCCCAGATTTTAGTTCCTCATTTTGCAGATGA…		1	N/A	N2S2	2.1	0.055	Tetrahedral	4.5°	0
Q9BZB8	CPEB1	Cytoplasmic polyadenylation element-binding protein 1	2M13	H	GTCTGCTTCAAATACTTCTGCCGGAGCTGCTGGCACTGGCGGCACAGCATGGAGGGCCTGCGCCACCACAGCCCCCTGATGCGGAACCAGAAGAACCGAGATTCCAGCTAGAGGAGCTGGCCTTGCCCAGTGGCCTGTGGCGCCCAAAGCTGGCAGGTCAGGCAAGCAGCCTGCACCACCCTGCCACTGGCGACCAGGGAGCTGGCTTCCCAAGGACAAGGGAAAATTGTAGTCACCTTTGCACTTGCTGAATCTGTCTTTGTTTCTGCACTAATTAATGCACATTGAGTTTTGTCAGGTTTTGTTTTCAGGGGGTGTACCAAGGGCAAGGACCCTCTGGCTTACCCTCCAAGCGACTCTGTAGTTTTCCCAGATTTTAGTTCCTCATTTTGCAGATGA…		1	N/A	N2S2	2.1	0.055	Tetrahedral	4.5°	0
O95714	HERC2	E3 ubiquitin-protein ligase HERC2	6WW3	C	GTGTGATGGATGTCAGATGTTTCCTATCAATGGATCCAGATTCAAATGCAGAAACTGTGATGACTTTGATTTTTGTGAAACGTGTTTCAAGACCAAAAAACACAATACCAGGCATACATTTGGCAGAATAAATGAACCAG		1	11.9 (9.4)	S4	2.1	0.13	Tetrahedral	4.2°	0
O95714	HERC2	E3 ubiquitin-protein ligase HERC2	6WW3	C	GTGTGATGGATGTCAGATGTTTCCTATCAATGGATCCAGATTCAAATGCAGAAACTGTGATGACTTTGATTTTTGTGAAACGTGTTTCAAGACCAAAAAACACAATACCAGGCATACATTTGGCAGAATAAATGAACCAG		1	11.9 (9.4)	S4	2.1	0.13	Tetrahedral	4.2°	0
O95714	HERC2	E3 ubiquitin-protein ligase HERC2	6WW3	C	GTGTGATGGATGTCAGATGTTTCCTATCAATGGATCCAGATTCAAATGCAGAAACTGTGATGACTTTGATTTTTGTGAAACGTGTTTCAAGACCAAAAAACACAATACCAGGCATACATTTGGCAGAATAAATGAACCAG		1	11.9 (9.4)	S4	2.1	0.13	Tetrahedral	4.2°	0
O95714	HERC2	E3 ubiquitin-protein ligase HERC2	6WW3	C	GTGTGATGGATGTCAGATGTTTCCTATCAATGGATCCAGATTCAAATGCAGAAACTGTGATGACTTTGATTTTTGTGAAACGTGTTTCAAGACCAAAAAACACAATACCAGGCATACATTTGGCAGAATAAATGAACCAG		1	11.9 (9.4)	S4	2.1	0.13	Tetrahedral	4.2°	0
O95714	HERC2	E3 ubiquitin-protein ligase HERC2	6WW3	C	GTGTGATGGATGTCAGATGTTTCCTATCAATGGATCCAGATTCAAATGCAGAAACTGTGATGACTTTGATTTTTGTGAAACGTGTTTCAAGACCAAAAAACACAATACCAGGCATACATTTGGCAGAATAAATGAACCAG		1	9.2 (7.7)	N2S2	1.8	0.12	Tetrahedral	6.9°	0
O95714	HERC2	E3 ubiquitin-protein ligase HERC2	6WW3	C	GTGTGATGGATGTCAGATGTTTCCTATCAATGGATCCAGATTCAAATGCAGAAACTGTGATGACTTTGATTTTTGTGAAACGTGTTTCAAGACCAAAAAACACAATACCAGGCATACATTTGGCAGAATAAATGAACCAG		1	9.2 (7.7)	N2S2	1.8	0.12	Tetrahedral	6.9°	0
O95714	HERC2	E3 ubiquitin-protein ligase HERC2	6WW3	H	GTGTGATGGATGTCAGATGTTTCCTATCAATGGATCCAGATTCAAATGCAGAAACTGTGATGACTTTGATTTTTGTGAAACGTGTTTCAAGACCAAAAAACACAATACCAGGCATACATTTGGCAGAATAAATGAACCAG		1	9.2 (7.7)	N2S2	1.8	0.12	Tetrahedral	6.9°	0
O95714	HERC2	E3 ubiquitin-protein ligase HERC2	6WW3	H	GTGTGATGGATGTCAGATGTTTCCTATCAATGGATCCAGATTCAAATGCAGAAACTGTGATGACTTTGATTTTTGTGAAACGTGTTTCAAGACCAAAAAACACAATACCAGGCATACATTTGGCAGAATAAATGAACCAG		1	9.2 (7.7)	N2S2	1.8	0.12	Tetrahedral	6.9°	0
P51512	MMP16	Matrix metalloproteinase-16	1RM8	H	TATAAAGAACGTAACTCCAAAAGTAGGAGACCCTGAGACTCGTAAAGCTATTCGCCGTGCCTTTGATGTGTGGCAGAATGTAACTCCTCTGACATTTGAAGAAGTTCCCTACAGTGAATTAGAAAATGGCAAACGTGATGTGGATATAACCATTATTTTTGCATCTGGTTTCCATGGGGACAGCTCTCCCTTTGATGGAGAGGGAGGATTTTTGGCACATGCCTACTTCCCTGGACCAGGAATTGGAGGAGATACCCATTTTGACTCAGATGAGCCATGGACACTAGGAAATCCTAATCATGATG		1	19.4 (19.9)	O1N3	1.6	0.16	Tetrahedral	7.8°	0
P51512	MMP16	Matrix metalloproteinase-16	1RM8	D	TATAAAGAACGTAACTCCAAAAGTAGGAGACCCTGAGACTCGTAAAGCTATTCGCCGTGCCTTTGATGTGTGGCAGAATGTAACTCCTCTGACATTTGAAGAAGTTCCCTACAGTGAATTAGAAAATGGCAAACGTGATGTGGATATAACCATTATTTTTGCATCTGGTTTCCATGGGGACAGCTCTCCCTTTGATGGAGAGGGAGGATTTTTGGCACATGCCTACTTCCCTGGACCAGGAATTGGAGGAGATACCCATTTTGACTCAGATGAGCCATGGACACTAGGAAATCCTAATCATGATG		1	19.4 (19.9)	O1N3	1.6	0.16	Tetrahedral	7.8°	0
P51512	MMP16	Matrix metalloproteinase-16	1RM8	H	TATAAAGAACGTAACTCCAAAAGTAGGAGACCCTGAGACTCGTAAAGCTATTCGCCGTGCCTTTGATGTGTGGCAGAATGTAACTCCTCTGACATTTGAAGAAGTTCCCTACAGTGAATTAGAAAATGGCAAACGTGATGTGGATATAACCATTATTTTTGCATCTGGTTTCCATGGGGACAGCTCTCCCTTTGATGGAGAGGGAGGATTTTTGGCACATGCCTACTTCCCTGGACCAGGAATTGGAGGAGATACCCATTTTGACTCAGATGAGCCATGGACACTAGGAAATCCTAATCATGATG		1	19.4 (19.9)	O1N3	1.6	0.16	Tetrahedral	7.8°	0
P51512	MMP16	Matrix metalloproteinase-16	1RM8	H	TATAAAGAACGTAACTCCAAAAGTAGGAGACCCTGAGACTCGTAAAGCTATTCGCCGTGCCTTTGATGTGTGGCAGAATGTAACTCCTCTGACATTTGAAGAAGTTCCCTACAGTGAATTAGAAAATGGCAAACGTGATGTGGATATAACCATTATTTTTGCATCTGGTTTCCATGGGGACAGCTCTCCCTTTGATGGAGAGGGAGGATTTTTGGCACATGCCTACTTCCCTGGACCAGGAATTGGAGGAGATACCCATTTTGACTCAGATGAGCCATGGACACTAGGAAATCCTAATCATGATG		1	19.4 (19.9)	O1N3	1.6	0.16	Tetrahedral	7.8°	0
P51512	MMP16	Matrix metalloproteinase-16	1RM8	H	GAAATGACTTATTTCTTGTAGCAGTCCATGAACTGGGACATGCTCTGGGATTGGAGCATTCCAATGACCCCACTGCCATCATGGCTCCATTTTACCAGTACATGGAAACAGACAACTTCAAACTACCTAATGATGATTTACAGGGCATCCAGAAGATATATG		1	17.2 (14.7)	O2N3	2	0.1	Octahedral	17.5°	0.16
P51512	MMP16	Matrix metalloproteinase-16	1RM8	H	GAAATGACTTATTTCTTGTAGCAGTCCATGAACTGGGACATGCTCTGGGATTGGAGCATTCCAATGACCCCACTGCCATCATGGCTCCATTTTACCAGTACATGGAAACAGACAACTTCAAACTACCTAATGATGATTTACAGGGCATCCAGAAGATATATG		1	17.2 (14.7)	O2N3	2	0.1	Octahedral	17.5°	0.16
P51512	MMP16	Matrix metalloproteinase-16	1RM8	H	GAAATGACTTATTTCTTGTAGCAGTCCATGAACTGGGACATGCTCTGGGATTGGAGCATTCCAATGACCCCACTGCCATCATGGCTCCATTTTACCAGTACATGGAAACAGACAACTTCAAACTACCTAATGATGATTTACAGGGCATCCAGAAGATATATG		1	17.2 (14.7)	O2N3	2	0.1	Octahedral	17.5°	0.16
Q9NXR8	ING3	Inhibitor of growth protein 3	1X4I	C	AAACAACAACAAGTCTTCAAGCCAGCAGTCATCATCTTCCTCCTCCTCTTCTTCCTTATCATCGTGTTCTTCATCATCAACTGTTGTACAAGAAATCTCTCAACAAACAACTGTAGTGCCAGAATCTGATTCAAATAGTCAGGTTGATTGGACTTACGACCCAAATGAACCTCGATACTGCATTTGTAATCAG		1	N/A	N1S3	2.1	0.061	Tetrahedral	5.8°	0
Q9NXR8	ING3	Inhibitor of growth protein 3	1X4I	C	AAACAACAACAAGTCTTCAAGCCAGCAGTCATCATCTTCCTCCTCCTCTTCTTCCTTATCATCGTGTTCTTCATCATCAACTGTTGTACAAGAAATCTCTCAACAAACAACTGTAGTGCCAGAATCTGATTCAAATAGTCAGGTTGATTGGACTTACGACCCAAATGAACCTCGATACTGCATTTGTAATCAG		1	N/A	N1S3	2.1	0.061	Tetrahedral	5.8°	0
Q9NXR8	ING3	Inhibitor of growth protein 3	1X4I	H	TGCCCTATAGAATGGTTCCATTATGGCTGCGTTGGATTGACAGAGGCACCAAAAGGCAAATGGTACTGTCCACAGTGCACTGCTGCAATGAAGAGAAGAGGCAGCAGACACAAATAAAGGTGGTCCTTTTGTTTGATGAAGAAATAAACTTCAGCTGAAGATTTTATATAGGACTTTAAAAAGAAGAGAAGAGAAAGAAGAAACAATGCATTTCCAGGCAACCACTTAAAGGATTTACATAGACAATCCTATAAGATCTTGAACTTGAATTTTATGGGTTGTATTTTAATAATGTAAGTAAATTATTTATGCACTCCTGGTGTGCTATGAATATTATTCCAGTTAGCCTTGGATTATTTCAGTGGCCAACATATGCAGACATTTGTACTCCTCAACCAT…		1	N/A	N1S3	2.1	0.061	Tetrahedral	5.8°	0
Q9NXR8	ING3	Inhibitor of growth protein 3	1X4I	C	TGCCCTATAGAATGGTTCCATTATGGCTGCGTTGGATTGACAGAGGCACCAAAAGGCAAATGGTACTGTCCACAGTGCACTGCTGCAATGAAGAGAAGAGGCAGCAGACACAAATAAAGGTGGTCCTTTTGTTTGATGAAGAAATAAACTTCAGCTGAAGATTTTATATAGGACTTTAAAAAGAAGAGAAGAGAAAGAAGAAACAATGCATTTCCAGGCAACCACTTAAAGGATTTACATAGACAATCCTATAAGATCTTGAACTTGAATTTTATGGGTTGTATTTTAATAATGTAAGTAAATTATTTATGCACTCCTGGTGTGCTATGAATATTATTCCAGTTAGCCTTGGATTATTTCAGTGGCCAACATATGCAGACATTTGTACTCCTCAACCAT…		1	N/A	N1S3	2.1	0.061	Tetrahedral	5.8°	0
Q9NXR8	ING3	Inhibitor of growth protein 3	1X4I	C	GTATCTTATGGTGAGATGGTGGGATGTGATAACCAAGAT		1	N/A	S4	2.3	0.085	Tetrahedral	2.8°	0
Q9NXR8	ING3	Inhibitor of growth protein 3	1X4I	C	TGCCCTATAGAATGGTTCCATTATGGCTGCGTTGGATTGACAGAGGCACCAAAAGGCAAATGGTACTGTCCACAGTGCACTGCTGCAATGAAGAGAAGAGGCAGCAGACACAAATAAAGGTGGTCCTTTTGTTTGATGAAGAAATAAACTTCAGCTGAAGATTTTATATAGGACTTTAAAAAGAAGAGAAGAGAAAGAAGAAACAATGCATTTCCAGGCAACCACTTAAAGGATTTACATAGACAATCCTATAAGATCTTGAACTTGAATTTTATGGGTTGTATTTTAATAATGTAAGTAAATTATTTATGCACTCCTGGTGTGCTATGAATATTATTCCAGTTAGCCTTGGATTATTTCAGTGGCCAACATATGCAGACATTTGTACTCCTCAACCAT…		1	N/A	S4	2.3	0.085	Tetrahedral	2.8°	0
Q9NXR8	ING3	Inhibitor of growth protein 3	1X4I	C	TGCCCTATAGAATGGTTCCATTATGGCTGCGTTGGATTGACAGAGGCACCAAAAGGCAAATGGTACTGTCCACAGTGCACTGCTGCAATGAAGAGAAGAGGCAGCAGACACAAATAAAGGTGGTCCTTTTGTTTGATGAAGAAATAAACTTCAGCTGAAGATTTTATATAGGACTTTAAAAAGAAGAGAAGAGAAAGAAGAAACAATGCATTTCCAGGCAACCACTTAAAGGATTTACATAGACAATCCTATAAGATCTTGAACTTGAATTTTATGGGTTGTATTTTAATAATGTAAGTAAATTATTTATGCACTCCTGGTGTGCTATGAATATTATTCCAGTTAGCCTTGGATTATTTCAGTGGCCAACATATGCAGACATTTGTACTCCTCAACCAT…		1	N/A	S4	2.3	0.085	Tetrahedral	2.8°	0
Q9NXR8	ING3	Inhibitor of growth protein 3	1X4I	C	TGCCCTATAGAATGGTTCCATTATGGCTGCGTTGGATTGACAGAGGCACCAAAAGGCAAATGGTACTGTCCACAGTGCACTGCTGCAATGAAGAGAAGAGGCAGCAGACACAAATAAAGGTGGTCCTTTTGTTTGATGAAGAAATAAACTTCAGCTGAAGATTTTATATAGGACTTTAAAAAGAAGAGAAGAGAAAGAAGAAACAATGCATTTCCAGGCAACCACTTAAAGGATTTACATAGACAATCCTATAAGATCTTGAACTTGAATTTTATGGGTTGTATTTTAATAATGTAAGTAAATTATTTATGCACTCCTGGTGTGCTATGAATATTATTCCAGTTAGCCTTGGATTATTTCAGTGGCCAACATATGCAGACATTTGTACTCCTCAACCAT…		1	N/A	S4	2.3	0.085	Tetrahedral	2.8°	0
Q8WYH8	ING5	Inhibitor of growth protein 5	3C6W	C	GTCTGAGTTCACTGACACCATCCTGTCCGTGCACCCCTCTGATGTGCTGGACATGCCCGTGGACCCAAACGAACCCACGTACTGCCTGTGCCACCAGGTCTCCTATGGGGAGATGATTGGCTGTGACAATCCAGAC		1	15.9 (9.4)	S3	1.7	0.27	Tetrahedral	5.7°	0.25
Q8WYH8	ING5	Inhibitor of growth protein 5	3C6W	C	GTCTGAGTTCACTGACACCATCCTGTCCGTGCACCCCTCTGATGTGCTGGACATGCCCGTGGACCCAAACGAACCCACGTACTGCCTGTGCCACCAGGTCTCCTATGGGGAGATGATTGGCTGTGACAATCCAGAC		1	15.9 (9.4)	S3	1.7	0.27	Tetrahedral	5.7°	0.25
Q8WYH8	ING5	Inhibitor of growth protein 5	3C6W	H	TGTCCAATTGAGTGGTTTCACTTTGCCTGCGTGGACCTTACCACGAAACCCAAAGGAAAATG		1	15.9 (9.4)	S3	1.7	0.27	Tetrahedral	5.7°	0.25
Q8WYH8	ING5	Inhibitor of growth protein 5	3C6W	C	TGTCCAATTGAGTGGTTTCACTTTGCCTGCGTGGACCTTACCACGAAACCCAAAGGAAAATG		1	15.9 (9.4)	S3	1.7	0.27	Tetrahedral	5.7°	0.25
Q8WYH8	ING5	Inhibitor of growth protein 5	3C6W	C	GTCTGAGTTCACTGACACCATCCTGTCCGTGCACCCCTCTGATGTGCTGGACATGCCCGTGGACCCAAACGAACCCACGTACTGCCTGTGCCACCAGGTCTCCTATGGGGAGATGATTGGCTGTGACAATCCAGAC		1	15.3 (9.8)	S4	2.2	0.045	Tetrahedral	3.6°	0
Q8WYH8	ING5	Inhibitor of growth protein 5	3C6W	C	TGTCCAATTGAGTGGTTTCACTTTGCCTGCGTGGACCTTACCACGAAACCCAAAGGAAAATG		1	15.3 (9.8)	S4	2.2	0.045	Tetrahedral	3.6°	0
Q8WYH8	ING5	Inhibitor of growth protein 5	3C6W	C	GTTCTGTCCACGGTGTGTCCAGGAAAAGAGGAAGAAGAAGTAGGAGGAGCTGTGTGCCCGGATCCGAGGAGCAAGTTAATCTGTCCCTTCATTCGTGTCGCAATATTTCCCTTCCTTTTAAAACTACCTTGTTCGGTTGATACTTAGTAACTCCGTGGCCAGTTGAAGCGCTGGATGTTTCCTAGAACAAGAACCACCAAAGCCTGTTCGCACAGAAGGGCGACCTTGCAGGGACTCGCCGCCGCGACCTCAGTGTGGCTTTTACAGGACTCCCCCCGAGCATCAGCAGGGACCCCGGCGGACGTGGGCGGGCGCGCGTGAGCTCGGGCTGCCCGGCCGGGCGTGCGGGCGGGGACATGGTAACCTGGTCCACGGAGGGCGGCCGCCACCCTCGCGTAG…		1	15.3 (9.8)	S4	2.2	0.045	Tetrahedral	3.6°	0
Q8WYH8	ING5	Inhibitor of growth protein 5	3C6W	C	GTTCTGTCCACGGTGTGTCCAGGAAAAGAGGAAGAAGAAGTAGGAGGAGCTGTGTGCCCGGATCCGAGGAGCAAGTTAATCTGTCCCTTCATTCGTGTCGCAATATTTCCCTTCCTTTTAAAACTACCTTGTTCGGTTGATACTTAGTAACTCCGTGGCCAGTTGAAGCGCTGGATGTTTCCTAGAACAAGAACCACCAAAGCCTGTTCGCACAGAAGGGCGACCTTGCAGGGACTCGCCGCCGCGACCTCAGTGTGGCTTTTACAGGACTCCCCCCGAGCATCAGCAGGGACCCCGGCGGACGTGGGCGGGCGCGCGTGAGCTCGGGCTGCCCGGCCGGGCGTGCGGGCGGGGACATGGTAACCTGGTCCACGGAGGGCGGCCGCCACCCTCGCGTAG…		1	15.3 (9.8)	S4	2.2	0.045	Tetrahedral	3.6°	0
Q9NYG5	ANAPC11	Anaphase-promoting complex subunit 11	4R2Y	C	GCTCTGCTGCCATGAAGGTGAAGATTAAGTGCTGGAACGGCGTGGCCACTTGGCTCTGGGTGGCCAACGATGAGAACTGTGGCATCTGCAGGATGGCATTTAACGGATGCTGCCCTGACT		1	20.1 (12)	N1S3	2	0.031	Tetrahedral	6.4°	0
Q9NYG5	ANAPC11	Anaphase-promoting complex subunit 11	4R2Y	C	GCTCTGCTGCCATGAAGGTGAAGATTAAGTGCTGGAACGGCGTGGCCACTTGGCTCTGGGTGGCCAACGATGAGAACTGTGGCATCTGCAGGATGGCATTTAACGGATGCTGCCCTGACT		1	20.1 (12)	N1S3	2	0.031	Tetrahedral	6.4°	0
Q9NYG5	ANAPC11	Anaphase-promoting complex subunit 11	4R2Y	H	GCAAGGTGCCCGGCGACGACTGCCCGCTGGTGTGGGGCCAGTGCTCCCACTGCTTCCACATGCATTGCATCCTCAAGTGGCTGCACGCACAGCAGGTGCAGCAGCACTGCCCCATGTGCCGCCAGGAATGGAAGTTCAAGGAGTGAGGCCCGACCTGGCTCTCGCTGGAGGGGCATCCTGAGACTCCTTCCTCATGCTGGCGCCGATGGCTGCTGGGGACAGCGCCCCTGAGCTGCAACAAGGTGGAAACAAGGGCTGGAGCTGCGTTTGTTTTGCCATCACTATGTTGACACTTTTATCCAATAAGTGAAAACTCATTAAACTACTCAAATCTTG		1	20.1 (12)	N1S3	2	0.031	Tetrahedral	6.4°	0
Q9NYG5	ANAPC11	Anaphase-promoting complex subunit 11	4R2Y	C	GCAAGGTGCCCGGCGACGACTGCCCGCTGGTGTGGGGCCAGTGCTCCCACTGCTTCCACATGCATTGCATCCTCAAGTGGCTGCACGCACAGCAGGTGCAGCAGCACTGCCCCATGTGCCGCCAGGAATGGAAGTTCAAGGAGTGAGGCCCGACCTGGCTCTCGCTGGAGGGGCATCCTGAGACTCCTTCCTCATGCTGGCGCCGATGGCTGCTGGGGACAGCGCCCCTGAGCTGCAACAAGGTGGAAACAAGGGCTGGAGCTGCGTTTGTTTTGCCATCACTATGTTGACACTTTTATCCAATAAGTGAAAACTCATTAAACTACTCAAATCTTG		1	20.1 (12)	N1S3	2	0.031	Tetrahedral	6.4°	0
Q9NYG5	ANAPC11	Anaphase-promoting complex subunit 11	4R2Y	C	GCTCTGCTGCCATGAAGGTGAAGATTAAGTGCTGGAACGGCGTGGCCACTTGGCTCTGGGTGGCCAACGATGAGAACTGTGGCATCTGCAGGATGGCATTTAACGGATGCTGCCCTGACT		1	22.3 (12.9)	N1S3	1.9	0.025	Tetrahedral	7.7°	0
Q9NYG5	ANAPC11	Anaphase-promoting complex subunit 11	4R2Y	C	GCTCTGCTGCCATGAAGGTGAAGATTAAGTGCTGGAACGGCGTGGCCACTTGGCTCTGGGTGGCCAACGATGAGAACTGTGGCATCTGCAGGATGGCATTTAACGGATGCTGCCCTGACT		1	22.3 (12.9)	N1S3	1.9	0.025	Tetrahedral	7.7°	0
Q9NYG5	ANAPC11	Anaphase-promoting complex subunit 11	4R2Y	C	GCAAGGTGCCCGGCGACGACTGCCCGCTGGTGTGGGGCCAGTGCTCCCACTGCTTCCACATGCATTGCATCCTCAAGTGGCTGCACGCACAGCAGGTGCAGCAGCACTGCCCCATGTGCCGCCAGGAATGGAAGTTCAAGGAGTGAGGCCCGACCTGGCTCTCGCTGGAGGGGCATCCTGAGACTCCTTCCTCATGCTGGCGCCGATGGCTGCTGGGGACAGCGCCCCTGAGCTGCAACAAGGTGGAAACAAGGGCTGGAGCTGCGTTTGTTTTGCCATCACTATGTTGACACTTTTATCCAATAAGTGAAAACTCATTAAACTACTCAAATCTTG		1	22.3 (12.9)	N1S3	1.9	0.025	Tetrahedral	7.7°	0
Q9NYG5	ANAPC11	Anaphase-promoting complex subunit 11	4R2Y	H	GCAAGGTGCCCGGCGACGACTGCCCGCTGGTGTGGGGCCAGTGCTCCCACTGCTTCCACATGCATTGCATCCTCAAGTGGCTGCACGCACAGCAGGTGCAGCAGCACTGCCCCATGTGCCGCCAGGAATGGAAGTTCAAGGAGTGAGGCCCGACCTGGCTCTCGCTGGAGGGGCATCCTGAGACTCCTTCCTCATGCTGGCGCCGATGGCTGCTGGGGACAGCGCCCCTGAGCTGCAACAAGGTGGAAACAAGGGCTGGAGCTGCGTTTGTTTTGCCATCACTATGTTGACACTTTTATCCAATAAGTGAAAACTCATTAAACTACTCAAATCTTG		1	22.3 (12.9)	N1S3	1.9	0.025	Tetrahedral	7.7°	0
Q9NYG5	ANAPC11	Anaphase-promoting complex subunit 11	4R2Y	C	GCAAGGTGCCCGGCGACGACTGCCCGCTGGTGTGGGGCCAGTGCTCCCACTGCTTCCACATGCATTGCATCCTCAAGTGGCTGCACGCACAGCAGGTGCAGCAGCACTGCCCCATGTGCCGCCAGGAATGGAAGTTCAAGGAGTGAGGCCCGACCTGGCTCTCGCTGGAGGGGCATCCTGAGACTCCTTCCTCATGCTGGCGCCGATGGCTGCTGGGGACAGCGCCCCTGAGCTGCAACAAGGTGGAAACAAGGGCTGGAGCTGCGTTTGTTTTGCCATCACTATGTTGACACTTTTATCCAATAAGTGAAAACTCATTAAACTACTCAAATCTTG		1	23.3 (15.6)	N1S3	2	0.049	Tetrahedral	2.6°	0
Q9NYG5	ANAPC11	Anaphase-promoting complex subunit 11	4R2Y	H	GCAAGGTGCCCGGCGACGACTGCCCGCTGGTGTGGGGCCAGTGCTCCCACTGCTTCCACATGCATTGCATCCTCAAGTGGCTGCACGCACAGCAGGTGCAGCAGCACTGCCCCATGTGCCGCCAGGAATGGAAGTTCAAGGAGTGAGGCCCGACCTGGCTCTCGCTGGAGGGGCATCCTGAGACTCCTTCCTCATGCTGGCGCCGATGGCTGCTGGGGACAGCGCCCCTGAGCTGCAACAAGGTGGAAACAAGGGCTGGAGCTGCGTTTGTTTTGCCATCACTATGTTGACACTTTTATCCAATAAGTGAAAACTCATTAAACTACTCAAATCTTG		1	23.3 (15.6)	N1S3	2	0.049	Tetrahedral	2.6°	0
Q9NYG5	ANAPC11	Anaphase-promoting complex subunit 11	4R2Y	C	GCAAGGTGCCCGGCGACGACTGCCCGCTGGTGTGGGGCCAGTGCTCCCACTGCTTCCACATGCATTGCATCCTCAAGTGGCTGCACGCACAGCAGGTGCAGCAGCACTGCCCCATGTGCCGCCAGGAATGGAAGTTCAAGGAGTGAGGCCCGACCTGGCTCTCGCTGGAGGGGCATCCTGAGACTCCTTCCTCATGCTGGCGCCGATGGCTGCTGGGGACAGCGCCCCTGAGCTGCAACAAGGTGGAAACAAGGGCTGGAGCTGCGTTTGTTTTGCCATCACTATGTTGACACTTTTATCCAATAAGTGAAAACTCATTAAACTACTCAAATCTTG		1	23.3 (15.6)	N1S3	2	0.049	Tetrahedral	2.6°	0
Q9NYG5	ANAPC11	Anaphase-promoting complex subunit 11	4R2Y	C	GCAAGGTGCCCGGCGACGACTGCCCGCTGGTGTGGGGCCAGTGCTCCCACTGCTTCCACATGCATTGCATCCTCAAGTGGCTGCACGCACAGCAGGTGCAGCAGCACTGCCCCATGTGCCGCCAGGAATGGAAGTTCAAGGAGTGAGGCCCGACCTGGCTCTCGCTGGAGGGGCATCCTGAGACTCCTTCCTCATGCTGGCGCCGATGGCTGCTGGGGACAGCGCCCCTGAGCTGCAACAAGGTGGAAACAAGGGCTGGAGCTGCGTTTGTTTTGCCATCACTATGTTGACACTTTTATCCAATAAGTGAAAACTCATTAAACTACTCAAATCTTG		1	23.3 (15.6)	N1S3	2	0.049	Tetrahedral	2.6°	0
Q9ULA0	DNPEP	Aspartyl aminopeptidase	4DYO	H	TACTTCATGACCAGGAACTCCTCCACCATCATAGCTTTTGCTGTAGGGGGCCAGTACGTTCCTGGCAATGGCTTCAGCCTCATCGGGGCCCACACGGACAGCCCCTGCCTCCGG		1	28.1 (18.8)	O4N1	1.4	0.19	Tetrahedral	15.6°	0
Q9ULA0	DNPEP	Aspartyl aminopeptidase	4DYO	D	GTCTTGGGTGGTGCCTATGATGAGTTCATCTTTGCTCCTCGGCTGGACAATCTGCACAGCTGCTTCTGTGCCCTGCAG		1	28.1 (18.8)	O4N1	1.4	0.19	Tetrahedral	15.6°	0
Q9ULA0	DNPEP	Aspartyl aminopeptidase	4DYO	E	GCCTTGATAGATTCCTGTGCAGGCCCTGGCTCCCTGGCCACAGAGCCTCACGTGCGCATGGTCACACTCTATGACAACGAAGAG		1	28.1 (18.8)	O4N1	1.4	0.19	Tetrahedral	15.6°	0
Q9ULA0	DNPEP	Aspartyl aminopeptidase	4DYO	D	GTGGGGTCTGAGAGTGCACAGGGAGCACAGTCACTGCTGACAGAGCTGGTGCTGCGGCGGATCTCAGCCTCGTGCCAGCACCCGACAGCCTTCGAGGAAGCCATACCCAAGTCCTTCATGATCAGCGCAGACATGGCCCATGCTGTGCATCCCAACTACCT		1	28.1 (18.8)	O4N1	1.4	0.19	Tetrahedral	15.6°	0
Q9ULA0	DNPEP	Aspartyl aminopeptidase	4DYO	H	GATCTCATGGTCCGGAATGACACCCCCTGTGGAACCACCATTGGACCTATCTTGGCTTCTCGGCTGGGGCTGCGGGTGCTGGATTTAGGCAGCCCCCAACTGGCCATGCACTCTATCCGGGAGATGGCCTGCACCACAGGAGTCCTCCAGACCCTCACCCTCTTCAAG		1	27.4 (19.2)	O5N1	1.8	0.081	Octahedral	18.6°	0
Q9NW38	FANCL	E3 ubiquitin-protein ligase FANCL	4CCG	C	GATTTTACTATGGATTGTGGAATTTGTTATGCTTATCAACTTGACGGTACCATTCCTGATCAAGTGTGTGATAATTCTCAGTGTGGACAACCTTTCCATCAAATATGCTTATATGAG		1	38.7 (40.6)	N1S3	2.2	0.044	Tetrahedral	8.3°	0
Q9NW38	FANCL	E3 ubiquitin-protein ligase FANCL	4CCG	C	GATTTTACTATGGATTGTGGAATTTGTTATGCTTATCAACTTGACGGTACCATTCCTGATCAAGTGTGTGATAATTCTCAGTGTGGACAACCTTTCCATCAAATATGCTTATATGAG		1	38.7 (40.6)	N1S3	2.2	0.044	Tetrahedral	8.3°	0
Q9NW38	FANCL	E3 ubiquitin-protein ligase FANCL	4CCG	H	GATTTTACTATGGATTGTGGAATTTGTTATGCTTATCAACTTGACGGTACCATTCCTGATCAAGTGTGTGATAATTCTCAGTGTGGACAACCTTTCCATCAAATATGCTTATATGAG		1	38.7 (40.6)	N1S3	2.2	0.044	Tetrahedral	8.3°	0
Q9NW38	FANCL	E3 ubiquitin-protein ligase FANCL	4CCG	C	GATTTTACTATGGATTGTGGAATTTGTTATGCTTATCAACTTGACGGTACCATTCCTGATCAAGTGTGTGATAATTCTCAGTGTGGACAACCTTTCCATCAAATATGCTTATATGAG		1	38.7 (40.6)	N1S3	2.2	0.044	Tetrahedral	8.3°	0
Q9NW38	FANCL	E3 ubiquitin-protein ligase FANCL	4CCG	C	GATTTTACTATGGATTGTGGAATTTGTTATGCTTATCAACTTGACGGTACCATTCCTGATCAAGTGTGTGATAATTCTCAGTGTGGACAACCTTTCCATCAAATATGCTTATATGAG		1	48.9 (50.6)	S4	2.4	0.051	Tetrahedral	5.9°	0
Q9NW38	FANCL	E3 ubiquitin-protein ligase FANCL	4CCG	C	GATTTTACTATGGATTGTGGAATTTGTTATGCTTATCAACTTGACGGTACCATTCCTGATCAAGTGTGTGATAATTCTCAGTGTGGACAACCTTTCCATCAAATATGCTTATATGAG		1	48.9 (50.6)	S4	2.4	0.051	Tetrahedral	5.9°	0
Q9NW38	FANCL	E3 ubiquitin-protein ligase FANCL	4CCG	C	TGGCTGAGAGGACTACTAACTAGTAGACAGAGTTTTAACATCATATTTGGTGAATGTCCATATTGTAGTAAG		1	48.9 (50.6)	S4	2.4	0.051	Tetrahedral	5.9°	0
Q9NW38	FANCL	E3 ubiquitin-protein ligase FANCL	4CCG	C	TGGCTGAGAGGACTACTAACTAGTAGACAGAGTTTTAACATCATATTTGGTGAATGTCCATATTGTAGTAAG		1	48.9 (50.6)	S4	2.4	0.051	Tetrahedral	5.9°	0
Q6PCT2	FBXL19	F-box/LRR-repeat protein 19	6ASB	C	CCCTCGGCGTTGCTGACGCCCCCAATGTCGTCGAGCAGCCGGGGGCCGGGGGCCGGAGCGCGCCGACGCCGAACCCGCTGCCGCCGCTGCCGGGCCTGTGTGCGAACTGAGTGCGGGGATTGCCACTTCTGCCGAGACATGAAGAAGTTCGGGGGGCCCGGGCGCATGAAGCAGTCGTGCCTGCTCCGGCAGTGCACTGCC		1	69.1 (52.4)	S4	2.1	0.084	Tetrahedral	8.4°	0
Q6PCT2	FBXL19	F-box/LRR-repeat protein 19	6ASB	C	CCCTCGGCGTTGCTGACGCCCCCAATGTCGTCGAGCAGCCGGGGGCCGGGGGCCGGAGCGCGCCGACGCCGAACCCGCTGCCGCCGCTGCCGGGCCTGTGTGCGAACTGAGTGCGGGGATTGCCACTTCTGCCGAGACATGAAGAAGTTCGGGGGGCCCGGGCGCATGAAGCAGTCGTGCCTGCTCCGGCAGTGCACTGCC		1	69.1 (52.4)	S4	2.1	0.084	Tetrahedral	8.4°	0
Q6PCT2	FBXL19	F-box/LRR-repeat protein 19	6ASB	C	CCCTCGGCGTTGCTGACGCCCCCAATGTCGTCGAGCAGCCGGGGGCCGGGGGCCGGAGCGCGCCGACGCCGAACCCGCTGCCGCCGCTGCCGGGCCTGTGTGCGAACTGAGTGCGGGGATTGCCACTTCTGCCGAGACATGAAGAAGTTCGGGGGGCCCGGGCGCATGAAGCAGTCGTGCCTGCTCCGGCAGTGCACTGCC		1	69.1 (52.4)	S4	2.1	0.084	Tetrahedral	8.4°	0
Q6PCT2	FBXL19	F-box/LRR-repeat protein 19	6ASB	C	CCCTCGGCGTTGCTGACGCCCCCAATGTCGTCGAGCAGCCGGGGGCCGGGGGCCGGAGCGCGCCGACGCCGAACCCGCTGCCGCCGCTGCCGGGCCTGTGTGCGAACTGAGTGCGGGGATTGCCACTTCTGCCGAGACATGAAGAAGTTCGGGGGGCCCGGGCGCATGAAGCAGTCGTGCCTGCTCCGGCAGTGCACTGCC		1	69.1 (52.4)	S4	2.1	0.084	Tetrahedral	8.4°	0
Q6PCT2	FBXL19	F-box/LRR-repeat protein 19	6ASB	C	CCCTCGGCGTTGCTGACGCCCCCAATGTCGTCGAGCAGCCGGGGGCCGGGGGCCGGAGCGCGCCGACGCCGAACCCGCTGCCGCCGCTGCCGGGCCTGTGTGCGAACTGAGTGCGGGGATTGCCACTTCTGCCGAGACATGAAGAAGTTCGGGGGGCCCGGGCGCATGAAGCAGTCGTGCCTGCTCCGGCAGTGCACTGCC		1	76.8 (52.4)	S4	1.9	0.12	Tetrahedral	6.2°	0
Q6PCT2	FBXL19	F-box/LRR-repeat protein 19	6ASB	C	CCCTCGGCGTTGCTGACGCCCCCAATGTCGTCGAGCAGCCGGGGGCCGGGGGCCGGAGCGCGCCGACGCCGAACCCGCTGCCGCCGCTGCCGGGCCTGTGTGCGAACTGAGTGCGGGGATTGCCACTTCTGCCGAGACATGAAGAAGTTCGGGGGGCCCGGGCGCATGAAGCAGTCGTGCCTGCTCCGGCAGTGCACTGCC		1	76.8 (52.4)	S4	1.9	0.12	Tetrahedral	6.2°	0
Q6PCT2	FBXL19	F-box/LRR-repeat protein 19	6ASB	C	CCCTCGGCGTTGCTGACGCCCCCAATGTCGTCGAGCAGCCGGGGGCCGGGGGCCGGAGCGCGCCGACGCCGAACCCGCTGCCGCCGCTGCCGGGCCTGTGTGCGAACTGAGTGCGGGGATTGCCACTTCTGCCGAGACATGAAGAAGTTCGGGGGGCCCGGGCGCATGAAGCAGTCGTGCCTGCTCCGGCAGTGCACTGCC		1	76.8 (52.4)	S4	1.9	0.12	Tetrahedral	6.2°	0
Q6PCT2	FBXL19	F-box/LRR-repeat protein 19	6ASB	C	CCCTCGGCGTTGCTGACGCCCCCAATGTCGTCGAGCAGCCGGGGGCCGGGGGCCGGAGCGCGCCGACGCCGAACCCGCTGCCGCCGCTGCCGGGCCTGTGTGCGAACTGAGTGCGGGGATTGCCACTTCTGCCGAGACATGAAGAAGTTCGGGGGGCCCGGGCGCATGAAGCAGTCGTGCCTGCTCCGGCAGTGCACTGCC		1	76.8 (52.4)	S4	1.9	0.12	Tetrahedral	6.2°	0
Q6PCT2	FBXL19	F-box/LRR-repeat protein 19	6ASB	C	CCCGTGCTCCCACACACAGCTGTGTGCCTCTTGTGTGGGGAGGCTGGGAAGGAGGACACGGTGGAGGGAGAGGAAGAGAAATTTGGTTTGAGCCTCATGGAGTGTACAATCTGCAACGAGATCGTCCACCCCGGCTGCCTGAAG		1	188.6 (163.5)	N1S3	2	0.11	Tetrahedral	8.8°	0
Q6PCT2	FBXL19	F-box/LRR-repeat protein 19	6ASB	C	CCCGTGCTCCCACACACAGCTGTGTGCCTCTTGTGTGGGGAGGCTGGGAAGGAGGACACGGTGGAGGGAGAGGAAGAGAAATTTGGTTTGAGCCTCATGGAGTGTACAATCTGCAACGAGATCGTCCACCCCGGCTGCCTGAAG		1	188.6 (163.5)	N1S3	2	0.11	Tetrahedral	8.8°	0
Q6PCT2	FBXL19	F-box/LRR-repeat protein 19	6ASB	H	CCCGTGCTCCCACACACAGCTGTGTGCCTCTTGTGTGGGGAGGCTGGGAAGGAGGACACGGTGGAGGGAGAGGAAGAGAAATTTGGTTTGAGCCTCATGGAGTGTACAATCTGCAACGAGATCGTCCACCCCGGCTGCCTGAAG		1	188.6 (163.5)	N1S3	2	0.11	Tetrahedral	8.8°	0
Q6PCT2	FBXL19	F-box/LRR-repeat protein 19	6ASB	C	CCCGTGCTCCCACACACAGCTGTGTGCCTCTTGTGTGGGGAGGCTGGGAAGGAGGACACGGTGGAGGGAGAGGAAGAGAAATTTGGTTTGAGCCTCATGGAGTGTACAATCTGCAACGAGATCGTCCACCCCGGCTGCCTGAAG		1	188.6 (163.5)	N1S3	2	0.11	Tetrahedral	8.8°	0
Q6PCT2	FBXL19	F-box/LRR-repeat protein 19	6ASB	C	CCCGTGCTCCCACACACAGCTGTGTGCCTCTTGTGTGGGGAGGCTGGGAAGGAGGACACGGTGGAGGGAGAGGAAGAGAAATTTGGTTTGAGCCTCATGGAGTGTACAATCTGCAACGAGATCGTCCACCCCGGCTGCCTGAAG		1	176.6 (147.7)	S4	2	0.17	Tetrahedral	13.9°	0
Q6PCT2	FBXL19	F-box/LRR-repeat protein 19	6ASB	C	CCCGTGCTCCCACACACAGCTGTGTGCCTCTTGTGTGGGGAGGCTGGGAAGGAGGACACGGTGGAGGGAGAGGAAGAGAAATTTGGTTTGAGCCTCATGGAGTGTACAATCTGCAACGAGATCGTCCACCCCGGCTGCCTGAAG		1	176.6 (147.7)	S4	2	0.17	Tetrahedral	13.9°	0
Q6PCT2	FBXL19	F-box/LRR-repeat protein 19	6ASB	C	ATGGGGAAGGCTGAGGGTGTCATCAATGCAGAGATCCCCAACTGCTGGGAGTGCCCTCGCTGCACCCAGGAAGGCCGCACCAGCAAG		1	176.6 (147.7)	S4	2	0.17	Tetrahedral	13.9°	0
Q6PCT2	FBXL19	F-box/LRR-repeat protein 19	6ASB	C	ATGGGGAAGGCTGAGGGTGTCATCAATGCAGAGATCCCCAACTGCTGGGAGTGCCCTCGCTGCACCCAGGAAGGCCGCACCAGCAAG		1	176.6 (147.7)	S4	2	0.17	Tetrahedral	13.9°	0
Q9UMN6	KMT2B	Histone-lysine N-methyltransferase 2B	4PZI	C	ATACATCATCGGCGTCCGAGACTGAGAGTGTCCCGTCACGGTCCCGGCGGGGAAAGGTGGAGGCAGCAGGCCCTGGGGGAGAATCAGAGCCCACAGGTTCTGGAGGGACCCTGGCCCACACACCCCGGCGCTCACTGCCCTCCCATCACGGCAAGAAGATGCGCATGGCTCGATGTGGACACTGTCGGGGCTGCCTACGTGTGCAGGACTGTGGGTCCTGTGTCAACTGCCTAGACAAGCCCAAGTTTGGGGGCCCTAACACCAAGAAGCAGTGCTGTGT		1	47.6 (51.6)	S4	2.1	0.079	Tetrahedral	6.9°	0
Q9UMN6	KMT2B	Histone-lysine N-methyltransferase 2B	4PZI	C	ATACATCATCGGCGTCCGAGACTGAGAGTGTCCCGTCACGGTCCCGGCGGGGAAAGGTGGAGGCAGCAGGCCCTGGGGGAGAATCAGAGCCCACAGGTTCTGGAGGGACCCTGGCCCACACACCCCGGCGCTCACTGCCCTCCCATCACGGCAAGAAGATGCGCATGGCTCGATGTGGACACTGTCGGGGCTGCCTACGTGTGCAGGACTGTGGGTCCTGTGTCAACTGCCTAGACAAGCCCAAGTTTGGGGGCCCTAACACCAAGAAGCAGTGCTGTGT		1	47.6 (51.6)	S4	2.1	0.079	Tetrahedral	6.9°	0
Q9UMN6	KMT2B	Histone-lysine N-methyltransferase 2B	4PZI	C	ATACATCATCGGCGTCCGAGACTGAGAGTGTCCCGTCACGGTCCCGGCGGGGAAAGGTGGAGGCAGCAGGCCCTGGGGGAGAATCAGAGCCCACAGGTTCTGGAGGGACCCTGGCCCACACACCCCGGCGCTCACTGCCCTCCCATCACGGCAAGAAGATGCGCATGGCTCGATGTGGACACTGTCGGGGCTGCCTACGTGTGCAGGACTGTGGGTCCTGTGTCAACTGCCTAGACAAGCCCAAGTTTGGGGGCCCTAACACCAAGAAGCAGTGCTGTGT		1	47.6 (51.6)	S4	2.1	0.079	Tetrahedral	6.9°	0
Q9UMN6	KMT2B	Histone-lysine N-methyltransferase 2B	4PZI	C	ATACCGGAAGTGTGACAAAATAGAGGCTCGGAAGATGGAACGACTGGCTAAAAAAG		1	47.6 (51.6)	S4	2.1	0.079	Tetrahedral	6.9°	0
Q9UMN6	KMT2B	Histone-lysine N-methyltransferase 2B	4PZI	C	ATACATCATCGGCGTCCGAGACTGAGAGTGTCCCGTCACGGTCCCGGCGGGGAAAGGTGGAGGCAGCAGGCCCTGGGGGAGAATCAGAGCCCACAGGTTCTGGAGGGACCCTGGCCCACACACCCCGGCGCTCACTGCCCTCCCATCACGGCAAGAAGATGCGCATGGCTCGATGTGGACACTGTCGGGGCTGCCTACGTGTGCAGGACTGTGGGTCCTGTGTCAACTGCCTAGACAAGCCCAAGTTTGGGGGCCCTAACACCAAGAAGCAGTGCTGTGT		1	38.3 (40.3)	S4	2.1	0.074	Tetrahedral	6.4°	0
Q9UMN6	KMT2B	Histone-lysine N-methyltransferase 2B	4PZI	C	ATACATCATCGGCGTCCGAGACTGAGAGTGTCCCGTCACGGTCCCGGCGGGGAAAGGTGGAGGCAGCAGGCCCTGGGGGAGAATCAGAGCCCACAGGTTCTGGAGGGACCCTGGCCCACACACCCCGGCGCTCACTGCCCTCCCATCACGGCAAGAAGATGCGCATGGCTCGATGTGGACACTGTCGGGGCTGCCTACGTGTGCAGGACTGTGGGTCCTGTGTCAACTGCCTAGACAAGCCCAAGTTTGGGGGCCCTAACACCAAGAAGCAGTGCTGTGT		1	38.3 (40.3)	S4	2.1	0.074	Tetrahedral	6.4°	0
Q9UMN6	KMT2B	Histone-lysine N-methyltransferase 2B	4PZI	C	ATACATCATCGGCGTCCGAGACTGAGAGTGTCCCGTCACGGTCCCGGCGGGGAAAGGTGGAGGCAGCAGGCCCTGGGGGAGAATCAGAGCCCACAGGTTCTGGAGGGACCCTGGCCCACACACCCCGGCGCTCACTGCCCTCCCATCACGGCAAGAAGATGCGCATGGCTCGATGTGGACACTGTCGGGGCTGCCTACGTGTGCAGGACTGTGGGTCCTGTGTCAACTGCCTAGACAAGCCCAAGTTTGGGGGCCCTAACACCAAGAAGCAGTGCTGTGT		1	38.3 (40.3)	S4	2.1	0.074	Tetrahedral	6.4°	0
Q9UMN6	KMT2B	Histone-lysine N-methyltransferase 2B	4PZI	C	ATACATCATCGGCGTCCGAGACTGAGAGTGTCCCGTCACGGTCCCGGCGGGGAAAGGTGGAGGCAGCAGGCCCTGGGGGAGAATCAGAGCCCACAGGTTCTGGAGGGACCCTGGCCCACACACCCCGGCGCTCACTGCCCTCCCATCACGGCAAGAAGATGCGCATGGCTCGATGTGGACACTGTCGGGGCTGCCTACGTGTGCAGGACTGTGGGTCCTGTGTCAACTGCCTAGACAAGCCCAAGTTTGGGGGCCCTAACACCAAGAAGCAGTGCTGTGT		1	38.3 (40.3)	S4	2.1	0.074	Tetrahedral	6.4°	0
Q9UMN6	KMT2B	Histone-lysine N-methyltransferase 2B	7BRE	C	GGCATCGGGTGCTATATGTTCCGCATGGATGACTTTGATGTAGTGGACGCCACGATGCATGGCAATGCCGCCCGCTTCATCAACCACTCCTGTGAGCCCAACTGCTTCTCTCGGGTCATCCACGTGGAGGGCCAGAAACACATTGTTATCTTCGCCCTGCGCCGCATCCTGCGTGGTGAGGAGCTCACCTACGACTACAAGTTCCCCATCGAGGATGCCAGCAACAAGCTGCCCTGCAACTGTGGCGCCAAGCGCTGCCGTCGGTTCCTTAACTGAGGCCGTGGCTGCCCACCACGACCCCTCACACCTCCTGCTGCCGTCGCTGCCATCTTGCCCCTAGCCTGGGGGCTCCCTAGCCCCTCCCAGAGCATCTCACCCCCACCCTCATGTTCAGGGTGG…		1	64.5 (64.3)	S4	2.1	0.2	Tetrahedral	17.3°	0
Q9UMN6	KMT2B	Histone-lysine N-methyltransferase 2B	7BRE	C	GGCATCGGGTGCTATATGTTCCGCATGGATGACTTTGATGTAGTGGACGCCACGATGCATGGCAATGCCGCCCGCTTCATCAACCACTCCTGTGAGCCCAACTGCTTCTCTCGGGTCATCCACGTGGAGGGCCAGAAACACATTGTTATCTTCGCCCTGCGCCGCATCCTGCGTGGTGAGGAGCTCACCTACGACTACAAGTTCCCCATCGAGGATGCCAGCAACAAGCTGCCCTGCAACTGTGGCGCCAAGCGCTGCCGTCGGTTCCTTAACTGAGGCCGTGGCTGCCCACCACGACCCCTCACACCTCCTGCTGCCGTCGCTGCCATCTTGCCCCTAGCCTGGGGGCTCCCTAGCCCCTCCCAGAGCATCTCACCCCCACCCTCATGTTCAGGGTGG…		1	64.5 (64.3)	S4	2.1	0.2	Tetrahedral	17.3°	0
Q9UMN6	KMT2B	Histone-lysine N-methyltransferase 2B	7BRE	C	GGCATCGGGTGCTATATGTTCCGCATGGATGACTTTGATGTAGTGGACGCCACGATGCATGGCAATGCCGCCCGCTTCATCAACCACTCCTGTGAGCCCAACTGCTTCTCTCGGGTCATCCACGTGGAGGGCCAGAAACACATTGTTATCTTCGCCCTGCGCCGCATCCTGCGTGGTGAGGAGCTCACCTACGACTACAAGTTCCCCATCGAGGATGCCAGCAACAAGCTGCCCTGCAACTGTGGCGCCAAGCGCTGCCGTCGGTTCCTTAACTGAGGCCGTGGCTGCCCACCACGACCCCTCACACCTCCTGCTGCCGTCGCTGCCATCTTGCCCCTAGCCTGGGGGCTCCCTAGCCCCTCCCAGAGCATCTCACCCCCACCCTCATGTTCAGGGTGG…		1	64.5 (64.3)	S4	2.1	0.2	Tetrahedral	17.3°	0
Q9UMN6	KMT2B	Histone-lysine N-methyltransferase 2B	7BRE	C	GGCATCGGGTGCTATATGTTCCGCATGGATGACTTTGATGTAGTGGACGCCACGATGCATGGCAATGCCGCCCGCTTCATCAACCACTCCTGTGAGCCCAACTGCTTCTCTCGGGTCATCCACGTGGAGGGCCAGAAACACATTGTTATCTTCGCCCTGCGCCGCATCCTGCGTGGTGAGGAGCTCACCTACGACTACAAGTTCCCCATCGAGGATGCCAGCAACAAGCTGCCCTGCAACTGTGGCGCCAAGCGCTGCCGTCGGTTCCTTAACTGAGGCCGTGGCTGCCCACCACGACCCCTCACACCTCCTGCTGCCGTCGCTGCCATCTTGCCCCTAGCCTGGGGGCTCCCTAGCCCCTCCCAGAGCATCTCACCCCCACCCTCATGTTCAGGGTGG…		1	64.5 (64.3)	S4	2.1	0.2	Tetrahedral	17.3°	0
Q8NEZ4	KMT2C	Histone-lysine N-methyltransferase 2C	2YSM	C	CGAAGGAAGATGCAAACTGTGCAGTGTGCGACAGCCCGGGAGACCTCTTAGATCAGTTCTTTTGTACTACTTGTGGTCAGCACTATCATGGAATGTGCCTGGATATAGCGGTTACTCCATTAAAACGTGCAGGTTGGCAATGTCCTGAGTGCAAAGTGTGCCAGAACTGCAA		1	N/A	N1S3	2.2	0.069	Tetrahedral	5.2°	0
Q8NEZ4	KMT2C	Histone-lysine N-methyltransferase 2C	2YSM	C	CGAAGGAAGATGCAAACTGTGCAGTGTGCGACAGCCCGGGAGACCTCTTAGATCAGTTCTTTTGTACTACTTGTGGTCAGCACTATCATGGAATGTGCCTGGATATAGCGGTTACTCCATTAAAACGTGCAGGTTGGCAATGTCCTGAGTGCAAAGTGTGCCAGAACTGCAA		1	N/A	N1S3	2.2	0.069	Tetrahedral	5.2°	0
Q8NEZ4	KMT2C	Histone-lysine N-methyltransferase 2C	2YSM	H	CGAAGGAAGATGCAAACTGTGCAGTGTGCGACAGCCCGGGAGACCTCTTAGATCAGTTCTTTTGTACTACTTGTGGTCAGCACTATCATGGAATGTGCCTGGATATAGCGGTTACTCCATTAAAACGTGCAGGTTGGCAATGTCCTGAGTGCAAAGTGTGCCAGAACTGCAA		1	N/A	N1S3	2.2	0.069	Tetrahedral	5.2°	0
Q8NEZ4	KMT2C	Histone-lysine N-methyltransferase 2C	2YSM	C	CGAAGGAAGATGCAAACTGTGCAGTGTGCGACAGCCCGGGAGACCTCTTAGATCAGTTCTTTTGTACTACTTGTGGTCAGCACTATCATGGAATGTGCCTGGATATAGCGGTTACTCCATTAAAACGTGCAGGTTGGCAATGTCCTGAGTGCAAAGTGTGCCAGAACTGCAA		1	N/A	N1S3	2.2	0.069	Tetrahedral	5.2°	0
Q8NEZ4	KMT2C	Histone-lysine N-methyltransferase 2C	2YSM	C	CGAAGGAAGATGCAAACTGTGCAGTGTGCGACAGCCCGGGAGACCTCTTAGATCAGTTCTTTTGTACTACTTGTGGTCAGCACTATCATGGAATGTGCCTGGATATAGCGGTTACTCCATTAAAACGTGCAGGTTGGCAATGTCCTGAGTGCAAAGTGTGCCAGAACTGCAA		1	N/A	S4	2.4	0.065	Tetrahedral	4.9°	0
Q8NEZ4	KMT2C	Histone-lysine N-methyltransferase 2C	2YSM	C	CGAAGGAAGATGCAAACTGTGCAGTGTGCGACAGCCCGGGAGACCTCTTAGATCAGTTCTTTTGTACTACTTGTGGTCAGCACTATCATGGAATGTGCCTGGATATAGCGGTTACTCCATTAAAACGTGCAGGTTGGCAATGTCCTGAGTGCAAAGTGTGCCAGAACTGCAA		1	N/A	S4	2.4	0.065	Tetrahedral	4.9°	0
Q8NEZ4	KMT2C	Histone-lysine N-methyltransferase 2C	2YSM	C	CGAAGGAAGATGCAAACTGTGCAGTGTGCGACAGCCCGGGAGACCTCTTAGATCAGTTCTTTTGTACTACTTGTGGTCAGCACTATCATGGAATGTGCCTGGATATAGCGGTTACTCCATTAAAACGTGCAGGTTGGCAATGTCCTGAGTGCAAAGTGTGCCAGAACTGCAA		1	N/A	S4	2.4	0.065	Tetrahedral	4.9°	0
Q8NEZ4	KMT2C	Histone-lysine N-methyltransferase 2C	2YSM	C	CGAAGGAAGATGCAAACTGTGCAGTGTGCGACAGCCCGGGAGACCTCTTAGATCAGTTCTTTTGTACTACTTGTGGTCAGCACTATCATGGAATGTGCCTGGATATAGCGGTTACTCCATTAAAACGTGCAGGTTGGCAATGTCCTGAGTGCAAAGTGTGCCAGAACTGCAA		1	N/A	S4	2.4	0.065	Tetrahedral	4.9°	0
Q8NEZ4	KMT2C	Histone-lysine N-methyltransferase 2C	2YSM	C	CGAAGGAAGATGCAAACTGTGCAGTGTGCGACAGCCCGGGAGACCTCTTAGATCAGTTCTTTTGTACTACTTGTGGTCAGCACTATCATGGAATGTGCCTGGATATAGCGGTTACTCCATTAAAACGTGCAGGTTGGCAATGTCCTGAGTGCAAAGTGTGCCAGAACTGCAA		1	N/A	N1S3	2.1	0.079	Tetrahedral	4.4°	0
Q8NEZ4	KMT2C	Histone-lysine N-methyltransferase 2C	2YSM	C	CGAAGGAAGATGCAAACTGTGCAGTGTGCGACAGCCCGGGAGACCTCTTAGATCAGTTCTTTTGTACTACTTGTGGTCAGCACTATCATGGAATGTGCCTGGATATAGCGGTTACTCCATTAAAACGTGCAGGTTGGCAATGTCCTGAGTGCAAAGTGTGCCAGAACTGCAA		1	N/A	N1S3	2.1	0.079	Tetrahedral	4.4°	0
Q8NEZ4	KMT2C	Histone-lysine N-methyltransferase 2C	2YSM	H	ACAATCGGGAGAAGATAGCAAGATGCTAGTGTGTGATACGTGTGACAAAGGGTATCATACTTTTTGTCTTCAACCAGTTATGAAATCAGTACCAACCAATGGCTGGAAATGCAAA		1	N/A	N1S3	2.1	0.079	Tetrahedral	4.4°	0
Q8NEZ4	KMT2C	Histone-lysine N-methyltransferase 2C	2YSM	C	ACAATCGGGAGAAGATAGCAAGATGCTAGTGTGTGATACGTGTGACAAAGGGTATCATACTTTTTGTCTTCAACCAGTTATGAAATCAGTACCAACCAATGGCTGGAAATGCAAA		1	N/A	N1S3	2.1	0.079	Tetrahedral	4.4°	0
Q8NEZ4	KMT2C	Histone-lysine N-methyltransferase 2C	2YSM	C	ACAATCGGGAGAAGATAGCAAGATGCTAGTGTGTGATACGTGTGACAAAGGGTATCATACTTTTTGTCTTCAACCAGTTATGAAATCAGTACCAACCAATGGCTGGAAATGCAAA		1	N/A	S4	2.3	0.072	Tetrahedral	3.3°	0
Q8NEZ4	KMT2C	Histone-lysine N-methyltransferase 2C	2YSM	C	ACAATCGGGAGAAGATAGCAAGATGCTAGTGTGTGATACGTGTGACAAAGGGTATCATACTTTTTGTCTTCAACCAGTTATGAAATCAGTACCAACCAATGGCTGGAAATGCAAA		1	N/A	S4	2.3	0.072	Tetrahedral	3.3°	0
Q8NEZ4	KMT2C	Histone-lysine N-methyltransferase 2C	2YSM	C	ACAATCGGGAGAAGATAGCAAGATGCTAGTGTGTGATACGTGTGACAAAGGGTATCATACTTTTTGTCTTCAACCAGTTATGAAATCAGTACCAACCAATGGCTGGAAATGCAAA		1	N/A	S4	2.3	0.072	Tetrahedral	3.3°	0
Q8NEZ4	KMT2C	Histone-lysine N-methyltransferase 2C	2YSM	C	AATTGCAGAATATGTATAGAGTGTGGCACACGGTCTAGTTCTCAGTGGCACCACAATTGCCTGATATGTGACAATTGTTACCAACAGCAGGATAACTTATGTCCCTTCTGTGGGAAGTGTTATCATCCAGAATTGCAGAAAGACATGCTTCATTGTAATATGTGCAAAAG		1	N/A	S4	2.3	0.072	Tetrahedral	3.3°	0
Q8NEZ4	KMT2C	Histone-lysine N-methyltransferase 2C	6MLC	C	GTGTGTTTGGTGCAGACACTGTGGAGCAACATCTGCAGGTCTAAGATGTGAATGGCAGAACAATTACACACAGTGCGCTCCTTGTGCAAGCTTATCTTCCTGTCCAGTCTGCTATCGAAACTATAGAGAAGAAGATCTTATTCTGCAATGTAGACAATGTGATAG		1	23.9 (25.2)	S4	1.9	0.085	Tetrahedral	5°	0
Q8NEZ4	KMT2C	Histone-lysine N-methyltransferase 2C	6MLC	C	GTGTGTTTGGTGCAGACACTGTGGAGCAACATCTGCAGGTCTAAGATGTGAATGGCAGAACAATTACACACAGTGCGCTCCTTGTGCAAGCTTATCTTCCTGTCCAGTCTGCTATCGAAACTATAGAGAAGAAGATCTTATTCTGCAATGTAGACAATGTGATAG		1	23.9 (25.2)	S4	1.9	0.085	Tetrahedral	5°	0
Q8NEZ4	KMT2C	Histone-lysine N-methyltransferase 2C	6MLC	H	GTGTGTTTGGTGCAGACACTGTGGAGCAACATCTGCAGGTCTAAGATGTGAATGGCAGAACAATTACACACAGTGCGCTCCTTGTGCAAGCTTATCTTCCTGTCCAGTCTGCTATCGAAACTATAGAGAAGAAGATCTTATTCTGCAATGTAGACAATGTGATAG		1	21.9 (22.5)	N1S3	2.2	0.12	Tetrahedral	5.6°	0
Q8NEZ4	KMT2C	Histone-lysine N-methyltransferase 2C	6MLC	C	GTGTGTTTGGTGCAGACACTGTGGAGCAACATCTGCAGGTCTAAGATGTGAATGGCAGAACAATTACACACAGTGCGCTCCTTGTGCAAGCTTATCTTCCTGTCCAGTCTGCTATCGAAACTATAGAGAAGAAGATCTTATTCTGCAATGTAGACAATGTGATAG		1	21.9 (22.5)	N1S3	2.2	0.12	Tetrahedral	5.6°	0
Q8NEZ4	KMT2C	Histone-lysine N-methyltransferase 2C	6MLC	C	GTGTGTTTGGTGCAGACACTGTGGAGCAACATCTGCAGGTCTAAGATGTGAATGGCAGAACAATTACACACAGTGCGCTCCTTGTGCAAGCTTATCTTCCTGTCCAGTCTGCTATCGAAACTATAGAGAAGAAGATCTTATTCTGCAATGTAGACAATGTGATAG		1	21.9 (22.5)	N1S3	2.2	0.12	Tetrahedral	5.6°	0
Q8NEZ4	KMT2C	Histone-lysine N-methyltransferase 2C	6MLC	C	GTGTGTTTGGTGCAGACACTGTGGAGCAACATCTGCAGGTCTAAGATGTGAATGGCAGAACAATTACACACAGTGCGCTCCTTGTGCAAGCTTATCTTCCTGTCCAGTCTGCTATCGAAACTATAGAGAAGAAGATCTTATTCTGCAATGTAGACAATGTGATAG		1	21.9 (22.5)	N1S3	2.2	0.12	Tetrahedral	5.6°	0
Q8NEZ4	KMT2C	Histone-lysine N-methyltransferase 2C	6MLC	C	GTGTGTTTGGTGCAGACACTGTGGAGCAACATCTGCAGGTCTAAGATGTGAATGGCAGAACAATTACACACAGTGCGCTCCTTGTGCAAGCTTATCTTCCTGTCCAGTCTGCTATCGAAACTATAGAGAAGAAGATCTTATTCTGCAATGTAGACAATGTGATAG		1	25.7 (28.7)	N1S3	2.1	0.078	Tetrahedral	6.4°	0
Q8NEZ4	KMT2C	Histone-lysine N-methyltransferase 2C	6MLC	C	GTGTGTTTGGTGCAGACACTGTGGAGCAACATCTGCAGGTCTAAGATGTGAATGGCAGAACAATTACACACAGTGCGCTCCTTGTGCAAGCTTATCTTCCTGTCCAGTCTGCTATCGAAACTATAGAGAAGAAGATCTTATTCTGCAATGTAGACAATGTGATAG		1	25.7 (28.7)	N1S3	2.1	0.078	Tetrahedral	6.4°	0
Q8NEZ4	KMT2C	Histone-lysine N-methyltransferase 2C	6MLC	H	ATGGATGCATGCAGTTTGTCAGAACTTAAATACTGAGGAAGAAGTGGAAAATGTAGCAGACATTGGTTTTGATTGTAGCATGTGCAGACCCTATATGCCTGCGTCTAATG		1	25.7 (28.7)	N1S3	2.1	0.078	Tetrahedral	6.4°	0
Q8NEZ4	KMT2C	Histone-lysine N-methyltransferase 2C	6MLC	C	ATGGATGCATGCAGTTTGTCAGAACTTAAATACTGAGGAAGAAGTGGAAAATGTAGCAGACATTGGTTTTGATTGTAGCATGTGCAGACCCTATATGCCTGCGTCTAATG		1	25.7 (28.7)	N1S3	2.1	0.078	Tetrahedral	6.4°	0
Q8NEZ4	KMT2C	Histone-lysine N-methyltransferase 2C	6MLC	C	GTGTGTTTGGTGCAGACACTGTGGAGCAACATCTGCAGGTCTAAGATGTGAATGGCAGAACAATTACACACAGTGCGCTCCTTGTGCAAGCTTATCTTCCTGTCCAGTCTGCTATCGAAACTATAGAGAAGAAGATCTTATTCTGCAATGTAGACAATGTGATAG		1	23.9 (24.7)	S4	2.3	0.042	Tetrahedral	5.3°	0
Q8NEZ4	KMT2C	Histone-lysine N-methyltransferase 2C	6MLC	C	GTGTGTTTGGTGCAGACACTGTGGAGCAACATCTGCAGGTCTAAGATGTGAATGGCAGAACAATTACACACAGTGCGCTCCTTGTGCAAGCTTATCTTCCTGTCCAGTCTGCTATCGAAACTATAGAGAAGAAGATCTTATTCTGCAATGTAGACAATGTGATAG		1	23.9 (24.7)	S4	2.3	0.042	Tetrahedral	5.3°	0
Q8NEZ4	KMT2C	Histone-lysine N-methyltransferase 2C	6MLC	C	ATGGATGCATGCAGTTTGTCAGAACTTAAATACTGAGGAAGAAGTGGAAAATGTAGCAGACATTGGTTTTGATTGTAGCATGTGCAGACCCTATATGCCTGCGTCTAATG		1	23.9 (24.7)	S4	2.3	0.042	Tetrahedral	5.3°	0
Q8NEZ4	KMT2C	Histone-lysine N-methyltransferase 2C	6MLC	C	ATGGATGCATGCAGTTTGTCAGAACTTAAATACTGAGGAAGAAGTGGAAAATGTAGCAGACATTGGTTTTGATTGTAGCATGTGCAGACCCTATATGCCTGCGTCTAATG		1	23.9 (24.7)	S4	2.3	0.042	Tetrahedral	5.3°	0
Q8NEZ4	KMT2C	Histone-lysine N-methyltransferase 2C	5F59	C	GTATATCAACCATTCGTGTGCACCTAATTGTGTGGCTGAAGTGGTGACTTTTGAGAGAGGACACAAAATTATCATCAGCTCCAGTCGGAGAATCCAGAAAGGAGAAGAG		1	40.3 (37)	S4	2.8	0.14	Tetrahedral	7.4°	0
Q8NEZ4	KMT2C	Histone-lysine N-methyltransferase 2C	5F59	C	CTCTGCTATGACTATAAGTTTGACTTTGAAGATGACCAGCACAAGATTCCGTGTCACTGTGGAGCTGTGAACTGCCGGAAGTGGATGAACTGAAATGCATTCCTTGCTAGCTCAGCGGGCGGCTTGTCCCTAGGAAGAGGCGATTCAACACACCATTGGAATTTTGCAGACAGAAAGAGATTTTTGTTTTCTGTTTTATGACTTTTTGAAAAAGCTTCTGGGAGTTCTGATTTCCTCAGTCCTTTAGGTTAAAGCAGCGCCAGGAGGAAGCTGACAGAAGCAGCGTTCCTGAAGTGGCCGAGGTTAAACGGAATCACAGAATGGTCCAGCACTTTTGCTTTTTTTTCTTTTCCTTTTCTTTTTTTTTTGTTTGTTTTTTGTTTTGTTTTTCCCTTGTGG…		1	40.3 (37)	S4	2.8	0.14	Tetrahedral	7.4°	0
Q8NEZ4	KMT2C	Histone-lysine N-methyltransferase 2C	5F59	C	CTCTGCTATGACTATAAGTTTGACTTTGAAGATGACCAGCACAAGATTCCGTGTCACTGTGGAGCTGTGAACTGCCGGAAGTGGATGAACTGAAATGCATTCCTTGCTAGCTCAGCGGGCGGCTTGTCCCTAGGAAGAGGCGATTCAACACACCATTGGAATTTTGCAGACAGAAAGAGATTTTTGTTTTCTGTTTTATGACTTTTTGAAAAAGCTTCTGGGAGTTCTGATTTCCTCAGTCCTTTAGGTTAAAGCAGCGCCAGGAGGAAGCTGACAGAAGCAGCGTTCCTGAAGTGGCCGAGGTTAAACGGAATCACAGAATGGTCCAGCACTTTTGCTTTTTTTTCTTTTCCTTTTCTTTTTTTTTTGTTTGTTTTTTGTTTTGTTTTTCCCTTGTGG…		1	40.3 (37)	S4	2.8	0.14	Tetrahedral	7.4°	0
Q8NEZ4	KMT2C	Histone-lysine N-methyltransferase 2C	5F59	C	CTCTGCTATGACTATAAGTTTGACTTTGAAGATGACCAGCACAAGATTCCGTGTCACTGTGGAGCTGTGAACTGCCGGAAGTGGATGAACTGAAATGCATTCCTTGCTAGCTCAGCGGGCGGCTTGTCCCTAGGAAGAGGCGATTCAACACACCATTGGAATTTTGCAGACAGAAAGAGATTTTTGTTTTCTGTTTTATGACTTTTTGAAAAAGCTTCTGGGAGTTCTGATTTCCTCAGTCCTTTAGGTTAAAGCAGCGCCAGGAGGAAGCTGACAGAAGCAGCGTTCCTGAAGTGGCCGAGGTTAAACGGAATCACAGAATGGTCCAGCACTTTTGCTTTTTTTTCTTTTCCTTTTCTTTTTTTTTTGTTTGTTTTTTGTTTTGTTTTTCCCTTGTGG…		1	40.3 (37)	S4	2.8	0.14	Tetrahedral	7.4°	0
O14686	KMT2D	Histone-lysine N-methyltransferase 2D	6O7G	C	GTGTGTGTCCTGTATGCAGTGTGGGGCTGCTTCCCCTGGCTTCCACTGTGAATGGCAGAATAGTTACACACACTGTGGGCCCTGTGCCAGCCTGGTGACCTGCCCTATCTGTCATGCTCCTTACGTAGAAGAGGACCTACTAATCCAGTGCCGCCACTGTGAACG		1	N/A	N1S3	1.6	0.096	Tetrahedral	4.2°	0
O14686	KMT2D	Histone-lysine N-methyltransferase 2D	6O7G	C	GTGTGTGTCCTGTATGCAGTGTGGGGCTGCTTCCCCTGGCTTCCACTGTGAATGGCAGAATAGTTACACACACTGTGGGCCCTGTGCCAGCCTGGTGACCTGCCCTATCTGTCATGCTCCTTACGTAGAAGAGGACCTACTAATCCAGTGCCGCCACTGTGAACG		1	N/A	N1S3	1.6	0.096	Tetrahedral	4.2°	0
O14686	KMT2D	Histone-lysine N-methyltransferase 2D	6O7G	H	GTGGATGCATGCAGGCTGTGAGAGCCTCTTCACAGAGGACGATGTGGAGCAGGCAGCCGATGAAGGCTTTGACTGTGTCTCCTGCCAGCCCTACGTGGTAAAGCCTGTGG		1	N/A	N1S3	1.6	0.096	Tetrahedral	4.2°	0
O14686	KMT2D	Histone-lysine N-methyltransferase 2D	6O7G	C	GTGGATGCATGCAGGCTGTGAGAGCCTCTTCACAGAGGACGATGTGGAGCAGGCAGCCGATGAAGGCTTTGACTGTGTCTCCTGCCAGCCCTACGTGGTAAAGCCTGTGG		1	N/A	N1S3	1.6	0.096	Tetrahedral	4.2°	0
O14686	KMT2D	Histone-lysine N-methyltransferase 2D	6O7G	C	GTGTGTGTCCTGTATGCAGTGTGGGGCTGCTTCCCCTGGCTTCCACTGTGAATGGCAGAATAGTTACACACACTGTGGGCCCTGTGCCAGCCTGGTGACCTGCCCTATCTGTCATGCTCCTTACGTAGAAGAGGACCTACTAATCCAGTGCCGCCACTGTGAACG		1	N/A	S4	1.6	0.092	Tetrahedral	3.9°	0
O14686	KMT2D	Histone-lysine N-methyltransferase 2D	6O7G	C	GTGTGTGTCCTGTATGCAGTGTGGGGCTGCTTCCCCTGGCTTCCACTGTGAATGGCAGAATAGTTACACACACTGTGGGCCCTGTGCCAGCCTGGTGACCTGCCCTATCTGTCATGCTCCTTACGTAGAAGAGGACCTACTAATCCAGTGCCGCCACTGTGAACG		1	N/A	S4	1.6	0.092	Tetrahedral	3.9°	0
O14686	KMT2D	Histone-lysine N-methyltransferase 2D	6O7G	C	GTGGATGCATGCAGGCTGTGAGAGCCTCTTCACAGAGGACGATGTGGAGCAGGCAGCCGATGAAGGCTTTGACTGTGTCTCCTGCCAGCCCTACGTGGTAAAGCCTGTGG		1	N/A	S4	1.6	0.092	Tetrahedral	3.9°	0
O14686	KMT2D	Histone-lysine N-methyltransferase 2D	6O7G	C	GTGGATGCATGCAGGCTGTGAGAGCCTCTTCACAGAGGACGATGTGGAGCAGGCAGCCGATGAAGGCTTTGACTGTGTCTCCTGCCAGCCCTACGTGGTAAAGCCTGTGG		1	N/A	S4	1.6	0.092	Tetrahedral	3.9°	0
O14686	KMT2D	Histone-lysine N-methyltransferase 2D	4Z4P	C	GTACATTAACCATTCCTGTGCCCCTAACTGTGTGGCCGAAGTCGTGACATTTGACAAAGAGGACAAAATCATCATCATCTCCAGCCGGCGAATCCCCAAAGGAGAGGAG		1	33.4 (32.4)	S4	2.1	0.17	Tetrahedral	3.3°	0
O14686	KMT2D	Histone-lysine N-methyltransferase 2D	4Z4P	C	CTAACCTATGACTATCAGTTTGATTTTGAGGACGATCAGCACAAGATCCCCTGCCACTGTGGAGCCTGGAATTGTCGGAAATGGATGAACTAAGAAGCTTTGAGGCTACCAGGCAGGGGAGTCCCCCTACCCACAACCTCTTCCCTGAAAGGGATGAGGGGGAAGAGAGGTAGCAGCCAGAGCCAGGACCCAGGGTTGGGGCTGCCGGCTGACCCGGAGCCCCTGGAGCAGGAGGCTGGGGCAGAGGGCCCTAGGCCAAGCCCACCCTGGGCACCAGGGACAATCCTCTTCCCCACCACCGGCCCTCAGGCTGGCATCTCTGCCCCCAGCTCCAGGAGGGGCCAGACAGAAGCAGCCATTGGGCATCTCAGGTTTGAGGGGGATATGGGCCGGGAACTA…		1	33.4 (32.4)	S4	2.1	0.17	Tetrahedral	3.3°	0
O14686	KMT2D	Histone-lysine N-methyltransferase 2D	4Z4P	C	CTAACCTATGACTATCAGTTTGATTTTGAGGACGATCAGCACAAGATCCCCTGCCACTGTGGAGCCTGGAATTGTCGGAAATGGATGAACTAAGAAGCTTTGAGGCTACCAGGCAGGGGAGTCCCCCTACCCACAACCTCTTCCCTGAAAGGGATGAGGGGGAAGAGAGGTAGCAGCCAGAGCCAGGACCCAGGGTTGGGGCTGCCGGCTGACCCGGAGCCCCTGGAGCAGGAGGCTGGGGCAGAGGGCCCTAGGCCAAGCCCACCCTGGGCACCAGGGACAATCCTCTTCCCCACCACCGGCCCTCAGGCTGGCATCTCTGCCCCCAGCTCCAGGAGGGGCCAGACAGAAGCAGCCATTGGGCATCTCAGGTTTGAGGGGGATATGGGCCGGGAACTA…		1	33.4 (32.4)	S4	2.1	0.17	Tetrahedral	3.3°	0
O14686	KMT2D	Histone-lysine N-methyltransferase 2D	4Z4P	C	CTAACCTATGACTATCAGTTTGATTTTGAGGACGATCAGCACAAGATCCCCTGCCACTGTGGAGCCTGGAATTGTCGGAAATGGATGAACTAAGAAGCTTTGAGGCTACCAGGCAGGGGAGTCCCCCTACCCACAACCTCTTCCCTGAAAGGGATGAGGGGGAAGAGAGGTAGCAGCCAGAGCCAGGACCCAGGGTTGGGGCTGCCGGCTGACCCGGAGCCCCTGGAGCAGGAGGCTGGGGCAGAGGGCCCTAGGCCAAGCCCACCCTGGGCACCAGGGACAATCCTCTTCCCCACCACCGGCCCTCAGGCTGGCATCTCTGCCCCCAGCTCCAGGAGGGGCCAGACAGAAGCAGCCATTGGGCATCTCAGGTTTGAGGGGGATATGGGCCGGGAACTA…		1	33.4 (32.4)	S4	2.1	0.17	Tetrahedral	3.3°	0
P32321	DCTD	Deoxycytidylate deaminase	2W4L	H	TGTGCCATGCGGAGCTGAATGCCATCATGAACAAAAATTCGACCGATGTGAAAGGCTGTAGTATGTATGTTGCCTTGTTCCCTTGTAATGAATGCGCTAAGCTCATCATCCAGGCAG		1	20 (19.2)	O1N1S2	1.8	0.11	Tetrahedral	4.9°	0
P32321	DCTD	Deoxycytidylate deaminase	2W4L	C	TGTGCCATGCGGAGCTGAATGCCATCATGAACAAAAATTCGACCGATGTGAAAGGCTGTAGTATGTATGTTGCCTTGTTCCCTTGTAATGAATGCGCTAAGCTCATCATCCAGGCAG		1	20 (19.2)	O1N1S2	1.8	0.11	Tetrahedral	4.9°	0
P32321	DCTD	Deoxycytidylate deaminase	2W4L	C	TGTGCCATGCGGAGCTGAATGCCATCATGAACAAAAATTCGACCGATGTGAAAGGCTGTAGTATGTATGTTGCCTTGTTCCCTTGTAATGAATGCGCTAAGCTCATCATCCAGGCAG		1	20 (19.2)	O1N1S2	1.8	0.11	Tetrahedral	4.9°	0
Q6MZP7	LIN54	Protein lin-54 homolog	5FD3	C	CATAATCCCATCAGAGTCGGCCAGTCGGCCCCGAAAGCCCTGTAATTGTACAAAATCACTGTGTTTGAAATT		1	48.4 (44.1)	S4	2.3	0.29	Tetrahedral	4.1°	0
Q6MZP7	LIN54	Protein lin-54 homolog	5FD3	C	CATAATCCCATCAGAGTCGGCCAGTCGGCCCCGAAAGCCCTGTAATTGTACAAAATCACTGTGTTTGAAATT		1	48.4 (44.1)	S4	2.3	0.29	Tetrahedral	4.1°	0
Q6MZP7	LIN54	Protein lin-54 homolog	5FD3	C	CATAATCCCATCAGAGTCGGCCAGTCGGCCCCGAAAGCCCTGTAATTGTACAAAATCACTGTGTTTGAAATT		1	48.4 (44.1)	S4	2.3	0.29	Tetrahedral	4.1°	0
Q6MZP7	LIN54	Protein lin-54 homolog	5FD3	C	GTATTGTGATTGCTTTGCAAATGGTGAATTTTGCAACAACTGCAATTGTACTAATTGTTACAACAATTTGGAACATGAAAATGAAAGGCAAAAAGCAATAAAG		1	48.4 (44.1)	S4	2.3	0.29	Tetrahedral	4.1°	0
Q6MZP7	LIN54	Protein lin-54 homolog	5FD3	C	GTATTGTGATTGCTTTGCAAATGGTGAATTTTGCAACAACTGCAATTGTACTAATTGTTACAACAATTTGGAACATGAAAATGAAAGGCAAAAAGCAATAAAG		1	51.7 (51.3)	S4	1.8	0.2	Tetrahedral	5.9°	0
Q6MZP7	LIN54	Protein lin-54 homolog	5FD3	C	GTATTGTGATTGCTTTGCAAATGGTGAATTTTGCAACAACTGCAATTGTACTAATTGTTACAACAATTTGGAACATGAAAATGAAAGGCAAAAAGCAATAAAG		1	51.7 (51.3)	S4	1.8	0.2	Tetrahedral	5.9°	0
Q6MZP7	LIN54	Protein lin-54 homolog	5FD3	C	GTATTGTGATTGCTTTGCAAATGGTGAATTTTGCAACAACTGCAATTGTACTAATTGTTACAACAATTTGGAACATGAAAATGAAAGGCAAAAAGCAATAAAG		1	51.7 (51.3)	S4	1.8	0.2	Tetrahedral	5.9°	0
Q6MZP7	LIN54	Protein lin-54 homolog	5FD3	C	GTATTGTGATTGCTTTGCAAATGGTGAATTTTGCAACAACTGCAATTGTACTAATTGTTACAACAATTTGGAACATGAAAATGAAAGGCAAAAAGCAATAAAG		1	54.9 (57)	S4	2.1	0.095	Tetrahedral	6.8°	0
Q6MZP7	LIN54	Protein lin-54 homolog	5FD3	C	GTATTGTGATTGCTTTGCAAATGGTGAATTTTGCAACAACTGCAATTGTACTAATTGTTACAACAATTTGGAACATGAAAATGAAAGGCAAAAAGCAATAAAG		1	54.9 (57)	S4	2.1	0.095	Tetrahedral	6.8°	0
Q6MZP7	LIN54	Protein lin-54 homolog	5FD3	C	GCATGCCTTGACAGAAATCCAGAAGCCTTTAAGCCTAAGATAGGGAAAGGAAAGGAGGGAGAATCTGATCGACGTCATAGCAAAGGGTGTAATTGCAAACGATCAGGATGTCTTAAAAACTACTGTGAATGCTATGAG		1	45.8 (49.9)	S4	2.1	0.078	Tetrahedral	6°	0
Q6MZP7	LIN54	Protein lin-54 homolog	5FD3	C	GCATGCCTTGACAGAAATCCAGAAGCCTTTAAGCCTAAGATAGGGAAAGGAAAGGAGGGAGAATCTGATCGACGTCATAGCAAAGGGTGTAATTGCAAACGATCAGGATGTCTTAAAAACTACTGTGAATGCTATGAG		1	45.8 (49.9)	S4	2.1	0.078	Tetrahedral	6°	0
Q6MZP7	LIN54	Protein lin-54 homolog	5FD3	C	GCATGCCTTGACAGAAATCCAGAAGCCTTTAAGCCTAAGATAGGGAAAGGAAAGGAGGGAGAATCTGATCGACGTCATAGCAAAGGGTGTAATTGCAAACGATCAGGATGTCTTAAAAACTACTGTGAATGCTATGAG		1	45.8 (49.9)	S4	2.1	0.078	Tetrahedral	6°	0
Q6MZP7	LIN54	Protein lin-54 homolog	5FD3	C	GCATGCCTTGACAGAAATCCAGAAGCCTTTAAGCCTAAGATAGGGAAAGGAAAGGAGGGAGAATCTGATCGACGTCATAGCAAAGGGTGTAATTGCAAACGATCAGGATGTCTTAAAAACTACTGTGAATGCTATGAG		1	45.8 (49.9)	S4	2.1	0.078	Tetrahedral	6°	0
Q6MZP7	LIN54	Protein lin-54 homolog	5FD3	C	GCAAAAATAATGTGTTCCTCAATATGCAAATGTATTGGCTGTAAGAATTTTGAAGAAAGCCCGGAAAGGAAGACATTGATGCATTTGGCAGATGCAGCTGAAGTAAGGGTACAGCAACAAACAGCAGCCAAGACGAAGTTATCCTCTCAAATTTCAGACTTGCTTACTAGGCCAACACCAGCTTTAAATAGTGGAGGCGGAAA		1	46.8 (47.2)	S4	2.6	0.25	Tetrahedral	3.3°	0
Q6MZP7	LIN54	Protein lin-54 homolog	5FD3	C	GCAAAAATAATGTGTTCCTCAATATGCAAATGTATTGGCTGTAAGAATTTTGAAGAAAGCCCGGAAAGGAAGACATTGATGCATTTGGCAGATGCAGCTGAAGTAAGGGTACAGCAACAAACAGCAGCCAAGACGAAGTTATCCTCTCAAATTTCAGACTTGCTTACTAGGCCAACACCAGCTTTAAATAGTGGAGGCGGAAA		1	46.8 (47.2)	S4	2.6	0.25	Tetrahedral	3.3°	0
Q6MZP7	LIN54	Protein lin-54 homolog	5FD3	C	GCAAAAATAATGTGTTCCTCAATATGCAAATGTATTGGCTGTAAGAATTTTGAAGAAAGCCCGGAAAGGAAGACATTGATGCATTTGGCAGATGCAGCTGAAGTAAGGGTACAGCAACAAACAGCAGCCAAGACGAAGTTATCCTCTCAAATTTCAGACTTGCTTACTAGGCCAACACCAGCTTTAAATAGTGGAGGCGGAAA		1	46.8 (47.2)	S4	2.6	0.25	Tetrahedral	3.3°	0
Q6MZP7	LIN54	Protein lin-54 homolog	5FD3	C	GCATGCCTTGACAGAAATCCAGAAGCCTTTAAGCCTAAGATAGGGAAAGGAAAGGAGGGAGAATCTGATCGACGTCATAGCAAAGGGTGTAATTGCAAACGATCAGGATGTCTTAAAAACTACTGTGAATGCTATGAG		1	55.4 (48.7)	S4	2	0.2	Tetrahedral	10°	0
Q6MZP7	LIN54	Protein lin-54 homolog	5FD3	C	GCAAAAATAATGTGTTCCTCAATATGCAAATGTATTGGCTGTAAGAATTTTGAAGAAAGCCCGGAAAGGAAGACATTGATGCATTTGGCAGATGCAGCTGAAGTAAGGGTACAGCAACAAACAGCAGCCAAGACGAAGTTATCCTCTCAAATTTCAGACTTGCTTACTAGGCCAACACCAGCTTTAAATAGTGGAGGCGGAAA		1	55.4 (48.7)	S4	2	0.2	Tetrahedral	10°	0
P50281	MMP14	Matrix metalloproteinase-14	1BQQ	H	CATCCAGAATTACACCCCCAAGGTGGGCGAGTATGCCACATACGAGGCCATTCGCAAGGCGTTCCGCGTGTGGGAGAGTGCCACACCACTGCGCTTCCGCGAGGTGCCCTATGCCTACATCCGTGAGGGCCATGAGAAGCAGGCCGACATCATGATCTTCTTTGCCGAGGGCTTCCATGGCGACAGCACGCCCTTCGATGGTGAGGGCGGCTTCCTGGCCCATGCCTACTTCCCAGGCCCCAACATTGGAGGAGACACCCACTTTGACTCTGCCGAGCCTTGGACTGTCAGGAATGAGGATCTGAATG		1	21.2 (19.4)	O1N3	1.7	0.41	Tetrahedral	14.1°	0
P50281	MMP14	Matrix metalloproteinase-14	1BQQ	D	CATCCAGAATTACACCCCCAAGGTGGGCGAGTATGCCACATACGAGGCCATTCGCAAGGCGTTCCGCGTGTGGGAGAGTGCCACACCACTGCGCTTCCGCGAGGTGCCCTATGCCTACATCCGTGAGGGCCATGAGAAGCAGGCCGACATCATGATCTTCTTTGCCGAGGGCTTCCATGGCGACAGCACGCCCTTCGATGGTGAGGGCGGCTTCCTGGCCCATGCCTACTTCCCAGGCCCCAACATTGGAGGAGACACCCACTTTGACTCTGCCGAGCCTTGGACTGTCAGGAATGAGGATCTGAATG		1	21.2 (19.4)	O1N3	1.7	0.41	Tetrahedral	14.1°	0
P50281	MMP14	Matrix metalloproteinase-14	1BQQ	H	CATCCAGAATTACACCCCCAAGGTGGGCGAGTATGCCACATACGAGGCCATTCGCAAGGCGTTCCGCGTGTGGGAGAGTGCCACACCACTGCGCTTCCGCGAGGTGCCCTATGCCTACATCCGTGAGGGCCATGAGAAGCAGGCCGACATCATGATCTTCTTTGCCGAGGGCTTCCATGGCGACAGCACGCCCTTCGATGGTGAGGGCGGCTTCCTGGCCCATGCCTACTTCCCAGGCCCCAACATTGGAGGAGACACCCACTTTGACTCTGCCGAGCCTTGGACTGTCAGGAATGAGGATCTGAATG		1	21.2 (19.4)	O1N3	1.7	0.41	Tetrahedral	14.1°	0
P50281	MMP14	Matrix metalloproteinase-14	1BQQ	H	CATCCAGAATTACACCCCCAAGGTGGGCGAGTATGCCACATACGAGGCCATTCGCAAGGCGTTCCGCGTGTGGGAGAGTGCCACACCACTGCGCTTCCGCGAGGTGCCCTATGCCTACATCCGTGAGGGCCATGAGAAGCAGGCCGACATCATGATCTTCTTTGCCGAGGGCTTCCATGGCGACAGCACGCCCTTCGATGGTGAGGGCGGCTTCCTGGCCCATGCCTACTTCCCAGGCCCCAACATTGGAGGAGACACCCACTTTGACTCTGCCGAGCCTTGGACTGTCAGGAATGAGGATCTGAATG		1	21.2 (19.4)	O1N3	1.7	0.41	Tetrahedral	14.1°	0
P50281	MMP14	Matrix metalloproteinase-14	1BQQ	H	GAAATGACATCTTCCTGGTGGCTGTGCACGAGCTGGGCCATGCCCTGGGGCTCGAGCATTCCAGTGACCCCTCGGCCATCATGGCACCCTTTTACCAGTGGATGGACACGGAGAATTTTGTGCTGCCCGATGATGACCGCCGGGGCATCCAGCAACTTTATG		1	27.9 (21.1)	O1N3	1.8	0.4	Octahedral	14.3°	0.33
P50281	MMP14	Matrix metalloproteinase-14	1BQQ	H	GAAATGACATCTTCCTGGTGGCTGTGCACGAGCTGGGCCATGCCCTGGGGCTCGAGCATTCCAGTGACCCCTCGGCCATCATGGCACCCTTTTACCAGTGGATGGACACGGAGAATTTTGTGCTGCCCGATGATGACCGCCGGGGCATCCAGCAACTTTATG		1	27.9 (21.1)	O1N3	1.8	0.4	Octahedral	14.3°	0.33
P50281	MMP14	Matrix metalloproteinase-14	1BQQ	H	GAAATGACATCTTCCTGGTGGCTGTGCACGAGCTGGGCCATGCCCTGGGGCTCGAGCATTCCAGTGACCCCTCGGCCATCATGGCACCCTTTTACCAGTGGATGGACACGGAGAATTTTGTGCTGCCCGATGATGACCGCCGGGGCATCCAGCAACTTTATG		1	27.9 (21.1)	O1N3	1.8	0.4	Octahedral	14.3°	0.33
O95267	RASGRP1	RAS guanyl-releasing protein 1	4L9M	H	GGAAGGCCTCATCAGCAGGGATGAGATCACAGCCTACTTCATGAGAGCCAGCTCAATCTATTCCAAGCTGGGCCTGGGCTTTCCTCACAACTTCCAAGAGACCACCTACCTGAAGCCCACTTTTTGTGACAACTGTGCTGGATTT		1	93.4 (95.5)	N1S3	2.8	0.18	Tetrahedral	9.6°	0
O95267	RASGRP1	RAS guanyl-releasing protein 1	4L9M	C	CTCTGGGGAGTGATCAAACAAGGATATCGATGTAAAG		1	93.4 (95.5)	N1S3	2.8	0.18	Tetrahedral	9.6°	0
O95267	RASGRP1	RAS guanyl-releasing protein 1	4L9M	C	ACTGCGGGATGAACTGTCACAAACAATGCAAAGATCTGGTTGTGTTTGAGTGTAAGAAGCGAGCCAAGAACCCAGTAGCTCCCACAGAGAACAACACTTCTGTGGGGCCAGTGTCCAACCTTTGCTCATTGGGAGCCAAAGATCTGCTCCATG		1	93.4 (95.5)	N1S3	2.8	0.18	Tetrahedral	9.6°	0
O95267	RASGRP1	RAS guanyl-releasing protein 1	4L9M	C	ACTGCGGGATGAACTGTCACAAACAATGCAAAGATCTGGTTGTGTTTGAGTGTAAGAAGCGAGCCAAGAACCCAGTAGCTCCCACAGAGAACAACACTTCTGTGGGGCCAGTGTCCAACCTTTGCTCATTGGGAGCCAAAGATCTGCTCCATG		1	93.4 (95.5)	N1S3	2.8	0.18	Tetrahedral	9.6°	0
O95267	RASGRP1	RAS guanyl-releasing protein 1	4L9M	C	GGAAGGCCTCATCAGCAGGGATGAGATCACAGCCTACTTCATGAGAGCCAGCTCAATCTATTCCAAGCTGGGCCTGGGCTTTCCTCACAACTTCCAAGAGACCACCTACCTGAAGCCCACTTTTTGTGACAACTGTGCTGGATTT		1	71.9 (75.6)	N1S3	2.3	0.04	Tetrahedral	12.1°	0
O95267	RASGRP1	RAS guanyl-releasing protein 1	4L9M	C	GGAAGGCCTCATCAGCAGGGATGAGATCACAGCCTACTTCATGAGAGCCAGCTCAATCTATTCCAAGCTGGGCCTGGGCTTTCCTCACAACTTCCAAGAGACCACCTACCTGAAGCCCACTTTTTGTGACAACTGTGCTGGATTT		1	71.9 (75.6)	N1S3	2.3	0.04	Tetrahedral	12.1°	0
O95267	RASGRP1	RAS guanyl-releasing protein 1	4L9M	H	ACTGCGGGATGAACTGTCACAAACAATGCAAAGATCTGGTTGTGTTTGAGTGTAAGAAGCGAGCCAAGAACCCAGTAGCTCCCACAGAGAACAACACTTCTGTGGGGCCAGTGTCCAACCTTTGCTCATTGGGAGCCAAAGATCTGCTCCATG		1	71.9 (75.6)	N1S3	2.3	0.04	Tetrahedral	12.1°	0
O95267	RASGRP1	RAS guanyl-releasing protein 1	4L9M	C	ACTGCGGGATGAACTGTCACAAACAATGCAAAGATCTGGTTGTGTTTGAGTGTAAGAAGCGAGCCAAGAACCCAGTAGCTCCCACAGAGAACAACACTTCTGTGGGGCCAGTGTCCAACCTTTGCTCATTGGGAGCCAAAGATCTGCTCCATG		1	71.9 (75.6)	N1S3	2.3	0.04	Tetrahedral	12.1°	0
Q09472	EP300	Histone acetyltransferase p300	1L3E	H	GGTCAACAGCCAGCCCCGCAGGTCCAGCAGCCAGGCCTGGTGACTCCAGTTGCCCAAGGGATGGGTTCTGGAGCACATACAGCTGATCCAGAGAAGCGCAAGCTCATCCAGCAGCAGCTTGTTCTCCTTTTGCATGCTCACAAGTGCCAGCGCCGGGAACAGGCCAATGGGGAAGTGAGGCAGTGCAACCTTCCCCACTGTCGCACAATGAAGAATGTCCTAAACCACATGACACACTGCCAGTCAGGCAAGTCTTGCCAAG		1	N/A	N1S3	1.9	0.34	Trigonal Bipyramidal	11.9°	0.2
Q09472	EP300	Histone acetyltransferase p300	1L3E	C	GGTCAACAGCCAGCCCCGCAGGTCCAGCAGCCAGGCCTGGTGACTCCAGTTGCCCAAGGGATGGGTTCTGGAGCACATACAGCTGATCCAGAGAAGCGCAAGCTCATCCAGCAGCAGCTTGTTCTCCTTTTGCATGCTCACAAGTGCCAGCGCCGGGAACAGGCCAATGGGGAAGTGAGGCAGTGCAACCTTCCCCACTGTCGCACAATGAAGAATGTCCTAAACCACATGACACACTGCCAGTCAGGCAAGTCTTGCCAAG		1	N/A	N1S3	1.9	0.34	Trigonal Bipyramidal	11.9°	0.2
Q09472	EP300	Histone acetyltransferase p300	1L3E	C	GGTCAACAGCCAGCCCCGCAGGTCCAGCAGCCAGGCCTGGTGACTCCAGTTGCCCAAGGGATGGGTTCTGGAGCACATACAGCTGATCCAGAGAAGCGCAAGCTCATCCAGCAGCAGCTTGTTCTCCTTTTGCATGCTCACAAGTGCCAGCGCCGGGAACAGGCCAATGGGGAAGTGAGGCAGTGCAACCTTCCCCACTGTCGCACAATGAAGAATGTCCTAAACCACATGACACACTGCCAGTCAGGCAAGTCTTGCCAAG		1	N/A	N1S3	1.9	0.34	Trigonal Bipyramidal	11.9°	0.2
Q09472	EP300	Histone acetyltransferase p300	1L3E	C	GGTCAACAGCCAGCCCCGCAGGTCCAGCAGCCAGGCCTGGTGACTCCAGTTGCCCAAGGGATGGGTTCTGGAGCACATACAGCTGATCCAGAGAAGCGCAAGCTCATCCAGCAGCAGCTTGTTCTCCTTTTGCATGCTCACAAGTGCCAGCGCCGGGAACAGGCCAATGGGGAAGTGAGGCAGTGCAACCTTCCCCACTGTCGCACAATGAAGAATGTCCTAAACCACATGACACACTGCCAGTCAGGCAAGTCTTGCCAAG		1	N/A	N1S3	1.9	0.34	Trigonal Bipyramidal	11.9°	0.2
Q09472	EP300	Histone acetyltransferase p300	1L3E	H	GGTCAACAGCCAGCCCCGCAGGTCCAGCAGCCAGGCCTGGTGACTCCAGTTGCCCAAGGGATGGGTTCTGGAGCACATACAGCTGATCCAGAGAAGCGCAAGCTCATCCAGCAGCAGCTTGTTCTCCTTTTGCATGCTCACAAGTGCCAGCGCCGGGAACAGGCCAATGGGGAAGTGAGGCAGTGCAACCTTCCCCACTGTCGCACAATGAAGAATGTCCTAAACCACATGACACACTGCCAGTCAGGCAAGTCTTGCCAAG		1	N/A	N1S3	1.9	0.25	Square Planar	26.9°	0
Q09472	EP300	Histone acetyltransferase p300	1L3E	C	GGTCAACAGCCAGCCCCGCAGGTCCAGCAGCCAGGCCTGGTGACTCCAGTTGCCCAAGGGATGGGTTCTGGAGCACATACAGCTGATCCAGAGAAGCGCAAGCTCATCCAGCAGCAGCTTGTTCTCCTTTTGCATGCTCACAAGTGCCAGCGCCGGGAACAGGCCAATGGGGAAGTGAGGCAGTGCAACCTTCCCCACTGTCGCACAATGAAGAATGTCCTAAACCACATGACACACTGCCAGTCAGGCAAGTCTTGCCAAG		1	N/A	N1S3	1.9	0.25	Square Planar	26.9°	0
Q09472	EP300	Histone acetyltransferase p300	1L3E	C	GGTCAACAGCCAGCCCCGCAGGTCCAGCAGCCAGGCCTGGTGACTCCAGTTGCCCAAGGGATGGGTTCTGGAGCACATACAGCTGATCCAGAGAAGCGCAAGCTCATCCAGCAGCAGCTTGTTCTCCTTTTGCATGCTCACAAGTGCCAGCGCCGGGAACAGGCCAATGGGGAAGTGAGGCAGTGCAACCTTCCCCACTGTCGCACAATGAAGAATGTCCTAAACCACATGACACACTGCCAGTCAGGCAAGTCTTGCCAAG		1	N/A	N1S3	1.9	0.25	Square Planar	26.9°	0
Q09472	EP300	Histone acetyltransferase p300	1L3E	C	TGGCACACTGTGCATCTTCTCGACAAATCATTTCACACTGGAAGAATTGTACAAGACATGATTGTCCTGTGTGTCTCCCCCTCAAAAATGCTGGTGATAAGAGAAATCAACAGC		1	N/A	N1S3	1.9	0.25	Square Planar	26.9°	0
Q09472	EP300	Histone acetyltransferase p300	1L3E	H	TGGCACACTGTGCATCTTCTCGACAAATCATTTCACACTGGAAGAATTGTACAAGACATGATTGTCCTGTGTGTCTCCCCCTCAAAAATGCTGGTGATAAGAGAAATCAACAGC		1	N/A	N1S3	1.9	0.22	Square Planar	34°	0
Q09472	EP300	Histone acetyltransferase p300	1L3E	C	TGGCACACTGTGCATCTTCTCGACAAATCATTTCACACTGGAAGAATTGTACAAGACATGATTGTCCTGTGTGTCTCCCCCTCAAAAATGCTGGTGATAAGAGAAATCAACAGC		1	N/A	N1S3	1.9	0.22	Square Planar	34°	0
Q09472	EP300	Histone acetyltransferase p300	1L3E	C	TGGCACACTGTGCATCTTCTCGACAAATCATTTCACACTGGAAGAATTGTACAAGACATGATTGTCCTGTGTGTCTCCCCCTCAAAAATGCTGGTGATAAGAGAAATCAACAGC		1	N/A	N1S3	1.9	0.22	Square Planar	34°	0
Q09472	EP300	Histone acetyltransferase p300	1L3E	C	TGGCACACTGTGCATCTTCTCGACAAATCATTTCACACTGGAAGAATTGTACAAGACATGATTGTCCTGTGTGTCTCCCCCTCAAAAATGCTGGTGATAAGAGAAATCAACAGC		1	N/A	N1S3	1.9	0.22	Square Planar	34°	0
P05129	PRKCG	Protein kinase C gamma type	2E73,	H	ACATTTCAGCAGGTGCCGGAGCTGGAGCTCCCACCGCCGCCGCCCGTGCCTCCGGCTGCCGGCGCCCCTGCCTTTGGCTCTTCCTCCCCACTCGCCCGCTCCCCCTGGCGGAGCCGGCGCGCCCGGGGTGCCGCTCCCTGCCTGGCGCGCTCCGCACCTGGAGGTGCCTTGCCCCTCTCCTGCCCACCTCGGAATTTCCCTGTGGCTCCTTTGATCCTTCGAGTCTCCAGCTCCTCTCCCTTCCACCTGTTTCCCCCAAGAAAGGCAGGATCCTGGTCCCTGCTACGTTTCTGGGGCCATGGCTGGTCTGGGCCCCGGCGTAGGCGATTCAGAGGGGGGACCCCGGCCCCTGTTTTGCAGAAAGGGGGCCCTGAGGCAGAAGGTGGTCCACGAAGTCAA…		1	N/A	N1S3	2.3	0.15	Tetrahedral	6.7°	0
P05129	PRKCG	Protein kinase C gamma type	2E73,	C	GGGTATCGGAAAGCAGGGCCTGCAATGTCAAG		1	N/A	N1S3	2.3	0.15	Tetrahedral	6.7°	0
P05129	PRKCG	Protein kinase C gamma type	2E73,	C	TCTGCAGCTTTGTGGTTCATCGACGATGCCACGAATTTGTGACCTTCGAGTGTCCAGGCGCTGGGAAGGGCCCCCAGACGGAC		1	N/A	N1S3	2.3	0.15	Tetrahedral	6.7°	0
P05129	PRKCG	Protein kinase C gamma type	2E73,	C	TCTGCAGCTTTGTGGTTCATCGACGATGCCACGAATTTGTGACCTTCGAGTGTCCAGGCGCTGGGAAGGGCCCCCAGACGGAC		1	N/A	N1S3	2.3	0.15	Tetrahedral	6.7°	0
P05129	PRKCG	Protein kinase C gamma type	2E73,	C	ACATTTCAGCAGGTGCCGGAGCTGGAGCTCCCACCGCCGCCGCCCGTGCCTCCGGCTGCCGGCGCCCCTGCCTTTGGCTCTTCCTCCCCACTCGCCCGCTCCCCCTGGCGGAGCCGGCGCGCCCGGGGTGCCGCTCCCTGCCTGGCGCGCTCCGCACCTGGAGGTGCCTTGCCCCTCTCCTGCCCACCTCGGAATTTCCCTGTGGCTCCTTTGATCCTTCGAGTCTCCAGCTCCTCTCCCTTCCACCTGTTTCCCCCAAGAAAGGCAGGATCCTGGTCCCTGCTACGTTTCTGGGGCCATGGCTGGTCTGGGCCCCGGCGTAGGCGATTCAGAGGGGGGACCCCGGCCCCTGTTTTGCAGAAAGGGGGCCCTGAGGCAGAAGGTGGTCCACGAAGTCAA…		1	N/A	N1S3	2.5	0.12	Tetrahedral	5.9°	0
P05129	PRKCG	Protein kinase C gamma type	2E73,	C	ACATTTCAGCAGGTGCCGGAGCTGGAGCTCCCACCGCCGCCGCCCGTGCCTCCGGCTGCCGGCGCCCCTGCCTTTGGCTCTTCCTCCCCACTCGCCCGCTCCCCCTGGCGGAGCCGGCGCGCCCGGGGTGCCGCTCCCTGCCTGGCGCGCTCCGCACCTGGAGGTGCCTTGCCCCTCTCCTGCCCACCTCGGAATTTCCCTGTGGCTCCTTTGATCCTTCGAGTCTCCAGCTCCTCTCCCTTCCACCTGTTTCCCCCAAGAAAGGCAGGATCCTGGTCCCTGCTACGTTTCTGGGGCCATGGCTGGTCTGGGCCCCGGCGTAGGCGATTCAGAGGGGGGACCCCGGCCCCTGTTTTGCAGAAAGGGGGCCCTGAGGCAGAAGGTGGTCCACGAAGTCAA…		1	N/A	N1S3	2.5	0.12	Tetrahedral	5.9°	0
P05129	PRKCG	Protein kinase C gamma type	2E73,	H	TCTGCAGCTTTGTGGTTCATCGACGATGCCACGAATTTGTGACCTTCGAGTGTCCAGGCGCTGGGAAGGGCCCCCAGACGGAC		1	N/A	N1S3	2.5	0.12	Tetrahedral	5.9°	0
P05129	PRKCG	Protein kinase C gamma type	2E73,	C	TCTGCAGCTTTGTGGTTCATCGACGATGCCACGAATTTGTGACCTTCGAGTGTCCAGGCGCTGGGAAGGGCCCCCAGACGGAC		1	N/A	N1S3	2.5	0.12	Tetrahedral	5.9°	0
Q6NZ36	FAAP20	Fanconi anemia core complex-associated protein 20	3WWQ	C	GAGCCCAGGTGCGGCCCGGAGCCCACTGAAGTCTTCACTGTCGGACCCAAGACCTTTTCCTGGACACCCTTTCCGCCGGACCTGTGGGGCCCGGGCCGTTCCTACCGGCTGCTTCACGGGGCAGGAGGGCACCTGGAATCCCCCGCCAGGTCCCTGCCCCAGCGCCCGGCACCTGATCCCTGCAGGGCCCCCAGGGTGGAGCAGCAGCCGTCTGTGGAGGGTGCCGCGGCCCTGCGCAGCTGCCCCATGTGCCAGAAGGAGTTCGCCCCCAG		1	25.1 (28.9)	N1S3	2.2	0.023	Tetrahedral	5.6°	0
Q6NZ36	FAAP20	Fanconi anemia core complex-associated protein 20	3WWQ	C	GAGCCCAGGTGCGGCCCGGAGCCCACTGAAGTCTTCACTGTCGGACCCAAGACCTTTTCCTGGACACCCTTTCCGCCGGACCTGTGGGGCCCGGGCCGTTCCTACCGGCTGCTTCACGGGGCAGGAGGGCACCTGGAATCCCCCGCCAGGTCCCTGCCCCAGCGCCCGGCACCTGATCCCTGCAGGGCCCCCAGGGTGGAGCAGCAGCCGTCTGTGGAGGGTGCCGCGGCCCTGCGCAGCTGCCCCATGTGCCAGAAGGAGTTCGCCCCCAG		1	25.1 (28.9)	N1S3	2.2	0.023	Tetrahedral	5.6°	0
Q6NZ36	FAAP20	Fanconi anemia core complex-associated protein 20	3WWQ	H	GCTGACCCAGCTGGATGTTGACAGCCACCTGGCCCAGTGCTTGGCCGAAAGCACAGAAGACGTGACGTGGTGAGCGCCATCCAAGAGCCCTGCGCAGAGTGCGGCGCCCGGACACGCTCTCCCCCGCCAGCAGCCCCGCCTCTCGGCTCCCCCGCCAGCAGCCCCGCCTCTCGGCTCCCCCGCATGCGCATTAAAGCAGGGCGGGCTCCTGTCTGTCTCTGTGTTGTGATGAAA		1	25.1 (28.9)	N1S3	2.2	0.023	Tetrahedral	5.6°	0
Q6NZ36	FAAP20	Fanconi anemia core complex-associated protein 20	3WWQ	C	GCTGACCCAGCTGGATGTTGACAGCCACCTGGCCCAGTGCTTGGCCGAAAGCACAGAAGACGTGACGTGGTGAGCGCCATCCAAGAGCCCTGCGCAGAGTGCGGCGCCCGGACACGCTCTCCCCCGCCAGCAGCCCCGCCTCTCGGCTCCCCCGCCAGCAGCCCCGCCTCTCGGCTCCCCCGCATGCGCATTAAAGCAGGGCGGGCTCCTGTCTGTCTCTGTGTTGTGATGAAA		1	25.1 (28.9)	N1S3	2.2	0.023	Tetrahedral	5.6°	0
O75928	PIAS2	E3 SUMO-protein ligase PIAS2	4FO9	C	TTAGGAAAAATGAGGCTGACAATCCCATGCCGTGCAGTGACTTGTACACATCTGCAGTGTTTTGATGCTGCCCTCTATCTACAAATGAATGAGAAAAAGCCCACCTGGATTTGTCCTGTGTGTGACAAAAAAGCTGCCTATGAAAGTCTAATATTAGATGG		1	67.5 (68.5)	N1S3	1.9	0.036	Tetrahedral	8.4°	0
O75928	PIAS2	E3 SUMO-protein ligase PIAS2	4FO9	H	TTAGGAAAAATGAGGCTGACAATCCCATGCCGTGCAGTGACTTGTACACATCTGCAGTGTTTTGATGCTGCCCTCTATCTACAAATGAATGAGAAAAAGCCCACCTGGATTTGTCCTGTGTGTGACAAAAAAGCTGCCTATGAAAGTCTAATATTAGATGG		1	67.5 (68.5)	N1S3	1.9	0.036	Tetrahedral	8.4°	0
O75928	PIAS2	E3 SUMO-protein ligase PIAS2	4FO9	C	TTAGGAAAAATGAGGCTGACAATCCCATGCCGTGCAGTGACTTGTACACATCTGCAGTGTTTTGATGCTGCCCTCTATCTACAAATGAATGAGAAAAAGCCCACCTGGATTTGTCCTGTGTGTGACAAAAAAGCTGCCTATGAAAGTCTAATATTAGATGG		1	67.5 (68.5)	N1S3	1.9	0.036	Tetrahedral	8.4°	0
O75928	PIAS2	E3 SUMO-protein ligase PIAS2	4FO9	C	TTAGGAAAAATGAGGCTGACAATCCCATGCCGTGCAGTGACTTGTACACATCTGCAGTGTTTTGATGCTGCCCTCTATCTACAAATGAATGAGAAAAAGCCCACCTGGATTTGTCCTGTGTGTGACAAAAAAGCTGCCTATGAAAGTCTAATATTAGATGG		1	67.5 (68.5)	N1S3	1.9	0.036	Tetrahedral	8.4°	0
P27708	CAD	CAD protein	4BY3	H	GATTGATTGATGTCCATGTGCACCTGCGGGAACCAGGTGGGACACATAAGGAGGACTTTGCTTCAGGCACAGCCGCTGCCCTGGCTGGGGGTATCACCATGGTGTGTGCCATGCCTAATACCCGGCCCCCCATCATTGACGCCCCTGCTCTGGCCCTGGCCCAGAAG		0.83	16.5 (18.9)	O3N2	1.9	0.093	Trigonal Bipyramidal	4.3°	0
P27708	CAD	CAD protein	4BY3	H	GATTGATTGATGTCCATGTGCACCTGCGGGAACCAGGTGGGACACATAAGGAGGACTTTGCTTCAGGCACAGCCGCTGCCCTGGCTGGGGGTATCACCATGGTGTGTGCCATGCCTAATACCCGGCCCCCCATCATTGACGCCCCTGCTCTGGCCCTGGCCCAGAAG		0.83	16.5 (18.9)	O3N2	1.9	0.093	Trigonal Bipyramidal	4.3°	0
P27708	CAD	CAD protein	4BY3	K	CTGGCAGAGGCTGGCGCCCGGTGCGACTTTGCGCTATTCCTTGGGGCCTCGTCTGAAAATGCAGGAACCTTGGGCACCGTGGCCGGGTCTGCAGCCGGGCTGAAGCTTTACCTCAATGAGACCTTCTCTGAGCTGCGGCTGGACAGCGTGGTCCAGTGGATGGAG		0.83	16.5 (18.9)	O3N2	1.9	0.093	Trigonal Bipyramidal	4.3°	0
P27708	CAD	CAD protein	4BY3	D	ATCCTGCTAATTAAAGCTGCAAAGGCACGGGGCTTGCCAGTGACCTGCGAGGTGGCTCCCCACCACCTGTTCCTAAGCCATGATGACCTGGAGCGCCTGGGGCCTGGGAAGGGGGAGGTCCGGCCTGAGCTTGGCTCCCGCCAGGATGTGGAAGCCCTGTGGGAGAACATGGCTGTCATCGACTGCTTTGCCTCAGACCATG		0.83	16.5 (18.9)	O3N2	1.9	0.093	Trigonal Bipyramidal	4.3°	0
P27708	CAD	CAD protein	4BY3	C	CATTTCGAGACATGGCCCTCCCACCTCCCCATTGTGGCTCACGCAGAGCAGCAAACCGTGGCTGCTGTCCTCATGGTGGCTCAGCTCACTCAGCGCTCAGTGCACATATGTCACGTGGCACGGAAGGAGGAG		0.83	20 (19.2)	O2N1S1	1.7	0.14	Tetrahedral	7.4°	0
P27708	CAD	CAD protein	4BY3	E	ATCCTGCTAATTAAAGCTGCAAAGGCACGGGGCTTGCCAGTGACCTGCGAGGTGGCTCCCCACCACCTGTTCCTAAGCCATGATGACCTGGAGCGCCTGGGGCCTGGGAAGGGGGAGGTCCGGCCTGAGCTTGGCTCCCGCCAGGATGTGGAAGCCCTGTGGGAGAACATGGCTGTCATCGACTGCTTTGCCTCAGACCATG		0.83	20 (19.2)	O2N1S1	1.7	0.14	Tetrahedral	7.4°	0
P27708	CAD	CAD protein	4BY3	H	CATTTCGAGACATGGCCCTCCCACCTCCCCATTGTGGCTCACGCAGAGCAGCAAACCGTGGCTGCTGTCCTCATGGTGGCTCAGCTCACTCAGCGCTCAGTGCACATATGTCACGTGGCACGGAAGGAGGAG		0.92	18.4 (19.6)	O2N2	2	0.12	Tetrahedral	9.5°	0
P27708	CAD	CAD protein	4BY3	H	CATTTCGAGACATGGCCCTCCCACCTCCCCATTGTGGCTCACGCAGAGCAGCAAACCGTGGCTGCTGTCCTCATGGTGGCTCAGCTCACTCAGCGCTCAGTGCACATATGTCACGTGGCACGGAAGGAGGAG		0.92	18.4 (19.6)	O2N2	2	0.12	Tetrahedral	9.5°	0
P27708	CAD	CAD protein	4BY3	H	CTCCCCATACCTTGGAGGAGAAGTGTGGGTCCAGGCCCCCACCTGGGTTCCCAGGGTTAGAGACCATGCTGCCACTACTCCTGACGGCTGTAAGCGAGGGCCGGCTCAGCCTGGACGACCTGCTGCAGCGATTGCACCACAATCCTCGGCGCATCTTTCACCTGCCCCCGCAGGAGGACACCTATGTGGAG		0.78	25.7 (22.2)	O2N1	0.9	0.41	Tetrahedral	4°	0.25
P27708	CAD	CAD protein	4BY3	H	CTCCCCATACCTTGGAGGAGAAGTGTGGGTCCAGGCCCCCACCTGGGTTCCCAGGGTTAGAGACCATGCTGCCACTACTCCTGACGGCTGTAAGCGAGGGCCGGCTCAGCCTGGACGACCTGCTGCAGCGATTGCACCACAATCCTCGGCGCATCTTTCACCTGCCCCCGCAGGAGGACACCTATGTGGAG		N/A	N/A	N/A	N/A	N/A	N/A	N/A	N/A
Q9Y6X2	PIAS3	E3 SUMO-protein ligase PIAS3	4MVT	C	CTAGGGAAGATGCGCCTGACTGTCCCTTGTCGTGCCCTCACCTGCGCCCACCTGCAGAGCTTCGATGCTGCCCTTTATCTACAGATGAATGAGAAGAAGCCTACATGGACATGTCCTGTGTGTGACAAGAAGGCTCCCTATGAATCTCTTATCATTGATGG		1	41.3 (47.4)	N1S3	2.6	0.091	Tetrahedral	3.9°	0
Q9Y6X2	PIAS3	E3 SUMO-protein ligase PIAS3	4MVT	H	CTAGGGAAGATGCGCCTGACTGTCCCTTGTCGTGCCCTCACCTGCGCCCACCTGCAGAGCTTCGATGCTGCCCTTTATCTACAGATGAATGAGAAGAAGCCTACATGGACATGTCCTGTGTGTGACAAGAAGGCTCCCTATGAATCTCTTATCATTGATGG		1	41.3 (47.4)	N1S3	2.6	0.091	Tetrahedral	3.9°	0
Q9Y6X2	PIAS3	E3 SUMO-protein ligase PIAS3	4MVT	C	CTAGGGAAGATGCGCCTGACTGTCCCTTGTCGTGCCCTCACCTGCGCCCACCTGCAGAGCTTCGATGCTGCCCTTTATCTACAGATGAATGAGAAGAAGCCTACATGGACATGTCCTGTGTGTGACAAGAAGGCTCCCTATGAATCTCTTATCATTGATGG		1	41.3 (47.4)	N1S3	2.6	0.091	Tetrahedral	3.9°	0
Q9Y6X2	PIAS3	E3 SUMO-protein ligase PIAS3	4MVT	C	CTAGGGAAGATGCGCCTGACTGTCCCTTGTCGTGCCCTCACCTGCGCCCACCTGCAGAGCTTCGATGCTGCCCTTTATCTACAGATGAATGAGAAGAAGCCTACATGGACATGTCCTGTGTGTGACAAGAAGGCTCCCTATGAATCTCTTATCATTGATGG		1	41.3 (47.4)	N1S3	2.6	0.091	Tetrahedral	3.9°	0
Q8NHM5	KDM2B	Lysine-specific demethylase 2B	4O64	C	AACCGGGCTGTGGGTCGGCCCAAGGGGAAGCTGGGCCCGGCCTCCGCGGTGAAGTTGGCCGCCAACCGGACAACGGCAGGAGCTCGGCGGCGCCGGACGCGATGCCGCAAGTGCGAGGCCTGCCTGCGGACCGAGTGCGGAGAGTGCCACTTCTGCAAGGACATGAAGAAGTTCGGGGGCCCCGGGCGCATGAAGCAGAGCTGCATCATGCGGCAGTGCATCGCG		1	31.6 (32)	S4	2	0.021	Tetrahedral	6°	0
Q8NHM5	KDM2B	Lysine-specific demethylase 2B	4O64	C	AACCGGGCTGTGGGTCGGCCCAAGGGGAAGCTGGGCCCGGCCTCCGCGGTGAAGTTGGCCGCCAACCGGACAACGGCAGGAGCTCGGCGGCGCCGGACGCGATGCCGCAAGTGCGAGGCCTGCCTGCGGACCGAGTGCGGAGAGTGCCACTTCTGCAAGGACATGAAGAAGTTCGGGGGCCCCGGGCGCATGAAGCAGAGCTGCATCATGCGGCAGTGCATCGCG		1	31.6 (32)	S4	2	0.021	Tetrahedral	6°	0
Q8NHM5	KDM2B	Lysine-specific demethylase 2B	4O64	C	AACCGGGCTGTGGGTCGGCCCAAGGGGAAGCTGGGCCCGGCCTCCGCGGTGAAGTTGGCCGCCAACCGGACAACGGCAGGAGCTCGGCGGCGCCGGACGCGATGCCGCAAGTGCGAGGCCTGCCTGCGGACCGAGTGCGGAGAGTGCCACTTCTGCAAGGACATGAAGAAGTTCGGGGGCCCCGGGCGCATGAAGCAGAGCTGCATCATGCGGCAGTGCATCGCG		1	31.6 (32)	S4	2	0.021	Tetrahedral	6°	0
Q8NHM5	KDM2B	Lysine-specific demethylase 2B	4O64	C	AACCGGGCTGTGGGTCGGCCCAAGGGGAAGCTGGGCCCGGCCTCCGCGGTGAAGTTGGCCGCCAACCGGACAACGGCAGGAGCTCGGCGGCGCCGGACGCGATGCCGCAAGTGCGAGGCCTGCCTGCGGACCGAGTGCGGAGAGTGCCACTTCTGCAAGGACATGAAGAAGTTCGGGGGCCCCGGGCGCATGAAGCAGAGCTGCATCATGCGGCAGTGCATCGCG		1	31.6 (32)	S4	2	0.021	Tetrahedral	6°	0
Q8NHM5	KDM2B	Lysine-specific demethylase 2B	4O64	C	AACCGGGCTGTGGGTCGGCCCAAGGGGAAGCTGGGCCCGGCCTCCGCGGTGAAGTTGGCCGCCAACCGGACAACGGCAGGAGCTCGGCGGCGCCGGACGCGATGCCGCAAGTGCGAGGCCTGCCTGCGGACCGAGTGCGGAGAGTGCCACTTCTGCAAGGACATGAAGAAGTTCGGGGGCCCCGGGCGCATGAAGCAGAGCTGCATCATGCGGCAGTGCATCGCG		1	26.5 (24.7)	S4	2.1	0.024	Tetrahedral	6.8°	0
Q8NHM5	KDM2B	Lysine-specific demethylase 2B	4O64	C	AACCGGGCTGTGGGTCGGCCCAAGGGGAAGCTGGGCCCGGCCTCCGCGGTGAAGTTGGCCGCCAACCGGACAACGGCAGGAGCTCGGCGGCGCCGGACGCGATGCCGCAAGTGCGAGGCCTGCCTGCGGACCGAGTGCGGAGAGTGCCACTTCTGCAAGGACATGAAGAAGTTCGGGGGCCCCGGGCGCATGAAGCAGAGCTGCATCATGCGGCAGTGCATCGCG		1	26.5 (24.7)	S4	2.1	0.024	Tetrahedral	6.8°	0
Q8NHM5	KDM2B	Lysine-specific demethylase 2B	4O64	C	AACCGGGCTGTGGGTCGGCCCAAGGGGAAGCTGGGCCCGGCCTCCGCGGTGAAGTTGGCCGCCAACCGGACAACGGCAGGAGCTCGGCGGCGCCGGACGCGATGCCGCAAGTGCGAGGCCTGCCTGCGGACCGAGTGCGGAGAGTGCCACTTCTGCAAGGACATGAAGAAGTTCGGGGGCCCCGGGCGCATGAAGCAGAGCTGCATCATGCGGCAGTGCATCGCG		1	26.5 (24.7)	S4	2.1	0.024	Tetrahedral	6.8°	0
Q8NHM5	KDM2B	Lysine-specific demethylase 2B	4O64	C	AACCGGGCTGTGGGTCGGCCCAAGGGGAAGCTGGGCCCGGCCTCCGCGGTGAAGTTGGCCGCCAACCGGACAACGGCAGGAGCTCGGCGGCGCCGGACGCGATGCCGCAAGTGCGAGGCCTGCCTGCGGACCGAGTGCGGAGAGTGCCACTTCTGCAAGGACATGAAGAAGTTCGGGGGCCCCGGGCGCATGAAGCAGAGCTGCATCATGCGGCAGTGCATCGCG		1	26.5 (24.7)	S4	2.1	0.024	Tetrahedral	6.8°	0
Q8NHM5	KDM2B	Lysine-specific demethylase 2B	4O64	C	CCAGTGCTGCCCCACACCGCCGTGTGCCTTGTGTGTGGCGAGGCGGGGAAGGAAGACACGGTGGAAGAGGAGGAAGGCAAGTTTAACCTCATGCTCATGGAGTGCTCCATCTGCAATGAAATCATCCACCCTGGATGCCTTAAG		1	27.9 (27.6)	N1S3	2	0.064	Tetrahedral	8.6°	0
Q8NHM5	KDM2B	Lysine-specific demethylase 2B	4O64	C	CCAGTGCTGCCCCACACCGCCGTGTGCCTTGTGTGTGGCGAGGCGGGGAAGGAAGACACGGTGGAAGAGGAGGAAGGCAAGTTTAACCTCATGCTCATGGAGTGCTCCATCTGCAATGAAATCATCCACCCTGGATGCCTTAAG		1	27.9 (27.6)	N1S3	2	0.064	Tetrahedral	8.6°	0
Q8NHM5	KDM2B	Lysine-specific demethylase 2B	4O64	H	CCAGTGCTGCCCCACACCGCCGTGTGCCTTGTGTGTGGCGAGGCGGGGAAGGAAGACACGGTGGAAGAGGAGGAAGGCAAGTTTAACCTCATGCTCATGGAGTGCTCCATCTGCAATGAAATCATCCACCCTGGATGCCTTAAG		1	27.9 (27.6)	N1S3	2	0.064	Tetrahedral	8.6°	0
Q8NHM5	KDM2B	Lysine-specific demethylase 2B	4O64	C	CCAGTGCTGCCCCACACCGCCGTGTGCCTTGTGTGTGGCGAGGCGGGGAAGGAAGACACGGTGGAAGAGGAGGAAGGCAAGTTTAACCTCATGCTCATGGAGTGCTCCATCTGCAATGAAATCATCCACCCTGGATGCCTTAAG		1	27.9 (27.6)	N1S3	2	0.064	Tetrahedral	8.6°	0
Q8NHM5	KDM2B	Lysine-specific demethylase 2B	4O64	C	CCAGTGCTGCCCCACACCGCCGTGTGCCTTGTGTGTGGCGAGGCGGGGAAGGAAGACACGGTGGAAGAGGAGGAAGGCAAGTTTAACCTCATGCTCATGGAGTGCTCCATCTGCAATGAAATCATCCACCCTGGATGCCTTAAG		1	26.6 (25.2)	S4	2.2	0.075	Tetrahedral	4.2°	0
Q8NHM5	KDM2B	Lysine-specific demethylase 2B	4O64	C	CCAGTGCTGCCCCACACCGCCGTGTGCCTTGTGTGTGGCGAGGCGGGGAAGGAAGACACGGTGGAAGAGGAGGAAGGCAAGTTTAACCTCATGCTCATGGAGTGCTCCATCTGCAATGAAATCATCCACCCTGGATGCCTTAAG		1	26.6 (25.2)	S4	2.2	0.075	Tetrahedral	4.2°	0
Q8NHM5	KDM2B	Lysine-specific demethylase 2B	4O64	C	ATTAAGGAGTCAGAGGGTGTGGTCAACGACGAGCTTCCAAACTGCTGGGAGTGTCCGAAGTGTAACCACGCCGGCAAGACCGGGAAA		1	26.6 (25.2)	S4	2.2	0.075	Tetrahedral	4.2°	0
Q8NHM5	KDM2B	Lysine-specific demethylase 2B	4O64	C	ATTAAGGAGTCAGAGGGTGTGGTCAACGACGAGCTTCCAAACTGCTGGGAGTGTCCGAAGTGTAACCACGCCGGCAAGACCGGGAAA		1	26.6 (25.2)	S4	2.2	0.075	Tetrahedral	4.2°	0
Q9BV68	RNF126	E3 ubiquitin-protein ligase RNF126	2N9O	C	GTGCGCGGGCGCGTCGGCCGGCGAGGGAGCAGCAAACGGCCGGCGGCGGGTGCCGCGCGGGGGGCGGGCGGCGCGGAGTAGGTGGCGGCGGCCATGGCCGAGGCGTCGCCGCATCCCGGACGGTACTTCTGCCACTGCTGCTCCGTGGAGATCGTCCCGCGCCTGCCG		1	N/A	S4	2.3	0.018	Tetrahedral	1.6°	0
Q9BV68	RNF126	E3 ubiquitin-protein ligase RNF126	2N9O	C	GTGCGCGGGCGCGTCGGCCGGCGAGGGAGCAGCAAACGGCCGGCGGCGGGTGCCGCGCGGGGGGCGGGCGGCGCGGAGTAGGTGGCGGCGGCCATGGCCGAGGCGTCGCCGCATCCCGGACGGTACTTCTGCCACTGCTGCTCCGTGGAGATCGTCCCGCGCCTGCCG		1	N/A	S4	2.3	0.018	Tetrahedral	1.6°	0
Q9BV68	RNF126	E3 ubiquitin-protein ligase RNF126	2N9O	C	GATTATATCTGTCCAAGATGCGAGTCTGGTTTTATCGAGGAGCTTCCGGAAGAGACCAG		1	N/A	S4	2.3	0.018	Tetrahedral	1.6°	0
Q9BV68	RNF126	E3 ubiquitin-protein ligase RNF126	2N9O	C	GATTATATCTGTCCAAGATGCGAGTCTGGTTTTATCGAGGAGCTTCCGGAAGAGACCAG		1	N/A	S4	2.3	0.018	Tetrahedral	1.6°	0
Q06455	RUNX1T1	Protein CBFA2T1	2DJ8	C	AGTTGCTGGAATTGTGGCCGTAAAGCGAGTGAAACCTGCAGTGGCTGTAACACAGCCCGATACTGTGGCTCATTTTGCCAGCACAAAGACTGGGAGAAGCACCATCACATCTGTGGACAGACCCTGCAGGCCCAGCAGCAGGGAGACACACCTGCAGTCAGCTCCTCTGTCACGCCCAACAGCGGGGCTGGGAGCCCGATGGACACACCACCAGCAGCCACTCCGAGGTCAACCACCCCGGGAACCCCTTCCACCATAGAGACAACCCCTCGCTAGACGTGAACTCAGAACTGTCGGAGGAAAGACAACACAACCAACGCGAAACCAATTCCTCATCCTCAGATGCTCAAAGTTGTTTTTTTTGTTTGTTTGTTTATTAGATGAATTATCCTATTTCAG…		1	N/A	S4	2	0.11	Tetrahedral	6.5°	0
Q06455	RUNX1T1	Protein CBFA2T1	2DJ8	C	AGTTGCTGGAATTGTGGCCGTAAAGCGAGTGAAACCTGCAGTGGCTGTAACACAGCCCGATACTGTGGCTCATTTTGCCAGCACAAAGACTGGGAGAAGCACCATCACATCTGTGGACAGACCCTGCAGGCCCAGCAGCAGGGAGACACACCTGCAGTCAGCTCCTCTGTCACGCCCAACAGCGGGGCTGGGAGCCCGATGGACACACCACCAGCAGCCACTCCGAGGTCAACCACCCCGGGAACCCCTTCCACCATAGAGACAACCCCTCGCTAGACGTGAACTCAGAACTGTCGGAGGAAAGACAACACAACCAACGCGAAACCAATTCCTCATCCTCAGATGCTCAAAGTTGTTTTTTTTGTTTGTTTGTTTATTAGATGAATTATCCTATTTCAG…		1	N/A	S4	2	0.11	Tetrahedral	6.5°	0
Q06455	RUNX1T1	Protein CBFA2T1	2DJ8	C	AGTTGCTGGAATTGTGGCCGTAAAGCGAGTGAAACCTGCAGTGGCTGTAACACAGCCCGATACTGTGGCTCATTTTGCCAGCACAAAGACTGGGAGAAGCACCATCACATCTGTGGACAGACCCTGCAGGCCCAGCAGCAGGGAGACACACCTGCAGTCAGCTCCTCTGTCACGCCCAACAGCGGGGCTGGGAGCCCGATGGACACACCACCAGCAGCCACTCCGAGGTCAACCACCCCGGGAACCCCTTCCACCATAGAGACAACCCCTCGCTAGACGTGAACTCAGAACTGTCGGAGGAAAGACAACACAACCAACGCGAAACCAATTCCTCATCCTCAGATGCTCAAAGTTGTTTTTTTTGTTTGTTTGTTTATTAGATGAATTATCCTATTTCAG…		1	N/A	S4	2	0.11	Tetrahedral	6.5°	0
Q06455	RUNX1T1	Protein CBFA2T1	2DJ8	C	AGTTGCTGGAATTGTGGCCGTAAAGCGAGTGAAACCTGCAGTGGCTGTAACACAGCCCGATACTGTGGCTCATTTTGCCAGCACAAAGACTGGGAGAAGCACCATCACATCTGTGGACAGACCCTGCAGGCCCAGCAGCAGGGAGACACACCTGCAGTCAGCTCCTCTGTCACGCCCAACAGCGGGGCTGGGAGCCCGATGGACACACCACCAGCAGCCACTCCGAGGTCAACCACCCCGGGAACCCCTTCCACCATAGAGACAACCCCTCGCTAGACGTGAACTCAGAACTGTCGGAGGAAAGACAACACAACCAACGCGAAACCAATTCCTCATCCTCAGATGCTCAAAGTTGTTTTTTTTGTTTGTTTGTTTATTAGATGAATTATCCTATTTCAG…		1	N/A	S4	2	0.11	Tetrahedral	6.5°	0
Q06455	RUNX1T1	Protein CBFA2T1	2DJ8	C	AGTTGCTGGAATTGTGGCCGTAAAGCGAGTGAAACCTGCAGTGGCTGTAACACAGCCCGATACTGTGGCTCATTTTGCCAGCACAAAGACTGGGAGAAGCACCATCACATCTGTGGACAGACCCTGCAGGCCCAGCAGCAGGGAGACACACCTGCAGTCAGCTCCTCTGTCACGCCCAACAGCGGGGCTGGGAGCCCGATGGACACACCACCAGCAGCCACTCCGAGGTCAACCACCCCGGGAACCCCTTCCACCATAGAGACAACCCCTCGCTAGACGTGAACTCAGAACTGTCGGAGGAAAGACAACACAACCAACGCGAAACCAATTCCTCATCCTCAGATGCTCAAAGTTGTTTTTTTTGTTTGTTTGTTTATTAGATGAATTATCCTATTTCAG…		1	N/A	N1S3	2.1	0.12	Tetrahedral	10°	0
Q06455	RUNX1T1	Protein CBFA2T1	2DJ8	C	AGTTGCTGGAATTGTGGCCGTAAAGCGAGTGAAACCTGCAGTGGCTGTAACACAGCCCGATACTGTGGCTCATTTTGCCAGCACAAAGACTGGGAGAAGCACCATCACATCTGTGGACAGACCCTGCAGGCCCAGCAGCAGGGAGACACACCTGCAGTCAGCTCCTCTGTCACGCCCAACAGCGGGGCTGGGAGCCCGATGGACACACCACCAGCAGCCACTCCGAGGTCAACCACCCCGGGAACCCCTTCCACCATAGAGACAACCCCTCGCTAGACGTGAACTCAGAACTGTCGGAGGAAAGACAACACAACCAACGCGAAACCAATTCCTCATCCTCAGATGCTCAAAGTTGTTTTTTTTGTTTGTTTGTTTATTAGATGAATTATCCTATTTCAG…		1	N/A	N1S3	2.1	0.12	Tetrahedral	10°	0
Q06455	RUNX1T1	Protein CBFA2T1	2DJ8	H	AGTTGCTGGAATTGTGGCCGTAAAGCGAGTGAAACCTGCAGTGGCTGTAACACAGCCCGATACTGTGGCTCATTTTGCCAGCACAAAGACTGGGAGAAGCACCATCACATCTGTGGACAGACCCTGCAGGCCCAGCAGCAGGGAGACACACCTGCAGTCAGCTCCTCTGTCACGCCCAACAGCGGGGCTGGGAGCCCGATGGACACACCACCAGCAGCCACTCCGAGGTCAACCACCCCGGGAACCCCTTCCACCATAGAGACAACCCCTCGCTAGACGTGAACTCAGAACTGTCGGAGGAAAGACAACACAACCAACGCGAAACCAATTCCTCATCCTCAGATGCTCAAAGTTGTTTTTTTTGTTTGTTTGTTTATTAGATGAATTATCCTATTTCAG…		1	N/A	N1S3	2.1	0.12	Tetrahedral	10°	0
Q06455	RUNX1T1	Protein CBFA2T1	2DJ8	C	AGTTGCTGGAATTGTGGCCGTAAAGCGAGTGAAACCTGCAGTGGCTGTAACACAGCCCGATACTGTGGCTCATTTTGCCAGCACAAAGACTGGGAGAAGCACCATCACATCTGTGGACAGACCCTGCAGGCCCAGCAGCAGGGAGACACACCTGCAGTCAGCTCCTCTGTCACGCCCAACAGCGGGGCTGGGAGCCCGATGGACACACCACCAGCAGCCACTCCGAGGTCAACCACCCCGGGAACCCCTTCCACCATAGAGACAACCCCTCGCTAGACGTGAACTCAGAACTGTCGGAGGAAAGACAACACAACCAACGCGAAACCAATTCCTCATCCTCAGATGCTCAAAGTTGTTTTTTTTGTTTGTTTGTTTATTAGATGAATTATCCTATTTCAG…		1	N/A	N1S3	2.1	0.12	Tetrahedral	10°	0
P47224	RABIF	Guanine nucleotide exchange factor MSS4	1FWQ	C	AGAGACAGCGTCTGCGCAGCCGTGGCTGAGGAGCCTGTGGCGGCAGCGGCGATGGAACCAGCGGAGCAGCCGAGCGAGTTAGTGTCAGCCGAGGGCCGAAACCGGAAGGCGGTGCTGTGCCAGCGTTGCGGCTCCCGGGTGCTGCAGCCAGGGACCGCTCTCTTCTCTCGCCGACAG		1	N/A	S4	2.3	0.003	Tetrahedral	0.2°	0
P47224	RABIF	Guanine nucleotide exchange factor MSS4	1FWQ	C	AGAGACAGCGTCTGCGCAGCCGTGGCTGAGGAGCCTGTGGCGGCAGCGGCGATGGAACCAGCGGAGCAGCCGAGCGAGTTAGTGTCAGCCGAGGGCCGAAACCGGAAGGCGGTGCTGTGCCAGCGTTGCGGCTCCCGGGTGCTGCAGCCAGGGACCGCTCTCTTCTCTCGCCGACAG		1	N/A	S4	2.3	0.003	Tetrahedral	0.2°	0
P47224	RABIF	Guanine nucleotide exchange factor MSS4	1FWQ	C	CTTTTCCTTCCCTCCATGAGAAAGAAGCCAGCTCTGTCTGACGGCAGCAATCCTGACGGCGATCTCCTCCAGGAACACTGGCTGGTTGAGGACATGTTCATTTTTGAGAATGTGGGCTTCACCAAGGACGTGGGCAACATCAAGTTTCTGGTCTGCGCAGACTGTGAAATTGGACCAATTGGCTGGCATTGCCTAGATGACAAGAACAGTTTCTATGTGGCCTTGGAACGAGTTTCCCATGAGTAACTGAGGGGAGGGGTACTCAGCTCCATCTCCAAAGATAAACCTACTCCCCACAAGAACTGGCCTTTAATGTGGTATAACTGTTCCGCTGCCTTCTTGTCTGTGCTAATATAAATACTGAGTACCAGCATGTCCATTTGAACATGCAGAGGGTTA…		1	N/A	S4	2.3	0.003	Tetrahedral	0.2°	0
P47224	RABIF	Guanine nucleotide exchange factor MSS4	1FWQ	C	CTTTTCCTTCCCTCCATGAGAAAGAAGCCAGCTCTGTCTGACGGCAGCAATCCTGACGGCGATCTCCTCCAGGAACACTGGCTGGTTGAGGACATGTTCATTTTTGAGAATGTGGGCTTCACCAAGGACGTGGGCAACATCAAGTTTCTGGTCTGCGCAGACTGTGAAATTGGACCAATTGGCTGGCATTGCCTAGATGACAAGAACAGTTTCTATGTGGCCTTGGAACGAGTTTCCCATGAGTAACTGAGGGGAGGGGTACTCAGCTCCATCTCCAAAGATAAACCTACTCCCCACAAGAACTGGCCTTTAATGTGGTATAACTGTTCCGCTGCCTTCTTGTCTGTGCTAATATAAATACTGAGTACCAGCATGTCCATTTGAACATGCAGAGGGTTA…		1	N/A	S4	2.3	0.003	Tetrahedral	0.2°	0
Q9Y6X9	MORC2	ATPase MORC2	5OF9	C	CCCAGAGGGGAATCATCAAGTTCTGGGATGAGTTTGGCTACCTCTCTGCCAACTGGAACCAGCCCCCATCCAGTGAGCTGCGTTACAAACGCCGGAGAGCTATGGAAATCCCCACCACCATCCAGTGCG		1	35.8 (35.9)	S4	2.1	0.029	Tetrahedral	4.9°	0
Q9Y6X9	MORC2	ATPase MORC2	5OF9	C	ATTTGTGTCTGAAATGGAGAACCCTCCCCTTCCAGCTGAGTTCTGTGGAAAAAGATTACCCTGACACCTGGGTTTGCTCCATGAACCCTGATCCTGAACAGGACCG		1	35.8 (35.9)	S4	2.1	0.029	Tetrahedral	4.9°	0
Q9Y6X9	MORC2	ATPase MORC2	5OF9	C	ATTTGTGTCTGAAATGGAGAACCCTCCCCTTCCAGCTGAGTTCTGTGGAAAAAGATTACCCTGACACCTGGGTTTGCTCCATGAACCCTGATCCTGAACAGGACCG		1	35.8 (35.9)	S4	2.1	0.029	Tetrahedral	4.9°	0
Q9Y6X9	MORC2	ATPase MORC2	5OF9	C	GTGTGAGGCTTCTGAACAAAAGCAGAAGGTTCCCCTGGGAACATTCAGAAAGGACATGAAGACGCAGGAAGAGAAGCAGAAACAACTGACAGAGAAAATTCGCCAGCAGCAGGAGAAGCTGGAGGCCCTTCAG		1	35.8 (35.9)	S4	2.1	0.029	Tetrahedral	4.9°	0
Q08881	ITK	Tyrosine-protein kinase ITK/TSK	2E6I	H	AAACGAGGAATAATAACAGTTTGGTGCCTAAATATCATCCTAATTTCTGGATGGATGGGAAGTGGAGGTGCTGTTCTCAGCTGGAGAAGCTTGCAACAGGCTGTGCCCAATATGATCCAACCAAGAATG		1	N/A	N1S3	2.3	0.13	Tetrahedral	7°	0
Q08881	ITK	Tyrosine-protein kinase ITK/TSK	2E6I	C	AAACGAGGAATAATAACAGTTTGGTGCCTAAATATCATCCTAATTTCTGGATGGATGGGAAGTGGAGGTGCTGTTCTCAGCTGGAGAAGCTTGCAACAGGCTGTGCCCAATATGATCCAACCAAGAATG		1	N/A	N1S3	2.3	0.13	Tetrahedral	7°	0
Q08881	ITK	Tyrosine-protein kinase ITK/TSK	2E6I	C	AAACGAGGAATAATAACAGTTTGGTGCCTAAATATCATCCTAATTTCTGGATGGATGGGAAGTGGAGGTGCTGTTCTCAGCTGGAGAAGCTTGCAACAGGCTGTGCCCAATATGATCCAACCAAGAATG		1	N/A	N1S3	2.3	0.13	Tetrahedral	7°	0
Q08881	ITK	Tyrosine-protein kinase ITK/TSK	2E6I	C	AAACGAGGAATAATAACAGTTTGGTGCCTAAATATCATCCTAATTTCTGGATGGATGGGAAGTGGAGGTGCTGTTCTCAGCTGGAGAAGCTTGCAACAGGCTGTGCCCAATATGATCCAACCAAGAATG		1	N/A	N1S3	2.3	0.13	Tetrahedral	7°	0
P19793	RXRA	Retinoic acid receptor RXR-alpha	1BY4	C	CTCAGCTCACCTATGAACCCCGTCAGCAGCAGCGAGGACATCAAGCCCCCCCTGGGCCTCAATGGCGTCCTCAAGGTCCCCGCCCACCCCTCAGGAAACATGGCTTCCTTCACCAAGCACATCTGCGCCATCTGCGGGGACCGCTCCTCAG		1	24.4 (21.3)	S4	2	0.086	Tetrahedral	7.2°	0
P19793	RXRA	Retinoic acid receptor RXR-alpha	1BY4	C	CTCAGCTCACCTATGAACCCCGTCAGCAGCAGCGAGGACATCAAGCCCCCCCTGGGCCTCAATGGCGTCCTCAAGGTCCCCGCCCACCCCTCAGGAAACATGGCTTCCTTCACCAAGCACATCTGCGCCATCTGCGGGGACCGCTCCTCAG		1	24.4 (21.3)	S4	2	0.086	Tetrahedral	7.2°	0
P19793	RXRA	Retinoic acid receptor RXR-alpha	1BY4	C	GCAAGCACTATGGAGTGTACAGCTGCGAGGGGTGCAAGGGCTTCTTCAAGCGGACGGTGCGCAAGGACCTGACCTACACCTGCCGCGACAACAAGGACTGCCTGATTGACAAGCGGCAGCGGAACCGGTGCCAGTACTGCCGCTACCAGAAGTGCCTGGCCATGGGCATGAAGCGGGAAG		1	24.4 (21.3)	S4	2	0.086	Tetrahedral	7.2°	0
P19793	RXRA	Retinoic acid receptor RXR-alpha	1BY4	C	GCAAGCACTATGGAGTGTACAGCTGCGAGGGGTGCAAGGGCTTCTTCAAGCGGACGGTGCGCAAGGACCTGACCTACACCTGCCGCGACAACAAGGACTGCCTGATTGACAAGCGGCAGCGGAACCGGTGCCAGTACTGCCGCTACCAGAAGTGCCTGGCCATGGGCATGAAGCGGGAAG		1	24.4 (21.3)	S4	2	0.086	Tetrahedral	7.2°	0
P19793	RXRA	Retinoic acid receptor RXR-alpha	1BY4	C	GCAAGCACTATGGAGTGTACAGCTGCGAGGGGTGCAAGGGCTTCTTCAAGCGGACGGTGCGCAAGGACCTGACCTACACCTGCCGCGACAACAAGGACTGCCTGATTGACAAGCGGCAGCGGAACCGGTGCCAGTACTGCCGCTACCAGAAGTGCCTGGCCATGGGCATGAAGCGGGAAG		1	45.1 (46.2)	S4	1.8	0.042	Tetrahedral	6°	0
P19793	RXRA	Retinoic acid receptor RXR-alpha	1BY4	C	GCAAGCACTATGGAGTGTACAGCTGCGAGGGGTGCAAGGGCTTCTTCAAGCGGACGGTGCGCAAGGACCTGACCTACACCTGCCGCGACAACAAGGACTGCCTGATTGACAAGCGGCAGCGGAACCGGTGCCAGTACTGCCGCTACCAGAAGTGCCTGGCCATGGGCATGAAGCGGGAAG		1	45.1 (46.2)	S4	1.8	0.042	Tetrahedral	6°	0
P19793	RXRA	Retinoic acid receptor RXR-alpha	1BY4	C	GCAAGCACTATGGAGTGTACAGCTGCGAGGGGTGCAAGGGCTTCTTCAAGCGGACGGTGCGCAAGGACCTGACCTACACCTGCCGCGACAACAAGGACTGCCTGATTGACAAGCGGCAGCGGAACCGGTGCCAGTACTGCCGCTACCAGAAGTGCCTGGCCATGGGCATGAAGCGGGAAG		1	45.1 (46.2)	S4	1.8	0.042	Tetrahedral	6°	0
P19793	RXRA	Retinoic acid receptor RXR-alpha	1BY4	C	GCAAGCACTATGGAGTGTACAGCTGCGAGGGGTGCAAGGGCTTCTTCAAGCGGACGGTGCGCAAGGACCTGACCTACACCTGCCGCGACAACAAGGACTGCCTGATTGACAAGCGGCAGCGGAACCGGTGCCAGTACTGCCGCTACCAGAAGTGCCTGGCCATGGGCATGAAGCGGGAAG		1	45.1 (46.2)	S4	1.8	0.042	Tetrahedral	6°	0
O43255	SIAH2	E3 ubiquitin-protein ligase SIAH2	5H9M	C	GCTTGCGTCAGCGGCTGTTCCAGAAGCGGGTGGGCCAGGGCTCTGCGCACCGCTGGGGTTCGGGGCCCGGGACGCCGCCGGGAGGAGGGCACCGCGCGGGGTCCGACGCGGAGGCGTGCTCGGAACGCCGGGGGCTGCGGAGTGCATCAGCGCGGTCCAGCCCTCCGCCTGCCGGGCGCCGAGCGTCTCCGCCGCCCGGACCTGGGCTGGGCGCCGTGGCGTTGCCTCGGAGCTCGCTGCCCGCGGGGCGCGCACCGCCTTGACCCGGGCGGCCCCGCGGCAGGCAGGCGCCCGCAGTTCCATGGTTGGTTCGGAGCGCGATGAGCCGCCCGTCCTCCACCGGCCCCAGCGCTAATAAACCCTGCAGCAAGCAGCCGCCGCCGCAGCCCCAGCACACTC…		1	21.6 (20.5)	N1S3	2	0.019	Tetrahedral	3.5°	0
O43255	SIAH2	E3 ubiquitin-protein ligase SIAH2	5H9M	C	TATGCCACCACGGGCTGTTCCCTGACCCTGCACCATACGGAGAAACCAGAACATGAAGACATATGTGAATACCGTCCCTACTCCTGCCCATGTCCTGGTGCTTCCTGCAAGTGGCAGGGGTCCCTGGAAGCTGTGATGTCCCATCTCATGCACGCCCACAAGAGCATTACCACCCTTCAGGGAGAAGACATCGTCTTTCTAGCTACAGACATTAACTTGCCAGGGGCTGTCGACTGGGTGATGATGCAGTCATGTTTTGGCCATCACTTCATGCTGGTGCTGGAGAAACAAGAGAAGTACGAAGGCCACCAGCAGTTTTTTGCCATCGTCCTGCTCATTGGCACCCGCAAGCAAGCCGAGAACTTTGCCTACAGACTGGAGTTGAATGGGAACCGGCGG…		1	21.6 (20.5)	N1S3	2	0.019	Tetrahedral	3.5°	0
O43255	SIAH2	E3 ubiquitin-protein ligase SIAH2	5H9M	H	TATGCCACCACGGGCTGTTCCCTGACCCTGCACCATACGGAGAAACCAGAACATGAAGACATATGTGAATACCGTCCCTACTCCTGCCCATGTCCTGGTGCTTCCTGCAAGTGGCAGGGGTCCCTGGAAGCTGTGATGTCCCATCTCATGCACGCCCACAAGAGCATTACCACCCTTCAGGGAGAAGACATCGTCTTTCTAGCTACAGACATTAACTTGCCAGGGGCTGTCGACTGGGTGATGATGCAGTCATGTTTTGGCCATCACTTCATGCTGGTGCTGGAGAAACAAGAGAAGTACGAAGGCCACCAGCAGTTTTTTGCCATCGTCCTGCTCATTGGCACCCGCAAGCAAGCCGAGAACTTTGCCTACAGACTGGAGTTGAATGGGAACCGGCGG…		1	21.6 (20.5)	N1S3	2	0.019	Tetrahedral	3.5°	0
O43255	SIAH2	E3 ubiquitin-protein ligase SIAH2	5H9M	C	TATGCCACCACGGGCTGTTCCCTGACCCTGCACCATACGGAGAAACCAGAACATGAAGACATATGTGAATACCGTCCCTACTCCTGCCCATGTCCTGGTGCTTCCTGCAAGTGGCAGGGGTCCCTGGAAGCTGTGATGTCCCATCTCATGCACGCCCACAAGAGCATTACCACCCTTCAGGGAGAAGACATCGTCTTTCTAGCTACAGACATTAACTTGCCAGGGGCTGTCGACTGGGTGATGATGCAGTCATGTTTTGGCCATCACTTCATGCTGGTGCTGGAGAAACAAGAGAAGTACGAAGGCCACCAGCAGTTTTTTGCCATCGTCCTGCTCATTGGCACCCGCAAGCAAGCCGAGAACTTTGCCTACAGACTGGAGTTGAATGGGAACCGGCGG…		1	21.6 (20.5)	N1S3	2	0.019	Tetrahedral	3.5°	0
O43255	SIAH2	E3 ubiquitin-protein ligase SIAH2	5H9M	C	TATGCCACCACGGGCTGTTCCCTGACCCTGCACCATACGGAGAAACCAGAACATGAAGACATATGTGAATACCGTCCCTACTCCTGCCCATGTCCTGGTGCTTCCTGCAAGTGGCAGGGGTCCCTGGAAGCTGTGATGTCCCATCTCATGCACGCCCACAAGAGCATTACCACCCTTCAGGGAGAAGACATCGTCTTTCTAGCTACAGACATTAACTTGCCAGGGGCTGTCGACTGGGTGATGATGCAGTCATGTTTTGGCCATCACTTCATGCTGGTGCTGGAGAAACAAGAGAAGTACGAAGGCCACCAGCAGTTTTTTGCCATCGTCCTGCTCATTGGCACCCGCAAGCAAGCCGAGAACTTTGCCTACAGACTGGAGTTGAATGGGAACCGGCGG…		1	18.4 (18.6)	N2S2	2.1	0.056	Tetrahedral	4.7°	0
O43255	SIAH2	E3 ubiquitin-protein ligase SIAH2	5H9M	C	TATGCCACCACGGGCTGTTCCCTGACCCTGCACCATACGGAGAAACCAGAACATGAAGACATATGTGAATACCGTCCCTACTCCTGCCCATGTCCTGGTGCTTCCTGCAAGTGGCAGGGGTCCCTGGAAGCTGTGATGTCCCATCTCATGCACGCCCACAAGAGCATTACCACCCTTCAGGGAGAAGACATCGTCTTTCTAGCTACAGACATTAACTTGCCAGGGGCTGTCGACTGGGTGATGATGCAGTCATGTTTTGGCCATCACTTCATGCTGGTGCTGGAGAAACAAGAGAAGTACGAAGGCCACCAGCAGTTTTTTGCCATCGTCCTGCTCATTGGCACCCGCAAGCAAGCCGAGAACTTTGCCTACAGACTGGAGTTGAATGGGAACCGGCGG…		1	18.4 (18.6)	N2S2	2.1	0.056	Tetrahedral	4.7°	0
O43255	SIAH2	E3 ubiquitin-protein ligase SIAH2	5H9M	H	TATGCCACCACGGGCTGTTCCCTGACCCTGCACCATACGGAGAAACCAGAACATGAAGACATATGTGAATACCGTCCCTACTCCTGCCCATGTCCTGGTGCTTCCTGCAAGTGGCAGGGGTCCCTGGAAGCTGTGATGTCCCATCTCATGCACGCCCACAAGAGCATTACCACCCTTCAGGGAGAAGACATCGTCTTTCTAGCTACAGACATTAACTTGCCAGGGGCTGTCGACTGGGTGATGATGCAGTCATGTTTTGGCCATCACTTCATGCTGGTGCTGGAGAAACAAGAGAAGTACGAAGGCCACCAGCAGTTTTTTGCCATCGTCCTGCTCATTGGCACCCGCAAGCAAGCCGAGAACTTTGCCTACAGACTGGAGTTGAATGGGAACCGGCGG…		1	18.4 (18.6)	N2S2	2.1	0.056	Tetrahedral	4.7°	0
O43255	SIAH2	E3 ubiquitin-protein ligase SIAH2	5H9M	H	TATGCCACCACGGGCTGTTCCCTGACCCTGCACCATACGGAGAAACCAGAACATGAAGACATATGTGAATACCGTCCCTACTCCTGCCCATGTCCTGGTGCTTCCTGCAAGTGGCAGGGGTCCCTGGAAGCTGTGATGTCCCATCTCATGCACGCCCACAAGAGCATTACCACCCTTCAGGGAGAAGACATCGTCTTTCTAGCTACAGACATTAACTTGCCAGGGGCTGTCGACTGGGTGATGATGCAGTCATGTTTTGGCCATCACTTCATGCTGGTGCTGGAGAAACAAGAGAAGTACGAAGGCCACCAGCAGTTTTTTGCCATCGTCCTGCTCATTGGCACCCGCAAGCAAGCCGAGAACTTTGCCTACAGACTGGAGTTGAATGGGAACCGGCGG…		1	18.4 (18.6)	N2S2	2.1	0.056	Tetrahedral	4.7°	0
Q9NRG4	SMYD2	N-lysine methyltransferase SMYD2	3RIB	C	ACCCCGCCCCCCGCAGCTCTAGGTGACGCGTCTCCAATAACAGCTCGCCGGGAGCCGCAGCTCGGGCACAGCCGGCGGCCGCGCCCCGCCGCCACCATGAGGGCCGAGGGCCTCGGCGGCCTGGAGCGCTTCTGCAGCCCGGGCAAAGGCCGGGGGCTGCGGGCTCTGCAGCCCTTCCAGGTGGGGGACTTGCTGTTCTCCTGCCCGGCCTATGCCTACGTGCTCACGGTCAACGAGCGGGGCAACCACTGCGAGTACTGCTTCACCAG		1	47.2 (29.1)	S4	2	0.18	Tetrahedral	8°	0
Q9NRG4	SMYD2	N-lysine methyltransferase SMYD2	3RIB	C	ACCCCGCCCCCCGCAGCTCTAGGTGACGCGTCTCCAATAACAGCTCGCCGGGAGCCGCAGCTCGGGCACAGCCGGCGGCCGCGCCCCGCCGCCACCATGAGGGCCGAGGGCCTCGGCGGCCTGGAGCGCTTCTGCAGCCCGGGCAAAGGCCGGGGGCTGCGGGCTCTGCAGCCCTTCCAGGTGGGGGACTTGCTGTTCTCCTGCCCGGCCTATGCCTACGTGCTCACGGTCAACGAGCGGGGCAACCACTGCGAGTACTGCTTCACCAG		1	47.2 (29.1)	S4	2	0.18	Tetrahedral	8°	0
Q9NRG4	SMYD2	N-lysine methyltransferase SMYD2	3RIB	C	GAAAGAAGGATTGTCCAAATGTGGAAGATGCAAGCAGGCATTTTACTGCAATGTGGAGTGTCAG		1	47.2 (29.1)	S4	2	0.18	Tetrahedral	8°	0
Q9NRG4	SMYD2	N-lysine methyltransferase SMYD2	3RIB	C	GAAAGAAGGATTGTCCAAATGTGGAAGATGCAAGCAGGCATTTTACTGCAATGTGGAGTGTCAG		1	47.2 (29.1)	S4	2	0.18	Tetrahedral	8°	0
Q9NRG4	SMYD2	N-lysine methyltransferase SMYD2	3RIB	C	GAAAGAAGGATTGTCCAAATGTGGAAGATGCAAGCAGGCATTTTACTGCAATGTGGAGTGTCAG		1	39 (30.8)	N1S3	1.5	0.16	Tetrahedral	17°	0
Q9NRG4	SMYD2	N-lysine methyltransferase SMYD2	3RIB	C	GAAAGAAGGATTGTCCAAATGTGGAAGATGCAAGCAGGCATTTTACTGCAATGTGGAGTGTCAG		1	39 (30.8)	N1S3	1.5	0.16	Tetrahedral	17°	0
Q9NRG4	SMYD2	N-lysine methyltransferase SMYD2	3RIB	H	AAAGAAGATTGGCCCATGCACAAGCTGGAATGTTCTCCCATGGTTGTTTTTGGGGAAAACTGGAATCCCTCGGAGACTGTAAGACTAACAGCAAGGATTCTGGCCAAACAG		1	39 (30.8)	N1S3	1.5	0.16	Tetrahedral	17°	0
Q9NRG4	SMYD2	N-lysine methyltransferase SMYD2	3RIB	C	AAAGAAGATTGGCCCATGCACAAGCTGGAATGTTCTCCCATGGTTGTTTTTGGGGAAAACTGGAATCCCTCGGAGACTGTAAGACTAACAGCAAGGATTCTGGCCAAACAG		1	39 (30.8)	N1S3	1.5	0.16	Tetrahedral	17°	0
Q9NRG4	SMYD2	N-lysine methyltransferase SMYD2	3RIB	C	TGTTGCATTGATGAATCATAGCTGTTGCCCCAATGTCATTGTGACCTACAAAGGGACCCTGGCAGAAGTCAGAGCTGTACAGGAAATCAAGCCGGGAGAGGAG		1	40.7 (30.1)	S4	1.6	0.061	Tetrahedral	8.8°	0
Q9NRG4	SMYD2	N-lysine methyltransferase SMYD2	3RIB	C	GTTTTTACCAGCTATATTGATCTCCTGTACCCAACGGAAGATAGAAATGACCGGTTAAGAGATTCTTATTTCTTTACCTGTGAGTGCCAGGAGTGTACCACCAAGGACAAG		1	40.7 (30.1)	S4	1.6	0.061	Tetrahedral	8.8°	0
Q9NRG4	SMYD2	N-lysine methyltransferase SMYD2	3RIB	C	GTTTTTACCAGCTATATTGATCTCCTGTACCCAACGGAAGATAGAAATGACCGGTTAAGAGATTCTTATTTCTTTACCTGTGAGTGCCAGGAGTGTACCACCAAGGACAAG		1	40.7 (30.1)	S4	1.6	0.061	Tetrahedral	8.8°	0
Q9NRG4	SMYD2	N-lysine methyltransferase SMYD2	3RIB	C	GTTTTTACCAGCTATATTGATCTCCTGTACCCAACGGAAGATAGAAATGACCGGTTAAGAGATTCTTATTTCTTTACCTGTGAGTGCCAGGAGTGTACCACCAAGGACAAG		1	40.7 (30.1)	S4	1.6	0.061	Tetrahedral	8.8°	0
Q8IUQ4	SIAH1	E3 ubiquitin-protein ligase SIAH1	2A25	C	AAATGAGCCGTCAGACTGCTACAGCATTACCTACCGGTACCTCGAAGTGTCCACCATCCCAGAGGGTGCCTGCCCTGACTGGCACAACTGCATCCAACAATGACTTGGCGAGTCTTTTTGAGTGTCCAGTCTGCTTTGACTATGTGTTACCGCCCATTCTTCAATGTCAGAGTGGCCATCTTGTTTGTAGCAACTGTCGCCCAAAGCTCACATGTTGTCCAACTTGCCGGGGCCCTTTGGGATCCATTCGCAACTTGGCTATGGAGAAAGTGGCTAATTCAGTACTTTTCCCCTGTAAATATGCGTCTTCTGGATGTGAAATAACTCTGCCACACACAGAAAAAGCAGACCATGAAGAGCTCTGTGAGTTTAGGCCTTATTCCTGTCCGTGCCCTGGTG…		1	23.7 (22.5)	N2S2	2.1	0.079	Tetrahedral	6.7°	0
Q8IUQ4	SIAH1	E3 ubiquitin-protein ligase SIAH1	2A25	C	AAATGAGCCGTCAGACTGCTACAGCATTACCTACCGGTACCTCGAAGTGTCCACCATCCCAGAGGGTGCCTGCCCTGACTGGCACAACTGCATCCAACAATGACTTGGCGAGTCTTTTTGAGTGTCCAGTCTGCTTTGACTATGTGTTACCGCCCATTCTTCAATGTCAGAGTGGCCATCTTGTTTGTAGCAACTGTCGCCCAAAGCTCACATGTTGTCCAACTTGCCGGGGCCCTTTGGGATCCATTCGCAACTTGGCTATGGAGAAAGTGGCTAATTCAGTACTTTTCCCCTGTAAATATGCGTCTTCTGGATGTGAAATAACTCTGCCACACACAGAAAAAGCAGACCATGAAGAGCTCTGTGAGTTTAGGCCTTATTCCTGTCCGTGCCCTGGTG…		1	23.7 (22.5)	N2S2	2.1	0.079	Tetrahedral	6.7°	0
Q8IUQ4	SIAH1	E3 ubiquitin-protein ligase SIAH1	2A25	H	AAATGAGCCGTCAGACTGCTACAGCATTACCTACCGGTACCTCGAAGTGTCCACCATCCCAGAGGGTGCCTGCCCTGACTGGCACAACTGCATCCAACAATGACTTGGCGAGTCTTTTTGAGTGTCCAGTCTGCTTTGACTATGTGTTACCGCCCATTCTTCAATGTCAGAGTGGCCATCTTGTTTGTAGCAACTGTCGCCCAAAGCTCACATGTTGTCCAACTTGCCGGGGCCCTTTGGGATCCATTCGCAACTTGGCTATGGAGAAAGTGGCTAATTCAGTACTTTTCCCCTGTAAATATGCGTCTTCTGGATGTGAAATAACTCTGCCACACACAGAAAAAGCAGACCATGAAGAGCTCTGTGAGTTTAGGCCTTATTCCTGTCCGTGCCCTGGTG…		1	23.7 (22.5)	N2S2	2.1	0.079	Tetrahedral	6.7°	0
Q8IUQ4	SIAH1	E3 ubiquitin-protein ligase SIAH1	2A25	H	AAATGAGCCGTCAGACTGCTACAGCATTACCTACCGGTACCTCGAAGTGTCCACCATCCCAGAGGGTGCCTGCCCTGACTGGCACAACTGCATCCAACAATGACTTGGCGAGTCTTTTTGAGTGTCCAGTCTGCTTTGACTATGTGTTACCGCCCATTCTTCAATGTCAGAGTGGCCATCTTGTTTGTAGCAACTGTCGCCCAAAGCTCACATGTTGTCCAACTTGCCGGGGCCCTTTGGGATCCATTCGCAACTTGGCTATGGAGAAAGTGGCTAATTCAGTACTTTTCCCCTGTAAATATGCGTCTTCTGGATGTGAAATAACTCTGCCACACACAGAAAAAGCAGACCATGAAGAGCTCTGTGAGTTTAGGCCTTATTCCTGTCCGTGCCCTGGTG…		1	23.7 (22.5)	N2S2	2.1	0.079	Tetrahedral	6.7°	0
Q9Y253	POLH	DNA polymerase eta	2I5O	C	GTCTCCTCCTCTCACAATGCTTTTCCTCTGTGCTACAAAATTTTCTGCCTCTGCCCCTTCATCTTCTACAGACATCACCAGCTTCTTGAGCAGTGACCCAAGTTCTCTGCCAAAGGTGCCAGTTACCAGCTCAGAAGCTAAGACCCAGGGAAGTGGCCCAGCGGTGACAGCCACTAAGAAAGCAACCACGTCTCTGGAATCATTCTTCCAAAAAGCTGCAGAAAGGCAGAAAGTTAAAGAAGCTTCGCTTTCATCTCTTACTGCTCCCACTCAGGCTCCCATGAGCAATTCACCATCCAAGCCCTCATTACCTTTTCAAACCAGTCAAAGTACAGGAACTGAGCCCTTCTTTAAGCAGAAAAGTCTGCTTCTAAAGCAGAAACAGCTTAATAATTCTTC…		1	N/A	N2S2	2.1	0.17	Tetrahedral	6°	0
Q9Y253	POLH	DNA polymerase eta	2I5O	C	GTCTCCTCCTCTCACAATGCTTTTCCTCTGTGCTACAAAATTTTCTGCCTCTGCCCCTTCATCTTCTACAGACATCACCAGCTTCTTGAGCAGTGACCCAAGTTCTCTGCCAAAGGTGCCAGTTACCAGCTCAGAAGCTAAGACCCAGGGAAGTGGCCCAGCGGTGACAGCCACTAAGAAAGCAACCACGTCTCTGGAATCATTCTTCCAAAAAGCTGCAGAAAGGCAGAAAGTTAAAGAAGCTTCGCTTTCATCTCTTACTGCTCCCACTCAGGCTCCCATGAGCAATTCACCATCCAAGCCCTCATTACCTTTTCAAACCAGTCAAAGTACAGGAACTGAGCCCTTCTTTAAGCAGAAAAGTCTGCTTCTAAAGCAGAAACAGCTTAATAATTCTTC…		1	N/A	N2S2	2.1	0.17	Tetrahedral	6°	0
Q9Y253	POLH	DNA polymerase eta	2I5O	H	GTCTCCTCCTCTCACAATGCTTTTCCTCTGTGCTACAAAATTTTCTGCCTCTGCCCCTTCATCTTCTACAGACATCACCAGCTTCTTGAGCAGTGACCCAAGTTCTCTGCCAAAGGTGCCAGTTACCAGCTCAGAAGCTAAGACCCAGGGAAGTGGCCCAGCGGTGACAGCCACTAAGAAAGCAACCACGTCTCTGGAATCATTCTTCCAAAAAGCTGCAGAAAGGCAGAAAGTTAAAGAAGCTTCGCTTTCATCTCTTACTGCTCCCACTCAGGCTCCCATGAGCAATTCACCATCCAAGCCCTCATTACCTTTTCAAACCAGTCAAAGTACAGGAACTGAGCCCTTCTTTAAGCAGAAAAGTCTGCTTCTAAAGCAGAAACAGCTTAATAATTCTTC…		1	N/A	N2S2	2.1	0.17	Tetrahedral	6°	0
Q9Y253	POLH	DNA polymerase eta	2I5O	H	GTCTCCTCCTCTCACAATGCTTTTCCTCTGTGCTACAAAATTTTCTGCCTCTGCCCCTTCATCTTCTACAGACATCACCAGCTTCTTGAGCAGTGACCCAAGTTCTCTGCCAAAGGTGCCAGTTACCAGCTCAGAAGCTAAGACCCAGGGAAGTGGCCCAGCGGTGACAGCCACTAAGAAAGCAACCACGTCTCTGGAATCATTCTTCCAAAAAGCTGCAGAAAGGCAGAAAGTTAAAGAAGCTTCGCTTTCATCTCTTACTGCTCCCACTCAGGCTCCCATGAGCAATTCACCATCCAAGCCCTCATTACCTTTTCAAACCAGTCAAAGTACAGGAACTGAGCCCTTCTTTAAGCAGAAAAGTCTGCTTCTAAAGCAGAAACAGCTTAATAATTCTTC…		1	N/A	N2S2	2.1	0.17	Tetrahedral	6°	0
Q9BZY9	TRIM31	E3 ubiquitin-protein ligase TRIM31	2YSL	C	AAACAGTATCCACAGTGGACTCCGGGGCTCCTACAGACTTGGCACAGCTTCCTACAGTCTTGAAACAGCCCTGTTGTTCTGTCATGGCCAGTGGGCAGTTTGTGAACAAACTGCAAGAGGAAGTGATCTGCCCCATCTGCCTGGACATTCTGCAGAAACCTGTCACCATCGACTGTGGGCACAATTTCTGCCTCAAATGCATCACTCAGATTGGGGAAACATCATGTGGATTTTTCAAATGTCCCCTCTGCAAAACTTCCGTAAGGAAGAACGCAATCAGGTTCAACTCGCTGTTGCGGAATCTGGTGGAGAAAATCCAAGCTCTACAAGCCTCTGAGGTGCAGTCCAAAAGGAAAGAGGCTACATGCCCGAGGCACCAGGAGATGTTCCACTATTTCT…		1	N/A	S4	2.3	0.061	Tetrahedral	4°	0
Q9BZY9	TRIM31	E3 ubiquitin-protein ligase TRIM31	2YSL	C	AAACAGTATCCACAGTGGACTCCGGGGCTCCTACAGACTTGGCACAGCTTCCTACAGTCTTGAAACAGCCCTGTTGTTCTGTCATGGCCAGTGGGCAGTTTGTGAACAAACTGCAAGAGGAAGTGATCTGCCCCATCTGCCTGGACATTCTGCAGAAACCTGTCACCATCGACTGTGGGCACAATTTCTGCCTCAAATGCATCACTCAGATTGGGGAAACATCATGTGGATTTTTCAAATGTCCCCTCTGCAAAACTTCCGTAAGGAAGAACGCAATCAGGTTCAACTCGCTGTTGCGGAATCTGGTGGAGAAAATCCAAGCTCTACAAGCCTCTGAGGTGCAGTCCAAAAGGAAAGAGGCTACATGCCCGAGGCACCAGGAGATGTTCCACTATTTCT…		1	N/A	S4	2.3	0.061	Tetrahedral	4°	0
Q9BZY9	TRIM31	E3 ubiquitin-protein ligase TRIM31	2YSL	C	AAACAGTATCCACAGTGGACTCCGGGGCTCCTACAGACTTGGCACAGCTTCCTACAGTCTTGAAACAGCCCTGTTGTTCTGTCATGGCCAGTGGGCAGTTTGTGAACAAACTGCAAGAGGAAGTGATCTGCCCCATCTGCCTGGACATTCTGCAGAAACCTGTCACCATCGACTGTGGGCACAATTTCTGCCTCAAATGCATCACTCAGATTGGGGAAACATCATGTGGATTTTTCAAATGTCCCCTCTGCAAAACTTCCGTAAGGAAGAACGCAATCAGGTTCAACTCGCTGTTGCGGAATCTGGTGGAGAAAATCCAAGCTCTACAAGCCTCTGAGGTGCAGTCCAAAAGGAAAGAGGCTACATGCCCGAGGCACCAGGAGATGTTCCACTATTTCT…		1	N/A	S4	2.3	0.061	Tetrahedral	4°	0
Q9BZY9	TRIM31	E3 ubiquitin-protein ligase TRIM31	2YSL	C	AAACAGTATCCACAGTGGACTCCGGGGCTCCTACAGACTTGGCACAGCTTCCTACAGTCTTGAAACAGCCCTGTTGTTCTGTCATGGCCAGTGGGCAGTTTGTGAACAAACTGCAAGAGGAAGTGATCTGCCCCATCTGCCTGGACATTCTGCAGAAACCTGTCACCATCGACTGTGGGCACAATTTCTGCCTCAAATGCATCACTCAGATTGGGGAAACATCATGTGGATTTTTCAAATGTCCCCTCTGCAAAACTTCCGTAAGGAAGAACGCAATCAGGTTCAACTCGCTGTTGCGGAATCTGGTGGAGAAAATCCAAGCTCTACAAGCCTCTGAGGTGCAGTCCAAAAGGAAAGAGGCTACATGCCCGAGGCACCAGGAGATGTTCCACTATTTCT…		1	N/A	S4	2.3	0.061	Tetrahedral	4°	0
Q9BZY9	TRIM31	E3 ubiquitin-protein ligase TRIM31	2YSL	C	AAACAGTATCCACAGTGGACTCCGGGGCTCCTACAGACTTGGCACAGCTTCCTACAGTCTTGAAACAGCCCTGTTGTTCTGTCATGGCCAGTGGGCAGTTTGTGAACAAACTGCAAGAGGAAGTGATCTGCCCCATCTGCCTGGACATTCTGCAGAAACCTGTCACCATCGACTGTGGGCACAATTTCTGCCTCAAATGCATCACTCAGATTGGGGAAACATCATGTGGATTTTTCAAATGTCCCCTCTGCAAAACTTCCGTAAGGAAGAACGCAATCAGGTTCAACTCGCTGTTGCGGAATCTGGTGGAGAAAATCCAAGCTCTACAAGCCTCTGAGGTGCAGTCCAAAAGGAAAGAGGCTACATGCCCGAGGCACCAGGAGATGTTCCACTATTTCT…		1	N/A	N1S3	2.1	0.027	Tetrahedral	3.7°	0
Q9BZY9	TRIM31	E3 ubiquitin-protein ligase TRIM31	2YSL	H	AAACAGTATCCACAGTGGACTCCGGGGCTCCTACAGACTTGGCACAGCTTCCTACAGTCTTGAAACAGCCCTGTTGTTCTGTCATGGCCAGTGGGCAGTTTGTGAACAAACTGCAAGAGGAAGTGATCTGCCCCATCTGCCTGGACATTCTGCAGAAACCTGTCACCATCGACTGTGGGCACAATTTCTGCCTCAAATGCATCACTCAGATTGGGGAAACATCATGTGGATTTTTCAAATGTCCCCTCTGCAAAACTTCCGTAAGGAAGAACGCAATCAGGTTCAACTCGCTGTTGCGGAATCTGGTGGAGAAAATCCAAGCTCTACAAGCCTCTGAGGTGCAGTCCAAAAGGAAAGAGGCTACATGCCCGAGGCACCAGGAGATGTTCCACTATTTCT…		1	N/A	N1S3	2.1	0.027	Tetrahedral	3.7°	0
Q9BZY9	TRIM31	E3 ubiquitin-protein ligase TRIM31	2YSL	C	AAACAGTATCCACAGTGGACTCCGGGGCTCCTACAGACTTGGCACAGCTTCCTACAGTCTTGAAACAGCCCTGTTGTTCTGTCATGGCCAGTGGGCAGTTTGTGAACAAACTGCAAGAGGAAGTGATCTGCCCCATCTGCCTGGACATTCTGCAGAAACCTGTCACCATCGACTGTGGGCACAATTTCTGCCTCAAATGCATCACTCAGATTGGGGAAACATCATGTGGATTTTTCAAATGTCCCCTCTGCAAAACTTCCGTAAGGAAGAACGCAATCAGGTTCAACTCGCTGTTGCGGAATCTGGTGGAGAAAATCCAAGCTCTACAAGCCTCTGAGGTGCAGTCCAAAAGGAAAGAGGCTACATGCCCGAGGCACCAGGAGATGTTCCACTATTTCT…		1	N/A	N1S3	2.1	0.027	Tetrahedral	3.7°	0
Q9BZY9	TRIM31	E3 ubiquitin-protein ligase TRIM31	2YSL	C	AAACAGTATCCACAGTGGACTCCGGGGCTCCTACAGACTTGGCACAGCTTCCTACAGTCTTGAAACAGCCCTGTTGTTCTGTCATGGCCAGTGGGCAGTTTGTGAACAAACTGCAAGAGGAAGTGATCTGCCCCATCTGCCTGGACATTCTGCAGAAACCTGTCACCATCGACTGTGGGCACAATTTCTGCCTCAAATGCATCACTCAGATTGGGGAAACATCATGTGGATTTTTCAAATGTCCCCTCTGCAAAACTTCCGTAAGGAAGAACGCAATCAGGTTCAACTCGCTGTTGCGGAATCTGGTGGAGAAAATCCAAGCTCTACAAGCCTCTGAGGTGCAGTCCAAAAGGAAAGAGGCTACATGCCCGAGGCACCAGGAGATGTTCCACTATTTCT…		1	N/A	N1S3	2.1	0.027	Tetrahedral	3.7°	0
O96028	NSD2	Histone-lysine N-methyltransferase NSD2	5LSU	C	GTGAATAAGCCTTACGGGAAAGTCCAGATCTACACAGCGGATATTTCAGAAATCCCTAAGTGCAACTGCAAGCCCACAGATGAGAATCCTTGTGGCTTTGATTCGGAGTGTCTGAACAGGATGCTGATGTTTGAGTGCCACCCGCAGGTGTGTCCCGCGGGCGAGTTCTGCCAGAACCAGTGCTTCACCAAGCGCCAGTACCCAGAGACCAAGATCATCAAGACAGATGGCAAAGGGTGGGGCCTGGTCGCCAAGAGGGACATCAGAAAG		1	54.5 (53.2)	S4	2	0.18	Tetrahedral	8.3°	0
O96028	NSD2	Histone-lysine N-methyltransferase NSD2	5LSU	C	GTGAATAAGCCTTACGGGAAAGTCCAGATCTACACAGCGGATATTTCAGAAATCCCTAAGTGCAACTGCAAGCCCACAGATGAGAATCCTTGTGGCTTTGATTCGGAGTGTCTGAACAGGATGCTGATGTTTGAGTGCCACCCGCAGGTGTGTCCCGCGGGCGAGTTCTGCCAGAACCAGTGCTTCACCAAGCGCCAGTACCCAGAGACCAAGATCATCAAGACAGATGGCAAAGGGTGGGGCCTGGTCGCCAAGAGGGACATCAGAAAG		1	54.5 (53.2)	S4	2	0.18	Tetrahedral	8.3°	0
O96028	NSD2	Histone-lysine N-methyltransferase NSD2	5LSU	C	GTGAATAAGCCTTACGGGAAAGTCCAGATCTACACAGCGGATATTTCAGAAATCCCTAAGTGCAACTGCAAGCCCACAGATGAGAATCCTTGTGGCTTTGATTCGGAGTGTCTGAACAGGATGCTGATGTTTGAGTGCCACCCGCAGGTGTGTCCCGCGGGCGAGTTCTGCCAGAACCAGTGCTTCACCAAGCGCCAGTACCCAGAGACCAAGATCATCAAGACAGATGGCAAAGGGTGGGGCCTGGTCGCCAAGAGGGACATCAGAAAG		1	54.5 (53.2)	S4	2	0.18	Tetrahedral	8.3°	0
O96028	NSD2	Histone-lysine N-methyltransferase NSD2	5LSU	C	GTGAATAAGCCTTACGGGAAAGTCCAGATCTACACAGCGGATATTTCAGAAATCCCTAAGTGCAACTGCAAGCCCACAGATGAGAATCCTTGTGGCTTTGATTCGGAGTGTCTGAACAGGATGCTGATGTTTGAGTGCCACCCGCAGGTGTGTCCCGCGGGCGAGTTCTGCCAGAACCAGTGCTTCACCAAGCGCCAGTACCCAGAGACCAAGATCATCAAGACAGATGGCAAAGGGTGGGGCCTGGTCGCCAAGAGGGACATCAGAAAG		1	54.5 (53.2)	S4	2	0.18	Tetrahedral	8.3°	0
O96028	NSD2	Histone-lysine N-methyltransferase NSD2	5LSU	C	GTGAATAAGCCTTACGGGAAAGTCCAGATCTACACAGCGGATATTTCAGAAATCCCTAAGTGCAACTGCAAGCCCACAGATGAGAATCCTTGTGGCTTTGATTCGGAGTGTCTGAACAGGATGCTGATGTTTGAGTGCCACCCGCAGGTGTGTCCCGCGGGCGAGTTCTGCCAGAACCAGTGCTTCACCAAGCGCCAGTACCCAGAGACCAAGATCATCAAGACAGATGGCAAAGGGTGGGGCCTGGTCGCCAAGAGGGACATCAGAAAG		1	48.9 (50.8)	S4	2.3	0.11	Tetrahedral	8.1°	0
O96028	NSD2	Histone-lysine N-methyltransferase NSD2	5LSU	C	GTGAATAAGCCTTACGGGAAAGTCCAGATCTACACAGCGGATATTTCAGAAATCCCTAAGTGCAACTGCAAGCCCACAGATGAGAATCCTTGTGGCTTTGATTCGGAGTGTCTGAACAGGATGCTGATGTTTGAGTGCCACCCGCAGGTGTGTCCCGCGGGCGAGTTCTGCCAGAACCAGTGCTTCACCAAGCGCCAGTACCCAGAGACCAAGATCATCAAGACAGATGGCAAAGGGTGGGGCCTGGTCGCCAAGAGGGACATCAGAAAG		1	48.9 (50.8)	S4	2.3	0.11	Tetrahedral	8.1°	0
O96028	NSD2	Histone-lysine N-methyltransferase NSD2	5LSU	C	GTGAATAAGCCTTACGGGAAAGTCCAGATCTACACAGCGGATATTTCAGAAATCCCTAAGTGCAACTGCAAGCCCACAGATGAGAATCCTTGTGGCTTTGATTCGGAGTGTCTGAACAGGATGCTGATGTTTGAGTGCCACCCGCAGGTGTGTCCCGCGGGCGAGTTCTGCCAGAACCAGTGCTTCACCAAGCGCCAGTACCCAGAGACCAAGATCATCAAGACAGATGGCAAAGGGTGGGGCCTGGTCGCCAAGAGGGACATCAGAAAG		1	48.9 (50.8)	S4	2.3	0.11	Tetrahedral	8.1°	0
O96028	NSD2	Histone-lysine N-methyltransferase NSD2	5LSU	C	GACCGTATAATAGACGCTGGCCCCAAAGGAAACTACTCTCGATTTATGAATCACAGCTGCCAGCCCAACTGTGAGACCCTCAAGTGGACAGTGAATGGGGACACTCGTGTGGGCCTGTTTGCCGTCTGTGACATTCCTGCAG		1	42.3 (39.8)	S4	1.8	0.085	Tetrahedral	4.3°	0
O96028	NSD2	Histone-lysine N-methyltransferase NSD2	5LSU	C	GGACGGAGCTGACTTTTAACTACAACCTCGATTGTCTGGGCAATGAAAAAACGGTCTGCCGGTGTGGAGCCTCCAATTGCAGTGGATTCCTCGGGGATAGACCAAAG		1	42.3 (39.8)	S4	1.8	0.085	Tetrahedral	4.3°	0
O96028	NSD2	Histone-lysine N-methyltransferase NSD2	5LSU	C	GGACGGAGCTGACTTTTAACTACAACCTCGATTGTCTGGGCAATGAAAAAACGGTCTGCCGGTGTGGAGCCTCCAATTGCAGTGGATTCCTCGGGGATAGACCAAAG		1	42.3 (39.8)	S4	1.8	0.085	Tetrahedral	4.3°	0
O96028	NSD2	Histone-lysine N-methyltransferase NSD2	5LSU	C	GGACGGAGCTGACTTTTAACTACAACCTCGATTGTCTGGGCAATGAAAAAACGGTCTGCCGGTGTGGAGCCTCCAATTGCAGTGGATTCCTCGGGGATAGACCAAAG		1	42.3 (39.8)	S4	1.8	0.085	Tetrahedral	4.3°	0
Q9H7B4	SMYD3	Histone-lysine N-methyltransferase SMYD3	3MEK	C	AGCCCGTGAGACGCCCGCTGCTGGACGCGGGTAGCCGTCTGAGGTGCCGGAGCTGCGGGAGGATGGAGCCGCTGAAGGTGGAAAAGTTCGCAACCGCCAAGAGGGGAAACGGGCTGCGCGCCGTGACCCCGCTGCGCCCCGGAGAGCTACTCTTCCGCTCGGATCCCTTGGCGTACACGGTGTGCAAGGGGAGTCGTGGCGTCGTCTGCGACCGCTGCCTTCTCGG		1	17 (16.2)	S4	2	0.06	Tetrahedral	4°	0
Q9H7B4	SMYD3	Histone-lysine N-methyltransferase SMYD3	3MEK	C	AGCCCGTGAGACGCCCGCTGCTGGACGCGGGTAGCCGTCTGAGGTGCCGGAGCTGCGGGAGGATGGAGCCGCTGAAGGTGGAAAAGTTCGCAACCGCCAAGAGGGGAAACGGGCTGCGCGCCGTGACCCCGCTGCGCCCCGGAGAGCTACTCTTCCGCTCGGATCCCTTGGCGTACACGGTGTGCAAGGGGAGTCGTGGCGTCGTCTGCGACCGCTGCCTTCTCGG		1	17 (16.2)	S4	2	0.06	Tetrahedral	4°	0
Q9H7B4	SMYD3	Histone-lysine N-methyltransferase SMYD3	3MEK	C	GAAGGAAAAGCTGATGCGATGCTCTCAGTGCCGCGTCGCCAAATACTGTAGTGCTAAGTGTCAG		1	17 (16.2)	S4	2	0.06	Tetrahedral	4°	0
Q9H7B4	SMYD3	Histone-lysine N-methyltransferase SMYD3	3MEK	C	GAAGGAAAAGCTGATGCGATGCTCTCAGTGCCGCGTCGCCAAATACTGTAGTGCTAAGTGTCAG		1	17 (16.2)	S4	2	0.06	Tetrahedral	4°	0
Q9H7B4	SMYD3	Histone-lysine N-methyltransferase SMYD3	3MEK	C	GAAGGAAAAGCTGATGCGATGCTCTCAGTGCCGCGTCGCCAAATACTGTAGTGCTAAGTGTCAG		1	13.1 (14.5)	N1S3	2.2	0.076	Tetrahedral	3.4°	0
Q9H7B4	SMYD3	Histone-lysine N-methyltransferase SMYD3	3MEK	C	GAAGGAAAAGCTGATGCGATGCTCTCAGTGCCGCGTCGCCAAATACTGTAGTGCTAAGTGTCAG		1	13.1 (14.5)	N1S3	2.2	0.076	Tetrahedral	3.4°	0
Q9H7B4	SMYD3	Histone-lysine N-methyltransferase SMYD3	3MEK	H	AAAAAAGCTTGGCCAGACCACAAGCGGGAATGCAAATGCCTTAAAAGCTGCAAACCCAGATATCCTCCAGACTCCGTTCGACTTCTTGGCAGAGTTGTCTTCAAACTT		1	13.1 (14.5)	N1S3	2.2	0.076	Tetrahedral	3.4°	0
Q9H7B4	SMYD3	Histone-lysine N-methyltransferase SMYD3	3MEK	C	AAAAAAGCTTGGCCAGACCACAAGCGGGAATGCAAATGCCTTAAAAGCTGCAAACCCAGATATCCTCCAGACTCCGTTCGACTTCTTGGCAGAGTTGTCTTCAAACTT		1	13.1 (14.5)	N1S3	2.2	0.076	Tetrahedral	3.4°	0
Q9H7B4	SMYD3	Histone-lysine N-methyltransferase SMYD3	3MEK	C	TATCTCTTTGCTCAATCACAGCTGTGACCCCAACTGTTCGATTGTGTTCAATGGGCCCCACCTCTTACTGCGAGCAGTCCGAGACATCGAGGTGGGAGAGGAG		1	17.5 (15.9)	S4	2.1	0.064	Tetrahedral	4.6°	0
Q9H7B4	SMYD3	Histone-lysine N-methyltransferase SMYD3	3MEK	C	CTCACCATCTGCTACCTGGATATGCTGATGACCAGTGAGGAGCGCCGGAAGCAGCTGAGGGACCAGTACTGCTTTGAATGTGACTGTTTCCGTTGCCAAACCCAGGACAAG		1	17.5 (15.9)	S4	2.1	0.064	Tetrahedral	4.6°	0
Q9H7B4	SMYD3	Histone-lysine N-methyltransferase SMYD3	3MEK	C	CTCACCATCTGCTACCTGGATATGCTGATGACCAGTGAGGAGCGCCGGAAGCAGCTGAGGGACCAGTACTGCTTTGAATGTGACTGTTTCCGTTGCCAAACCCAGGACAAG		1	17.5 (15.9)	S4	2.1	0.064	Tetrahedral	4.6°	0
Q9H7B4	SMYD3	Histone-lysine N-methyltransferase SMYD3	3MEK	C	CTCACCATCTGCTACCTGGATATGCTGATGACCAGTGAGGAGCGCCGGAAGCAGCTGAGGGACCAGTACTGCTTTGAATGTGACTGTTTCCGTTGCCAAACCCAGGACAAG		1	17.5 (15.9)	S4	2.1	0.064	Tetrahedral	4.6°	0
Q6ZSG1	RNF165	E3 ubiquitin-protein ligase RNF165	5D0I	C	CGAAGACCCCAGGATGGCAAGGGCAAGAAGGATGAGGGGGAGGAGTCAGACACAGATGAGAAATGCACAATTTGTCTGTCTATGCTGGAAGATGGAGAAGATGTGAG		1	28.1 (27.6)	N1S3	2.1	0.052	Tetrahedral	6.3°	0
Q6ZSG1	RNF165	E3 ubiquitin-protein ligase RNF165	5D0I	C	CGAAGACCCCAGGATGGCAAGGGCAAGAAGGATGAGGGGGAGGAGTCAGACACAGATGAGAAATGCACAATTTGTCTGTCTATGCTGGAAGATGGAGAAGATGTGAG		1	28.1 (27.6)	N1S3	2.1	0.052	Tetrahedral	6.3°	0
Q6ZSG1	RNF165	E3 ubiquitin-protein ligase RNF165	5D0I	H	ACGCCTACCCTGTATGCATCTCTTTCACCAACTGTGCGTGGACCAGTGGCTCGCCATGAGCAAGAAATGCCCCATCTGCCGAGTGGACATTGAGACACAACTGGGAGCCGACAGCTGAGGGAGGAATTAGCCAGTGGACACCCCATTTCCTTCACCAGGTCCCCCCACGGCCATAGCCCTTGCAGCCAAACTTTGCCTTCTGAGCCATTTGACGTAGAGGAAAAGCCTGCAAGCACATTTTGTGGAAAGAGGAGTTGGTGGTATCGGTGTCGAGGGAGAGGAGGGGGTTGGGGAGGACCCACCTCTCCAGAATGGCGACTGTCCCCATCCGCCTGGCTGAGCAGGAGAGAGGGAGCTGGCGGTGCCCAGCGCAAGGGCGGGAAGGAGGGGCCCAGGCTG…		1	28.1 (27.6)	N1S3	2.1	0.052	Tetrahedral	6.3°	0
Q6ZSG1	RNF165	E3 ubiquitin-protein ligase RNF165	5D0I	C	ACGCCTACCCTGTATGCATCTCTTTCACCAACTGTGCGTGGACCAGTGGCTCGCCATGAGCAAGAAATGCCCCATCTGCCGAGTGGACATTGAGACACAACTGGGAGCCGACAGCTGAGGGAGGAATTAGCCAGTGGACACCCCATTTCCTTCACCAGGTCCCCCCACGGCCATAGCCCTTGCAGCCAAACTTTGCCTTCTGAGCCATTTGACGTAGAGGAAAAGCCTGCAAGCACATTTTGTGGAAAGAGGAGTTGGTGGTATCGGTGTCGAGGGAGAGGAGGGGGTTGGGGAGGACCCACCTCTCCAGAATGGCGACTGTCCCCATCCGCCTGGCTGAGCAGGAGAGAGGGAGCTGGCGGTGCCCAGCGCAAGGGCGGGAAGGAGGGGCCCAGGCTG…		1	28.1 (27.6)	N1S3	2.1	0.052	Tetrahedral	6.3°	0
Q6ZSG1	RNF165	E3 ubiquitin-protein ligase RNF165	5D0I	C	ACGCCTACCCTGTATGCATCTCTTTCACCAACTGTGCGTGGACCAGTGGCTCGCCATGAGCAAGAAATGCCCCATCTGCCGAGTGGACATTGAGACACAACTGGGAGCCGACAGCTGAGGGAGGAATTAGCCAGTGGACACCCCATTTCCTTCACCAGGTCCCCCCACGGCCATAGCCCTTGCAGCCAAACTTTGCCTTCTGAGCCATTTGACGTAGAGGAAAAGCCTGCAAGCACATTTTGTGGAAAGAGGAGTTGGTGGTATCGGTGTCGAGGGAGAGGAGGGGGTTGGGGAGGACCCACCTCTCCAGAATGGCGACTGTCCCCATCCGCCTGGCTGAGCAGGAGAGAGGGAGCTGGCGGTGCCCAGCGCAAGGGCGGGAAGGAGGGGCCCAGGCTG…		0.9	36.6 (40.4)	N1S3	2.2	0.036	Tetrahedral	3.1°	0
Q6ZSG1	RNF165	E3 ubiquitin-protein ligase RNF165	5D0I	H	ACGCCTACCCTGTATGCATCTCTTTCACCAACTGTGCGTGGACCAGTGGCTCGCCATGAGCAAGAAATGCCCCATCTGCCGAGTGGACATTGAGACACAACTGGGAGCCGACAGCTGAGGGAGGAATTAGCCAGTGGACACCCCATTTCCTTCACCAGGTCCCCCCACGGCCATAGCCCTTGCAGCCAAACTTTGCCTTCTGAGCCATTTGACGTAGAGGAAAAGCCTGCAAGCACATTTTGTGGAAAGAGGAGTTGGTGGTATCGGTGTCGAGGGAGAGGAGGGGGTTGGGGAGGACCCACCTCTCCAGAATGGCGACTGTCCCCATCCGCCTGGCTGAGCAGGAGAGAGGGAGCTGGCGGTGCCCAGCGCAAGGGCGGGAAGGAGGGGCCCAGGCTG…		0.9	36.6 (40.4)	N1S3	2.2	0.036	Tetrahedral	3.1°	0
Q6ZSG1	RNF165	E3 ubiquitin-protein ligase RNF165	5D0I	C	ACGCCTACCCTGTATGCATCTCTTTCACCAACTGTGCGTGGACCAGTGGCTCGCCATGAGCAAGAAATGCCCCATCTGCCGAGTGGACATTGAGACACAACTGGGAGCCGACAGCTGAGGGAGGAATTAGCCAGTGGACACCCCATTTCCTTCACCAGGTCCCCCCACGGCCATAGCCCTTGCAGCCAAACTTTGCCTTCTGAGCCATTTGACGTAGAGGAAAAGCCTGCAAGCACATTTTGTGGAAAGAGGAGTTGGTGGTATCGGTGTCGAGGGAGAGGAGGGGGTTGGGGAGGACCCACCTCTCCAGAATGGCGACTGTCCCCATCCGCCTGGCTGAGCAGGAGAGAGGGAGCTGGCGGTGCCCAGCGCAAGGGCGGGAAGGAGGGGCCCAGGCTG…		0.9	36.6 (40.4)	N1S3	2.2	0.036	Tetrahedral	3.1°	0
Q6ZSG1	RNF165	E3 ubiquitin-protein ligase RNF165	5D0I	C	ACGCCTACCCTGTATGCATCTCTTTCACCAACTGTGCGTGGACCAGTGGCTCGCCATGAGCAAGAAATGCCCCATCTGCCGAGTGGACATTGAGACACAACTGGGAGCCGACAGCTGAGGGAGGAATTAGCCAGTGGACACCCCATTTCCTTCACCAGGTCCCCCCACGGCCATAGCCCTTGCAGCCAAACTTTGCCTTCTGAGCCATTTGACGTAGAGGAAAAGCCTGCAAGCACATTTTGTGGAAAGAGGAGTTGGTGGTATCGGTGTCGAGGGAGAGGAGGGGGTTGGGGAGGACCCACCTCTCCAGAATGGCGACTGTCCCCATCCGCCTGGCTGAGCAGGAGAGAGGGAGCTGGCGGTGCCCAGCGCAAGGGCGGGAAGGAGGGGCCCAGGCTG…		0.9	36.6 (40.4)	N1S3	2.2	0.036	Tetrahedral	3.1°	0
P10828	THRB	Thyroid hormone receptor beta	2NLL	C	GGTACATCCCCAGTTACTTAGACAAGGACGAGCTCTGTGTAGTGTGTGGTGACAAAGCCACCGGGTATCACTACCGCTGTATCACGTGTGAAGGCTGCAAG		1	17.5 (15.8)	S4	2.1	0.07	Tetrahedral	2.8°	0
P10828	THRB	Thyroid hormone receptor beta	2NLL	C	GGTACATCCCCAGTTACTTAGACAAGGACGAGCTCTGTGTAGTGTGTGGTGACAAAGCCACCGGGTATCACTACCGCTGTATCACGTGTGAAGGCTGCAAG		1	17.5 (15.8)	S4	2.1	0.07	Tetrahedral	2.8°	0
P10828	THRB	Thyroid hormone receptor beta	2NLL	C	GGTACATCCCCAGTTACTTAGACAAGGACGAGCTCTGTGTAGTGTGTGGTGACAAAGCCACCGGGTATCACTACCGCTGTATCACGTGTGAAGGCTGCAAG		1	17.5 (15.8)	S4	2.1	0.07	Tetrahedral	2.8°	0
P10828	THRB	Thyroid hormone receptor beta	2NLL	C	GGTACATCCCCAGTTACTTAGACAAGGACGAGCTCTGTGTAGTGTGTGGTGACAAAGCCACCGGGTATCACTACCGCTGTATCACGTGTGAAGGCTGCAAG		1	17.5 (15.8)	S4	2.1	0.07	Tetrahedral	2.8°	0
P10828	THRB	Thyroid hormone receptor beta	2NLL	C	GGTTTCTTTAGAAGAACCATTCAGAAAAATCTCCATCCATCCTATTCCTGTAAATATGAAGGAAAATGTGTCATAGACAAAGTCACGCGAAATCAGTGCCAGGAATGTCGCTTTAAGAAATGCATCTATGTTGGCATGGCAACAGATT		1	23.8 (21.7)	S4	2.3	0.081	Tetrahedral	3.9°	0
P10828	THRB	Thyroid hormone receptor beta	2NLL	C	GGTTTCTTTAGAAGAACCATTCAGAAAAATCTCCATCCATCCTATTCCTGTAAATATGAAGGAAAATGTGTCATAGACAAAGTCACGCGAAATCAGTGCCAGGAATGTCGCTTTAAGAAATGCATCTATGTTGGCATGGCAACAGATT		1	23.8 (21.7)	S4	2.3	0.081	Tetrahedral	3.9°	0
P10828	THRB	Thyroid hormone receptor beta	2NLL	C	GGTTTCTTTAGAAGAACCATTCAGAAAAATCTCCATCCATCCTATTCCTGTAAATATGAAGGAAAATGTGTCATAGACAAAGTCACGCGAAATCAGTGCCAGGAATGTCGCTTTAAGAAATGCATCTATGTTGGCATGGCAACAGATT		1	23.8 (21.7)	S4	2.3	0.081	Tetrahedral	3.9°	0
P10828	THRB	Thyroid hormone receptor beta	2NLL	C	GGTTTCTTTAGAAGAACCATTCAGAAAAATCTCCATCCATCCTATTCCTGTAAATATGAAGGAAAATGTGTCATAGACAAAGTCACGCGAAATCAGTGCCAGGAATGTCGCTTTAAGAAATGCATCTATGTTGGCATGGCAACAGATT		1	23.8 (21.7)	S4	2.3	0.081	Tetrahedral	3.9°	0
Q9BYJ4	TRIM34	Tripartite motif-containing protein 34	2EGP	C	CCATCCAGGGGTCTTTAACCAGAAGAGAGAGGAGAGCCTCAGGAGTTAGGACCAGAAGAAGCCAGGGAAGCAGTGCAATGGCTTCAAAAATCTTGCTTAACGTACAAGAGGAGGTGACCTGTCCCATCTGCCTGGAGCTGTTGACAGAACCCTTGAGTCTAGACTGTGGCCACAGCCTCTGCCGAGCCTGCATCACTGTGAGCAACAAGGAGGCAGTGACCAGCATGGGAGGAAAAAGCAGCTGTCCTGTGTGTGGTATCAGTTACTCATTTGAACATCTACAGGCTAATCAGCATCTGGCCAACATAGTGGAGAGACTCAAGGAGGTCAAGTTGAGCCCAGACAATGGGAAGAAGAGAGATCTCTGTGATCATCATGGAGAGAAACTCCTACTCTTCT…		1	N/A	S4	2.3	0.024	Tetrahedral	3.9°	0
Q9BYJ4	TRIM34	Tripartite motif-containing protein 34	2EGP	C	CCATCCAGGGGTCTTTAACCAGAAGAGAGAGGAGAGCCTCAGGAGTTAGGACCAGAAGAAGCCAGGGAAGCAGTGCAATGGCTTCAAAAATCTTGCTTAACGTACAAGAGGAGGTGACCTGTCCCATCTGCCTGGAGCTGTTGACAGAACCCTTGAGTCTAGACTGTGGCCACAGCCTCTGCCGAGCCTGCATCACTGTGAGCAACAAGGAGGCAGTGACCAGCATGGGAGGAAAAAGCAGCTGTCCTGTGTGTGGTATCAGTTACTCATTTGAACATCTACAGGCTAATCAGCATCTGGCCAACATAGTGGAGAGACTCAAGGAGGTCAAGTTGAGCCCAGACAATGGGAAGAAGAGAGATCTCTGTGATCATCATGGAGAGAAACTCCTACTCTTCT…		1	N/A	S4	2.3	0.024	Tetrahedral	3.9°	0
Q9BYJ4	TRIM34	Tripartite motif-containing protein 34	2EGP	C	CCATCCAGGGGTCTTTAACCAGAAGAGAGAGGAGAGCCTCAGGAGTTAGGACCAGAAGAAGCCAGGGAAGCAGTGCAATGGCTTCAAAAATCTTGCTTAACGTACAAGAGGAGGTGACCTGTCCCATCTGCCTGGAGCTGTTGACAGAACCCTTGAGTCTAGACTGTGGCCACAGCCTCTGCCGAGCCTGCATCACTGTGAGCAACAAGGAGGCAGTGACCAGCATGGGAGGAAAAAGCAGCTGTCCTGTGTGTGGTATCAGTTACTCATTTGAACATCTACAGGCTAATCAGCATCTGGCCAACATAGTGGAGAGACTCAAGGAGGTCAAGTTGAGCCCAGACAATGGGAAGAAGAGAGATCTCTGTGATCATCATGGAGAGAAACTCCTACTCTTCT…		1	N/A	S4	2.3	0.024	Tetrahedral	3.9°	0
Q9BYJ4	TRIM34	Tripartite motif-containing protein 34	2EGP	C	CCATCCAGGGGTCTTTAACCAGAAGAGAGAGGAGAGCCTCAGGAGTTAGGACCAGAAGAAGCCAGGGAAGCAGTGCAATGGCTTCAAAAATCTTGCTTAACGTACAAGAGGAGGTGACCTGTCCCATCTGCCTGGAGCTGTTGACAGAACCCTTGAGTCTAGACTGTGGCCACAGCCTCTGCCGAGCCTGCATCACTGTGAGCAACAAGGAGGCAGTGACCAGCATGGGAGGAAAAAGCAGCTGTCCTGTGTGTGGTATCAGTTACTCATTTGAACATCTACAGGCTAATCAGCATCTGGCCAACATAGTGGAGAGACTCAAGGAGGTCAAGTTGAGCCCAGACAATGGGAAGAAGAGAGATCTCTGTGATCATCATGGAGAGAAACTCCTACTCTTCT…		1	N/A	S4	2.3	0.024	Tetrahedral	3.9°	0
Q9BYJ4	TRIM34	Tripartite motif-containing protein 34	2EGP	C	CCATCCAGGGGTCTTTAACCAGAAGAGAGAGGAGAGCCTCAGGAGTTAGGACCAGAAGAAGCCAGGGAAGCAGTGCAATGGCTTCAAAAATCTTGCTTAACGTACAAGAGGAGGTGACCTGTCCCATCTGCCTGGAGCTGTTGACAGAACCCTTGAGTCTAGACTGTGGCCACAGCCTCTGCCGAGCCTGCATCACTGTGAGCAACAAGGAGGCAGTGACCAGCATGGGAGGAAAAAGCAGCTGTCCTGTGTGTGGTATCAGTTACTCATTTGAACATCTACAGGCTAATCAGCATCTGGCCAACATAGTGGAGAGACTCAAGGAGGTCAAGTTGAGCCCAGACAATGGGAAGAAGAGAGATCTCTGTGATCATCATGGAGAGAAACTCCTACTCTTCT…		1	N/A	N1S3	2.2	0.065	Tetrahedral	4.3°	0
Q9BYJ4	TRIM34	Tripartite motif-containing protein 34	2EGP	H	CCATCCAGGGGTCTTTAACCAGAAGAGAGAGGAGAGCCTCAGGAGTTAGGACCAGAAGAAGCCAGGGAAGCAGTGCAATGGCTTCAAAAATCTTGCTTAACGTACAAGAGGAGGTGACCTGTCCCATCTGCCTGGAGCTGTTGACAGAACCCTTGAGTCTAGACTGTGGCCACAGCCTCTGCCGAGCCTGCATCACTGTGAGCAACAAGGAGGCAGTGACCAGCATGGGAGGAAAAAGCAGCTGTCCTGTGTGTGGTATCAGTTACTCATTTGAACATCTACAGGCTAATCAGCATCTGGCCAACATAGTGGAGAGACTCAAGGAGGTCAAGTTGAGCCCAGACAATGGGAAGAAGAGAGATCTCTGTGATCATCATGGAGAGAAACTCCTACTCTTCT…		1	N/A	N1S3	2.2	0.065	Tetrahedral	4.3°	0
Q9BYJ4	TRIM34	Tripartite motif-containing protein 34	2EGP	C	CCATCCAGGGGTCTTTAACCAGAAGAGAGAGGAGAGCCTCAGGAGTTAGGACCAGAAGAAGCCAGGGAAGCAGTGCAATGGCTTCAAAAATCTTGCTTAACGTACAAGAGGAGGTGACCTGTCCCATCTGCCTGGAGCTGTTGACAGAACCCTTGAGTCTAGACTGTGGCCACAGCCTCTGCCGAGCCTGCATCACTGTGAGCAACAAGGAGGCAGTGACCAGCATGGGAGGAAAAAGCAGCTGTCCTGTGTGTGGTATCAGTTACTCATTTGAACATCTACAGGCTAATCAGCATCTGGCCAACATAGTGGAGAGACTCAAGGAGGTCAAGTTGAGCCCAGACAATGGGAAGAAGAGAGATCTCTGTGATCATCATGGAGAGAAACTCCTACTCTTCT…		1	N/A	N1S3	2.2	0.065	Tetrahedral	4.3°	0
Q9BYJ4	TRIM34	Tripartite motif-containing protein 34	2EGP	C	CCATCCAGGGGTCTTTAACCAGAAGAGAGAGGAGAGCCTCAGGAGTTAGGACCAGAAGAAGCCAGGGAAGCAGTGCAATGGCTTCAAAAATCTTGCTTAACGTACAAGAGGAGGTGACCTGTCCCATCTGCCTGGAGCTGTTGACAGAACCCTTGAGTCTAGACTGTGGCCACAGCCTCTGCCGAGCCTGCATCACTGTGAGCAACAAGGAGGCAGTGACCAGCATGGGAGGAAAAAGCAGCTGTCCTGTGTGTGGTATCAGTTACTCATTTGAACATCTACAGGCTAATCAGCATCTGGCCAACATAGTGGAGAGACTCAAGGAGGTCAAGTTGAGCCCAGACAATGGGAAGAAGAGAGATCTCTGTGATCATCATGGAGAGAAACTCCTACTCTTCT…		1	N/A	N1S3	2.2	0.065	Tetrahedral	4.3°	0
Q53GS9	USP39	U4/U6.U5 tri-snRNP-associated protein 2	6QW6	C	GAGTGTGCTGGACTTTGACTTTGAGAAACTGTGTTCTATCTCCCTCTCACACATCAATGCTTATGCCTGTCTGGTGTGTGGCAAGTACTTTCAAG		N/A	N/A	N/A	N/A	N/A	N/A	N/A	N/A
Q53GS9	USP39	U4/U6.U5 tri-snRNP-associated protein 2	6QW6	C	GAGTGTGCTGGACTTTGACTTTGAGAAACTGTGTTCTATCTCCCTCTCACACATCAATGCTTATGCCTGTCTGGTGTGTGGCAAGTACTTTCAAG		N/A	N/A	N/A	N/A	N/A	N/A	N/A	N/A
Q53GS9	USP39	U4/U6.U5 tri-snRNP-associated protein 2	6QW6	H	GCCGGGGTTTGAAGTCTCACGCCTACATTCACAGTGTCCAGTTTAGCCACCATGTTTTCCTCAACCTCCACACCCTCAAGTTTTACTGCCTTCCAGACAACTATGAGATCATCGATTCCTCATTGGAGGATATCACG		N/A	N/A	N/A	N/A	N/A	N/A	N/A	N/A
Q53GS9	USP39	U4/U6.U5 tri-snRNP-associated protein 2	6QW6	H	GCCGGGGTTTGAAGTCTCACGCCTACATTCACAGTGTCCAGTTTAGCCACCATGTTTTCCTCAACCTCCACACCCTCAAGTTTTACTGCCTTCCAGACAACTATGAGATCATCGATTCCTCATTGGAGGATATCACG		N/A	N/A	N/A	N/A	N/A	N/A	N/A	N/A
O60284	ST18	Suppression of tumorigenicity 18 protein	2CS8	C	ATGTCCTGTGATAGGGTGTGATGGCCAAGGTCACATATCAGGTAAATACACATCACACCGCACAGCTTCTGGCTGTCCTCTGGCTGCCAAGAGACAGAAGGAGAATCCTCTCAATGGAGCCTCCCTCTCCTGGAAACTGAACAAACAAGAGCTACCACATTGTCCCTTGCCAGGCTGCAATGGGCTGGGCCATGTAAATAATGTTTTTGTCACCCACCGAAG		1	N/A	N1S3	2.2	0.098	Tetrahedral	4.9°	0
O60284	ST18	Suppression of tumorigenicity 18 protein	2CS8	C	ATGTCCTGTGATAGGGTGTGATGGCCAAGGTCACATATCAGGTAAATACACATCACACCGCACAGCTTCTGGCTGTCCTCTGGCTGCCAAGAGACAGAAGGAGAATCCTCTCAATGGAGCCTCCCTCTCCTGGAAACTGAACAAACAAGAGCTACCACATTGTCCCTTGCCAGGCTGCAATGGGCTGGGCCATGTAAATAATGTTTTTGTCACCCACCGAAG		1	N/A	N1S3	2.2	0.098	Tetrahedral	4.9°	0
O60284	ST18	Suppression of tumorigenicity 18 protein	2CS8	H	ATGTCCTGTGATAGGGTGTGATGGCCAAGGTCACATATCAGGTAAATACACATCACACCGCACAGCTTCTGGCTGTCCTCTGGCTGCCAAGAGACAGAAGGAGAATCCTCTCAATGGAGCCTCCCTCTCCTGGAAACTGAACAAACAAGAGCTACCACATTGTCCCTTGCCAGGCTGCAATGGGCTGGGCCATGTAAATAATGTTTTTGTCACCCACCGAAG		1	N/A	N1S3	2.2	0.098	Tetrahedral	4.9°	0
O60284	ST18	Suppression of tumorigenicity 18 protein	2CS8	C	ATGTCCTGTGATAGGGTGTGATGGCCAAGGTCACATATCAGGTAAATACACATCACACCGCACAGCTTCTGGCTGTCCTCTGGCTGCCAAGAGACAGAAGGAGAATCCTCTCAATGGAGCCTCCCTCTCCTGGAAACTGAACAAACAAGAGCTACCACATTGTCCCTTGCCAGGCTGCAATGGGCTGGGCCATGTAAATAATGTTTTTGTCACCCACCGAAG		1	N/A	N1S3	2.2	0.098	Tetrahedral	4.9°	0
O60284	ST18	Suppression of tumorigenicity 18 protein	2CS8	C	ATGTCCTGTGATAGGGTGTGATGGCCAAGGTCACATATCAGGTAAATACACATCACACCGCACAGCTTCTGGCTGTCCTCTGGCTGCCAAGAGACAGAAGGAGAATCCTCTCAATGGAGCCTCCCTCTCCTGGAAACTGAACAAACAAGAGCTACCACATTGTCCCTTGCCAGGCTGCAATGGGCTGGGCCATGTAAATAATGTTTTTGTCACCCACCGAAG		1	N/A	N1S3	2	0.057	Tetrahedral	3.3°	0
O60284	ST18	Suppression of tumorigenicity 18 protein	2CS8	C	ATGTCCTGTGATAGGGTGTGATGGCCAAGGTCACATATCAGGTAAATACACATCACACCGCACAGCTTCTGGCTGTCCTCTGGCTGCCAAGAGACAGAAGGAGAATCCTCTCAATGGAGCCTCCCTCTCCTGGAAACTGAACAAACAAGAGCTACCACATTGTCCCTTGCCAGGCTGCAATGGGCTGGGCCATGTAAATAATGTTTTTGTCACCCACCGAAG		1	N/A	N1S3	2	0.057	Tetrahedral	3.3°	0
O60284	ST18	Suppression of tumorigenicity 18 protein	2CS8	H	ATGTCCTGTGATAGGGTGTGATGGCCAAGGTCACATATCAGGTAAATACACATCACACCGCACAGCTTCTGGCTGTCCTCTGGCTGCCAAGAGACAGAAGGAGAATCCTCTCAATGGAGCCTCCCTCTCCTGGAAACTGAACAAACAAGAGCTACCACATTGTCCCTTGCCAGGCTGCAATGGGCTGGGCCATGTAAATAATGTTTTTGTCACCCACCGAAG		1	N/A	N1S3	2	0.057	Tetrahedral	3.3°	0
O60284	ST18	Suppression of tumorigenicity 18 protein	2CS8	C	CTTATCTGGATGTCCTCTCAATGCACAAGTTATCAAAAAGGGCAAGGTTTCTGAAGAACTCATGACCATCAAGCTCAAAGCAACTGGGG		1	N/A	N1S3	2	0.057	Tetrahedral	3.3°	0
P25490	YY1	Transcriptional repressor protein YY1	1UBD	C	AATGAAGCCAAGAAAAATTAAAGAAGATGATGCTCCAAGAACAATAGCTTGCCCTCATAAA		1	34.8 (34.1)	N2S2	2.1	0.018	Tetrahedral	1.3°	0
P25490	YY1	Transcriptional repressor protein YY1	1UBD	C	GGCTGCACAAAGATGTTCAGGGATAACTCGGCCATGAGAAAACATCTGCACACCCACGGTCCCAGAGTCCACGTCTGTGCAGAATGTGGCAAAGCTTTTGTTGAGAGTTCAAAACTAAAACGACACCAACTGGTTCATACTGGAGAGAAGCCCTTTCAG		1	34.8 (34.1)	N2S2	2.1	0.018	Tetrahedral	1.3°	0
P25490	YY1	Transcriptional repressor protein YY1	1UBD	H	GGCTGCACAAAGATGTTCAGGGATAACTCGGCCATGAGAAAACATCTGCACACCCACGGTCCCAGAGTCCACGTCTGTGCAGAATGTGGCAAAGCTTTTGTTGAGAGTTCAAAACTAAAACGACACCAACTGGTTCATACTGGAGAGAAGCCCTTTCAG		1	34.8 (34.1)	N2S2	2.1	0.018	Tetrahedral	1.3°	0
P25490	YY1	Transcriptional repressor protein YY1	1UBD	H	GGCTGCACAAAGATGTTCAGGGATAACTCGGCCATGAGAAAACATCTGCACACCCACGGTCCCAGAGTCCACGTCTGTGCAGAATGTGGCAAAGCTTTTGTTGAGAGTTCAAAACTAAAACGACACCAACTGGTTCATACTGGAGAGAAGCCCTTTCAG		1	34.8 (34.1)	N2S2	2.1	0.018	Tetrahedral	1.3°	0
P25490	YY1	Transcriptional repressor protein YY1	1UBD	C	GGCTGCACAAAGATGTTCAGGGATAACTCGGCCATGAGAAAACATCTGCACACCCACGGTCCCAGAGTCCACGTCTGTGCAGAATGTGGCAAAGCTTTTGTTGAGAGTTCAAAACTAAAACGACACCAACTGGTTCATACTGGAGAGAAGCCCTTTCAG		1	27.1 (15.9)	N2S2	2.1	0.041	Tetrahedral	2°	0
P25490	YY1	Transcriptional repressor protein YY1	1UBD	C	GGCTGCACAAAGATGTTCAGGGATAACTCGGCCATGAGAAAACATCTGCACACCCACGGTCCCAGAGTCCACGTCTGTGCAGAATGTGGCAAAGCTTTTGTTGAGAGTTCAAAACTAAAACGACACCAACTGGTTCATACTGGAGAGAAGCCCTTTCAG		1	27.1 (15.9)	N2S2	2.1	0.041	Tetrahedral	2°	0
P25490	YY1	Transcriptional repressor protein YY1	1UBD	H	GGCTGCACAAAGATGTTCAGGGATAACTCGGCCATGAGAAAACATCTGCACACCCACGGTCCCAGAGTCCACGTCTGTGCAGAATGTGGCAAAGCTTTTGTTGAGAGTTCAAAACTAAAACGACACCAACTGGTTCATACTGGAGAGAAGCCCTTTCAG		1	27.1 (15.9)	N2S2	2.1	0.041	Tetrahedral	2°	0
P25490	YY1	Transcriptional repressor protein YY1	1UBD	H	GGCTGCACAAAGATGTTCAGGGATAACTCGGCCATGAGAAAACATCTGCACACCCACGGTCCCAGAGTCCACGTCTGTGCAGAATGTGGCAAAGCTTTTGTTGAGAGTTCAAAACTAAAACGACACCAACTGGTTCATACTGGAGAGAAGCCCTTTCAG		1	27.1 (15.9)	N2S2	2.1	0.041	Tetrahedral	2°	0
P25490	YY1	Transcriptional repressor protein YY1	1UBD	C	TGCACGTTCGAAGGCTGTGGGAAACGCTTTTCACTGGACTTCAATTTGCGCACACATGTGCGAATCCATACCGGAGACAGGCCCTATGTGTGCCCCTTCGATGGTTGTAATAAGAAGTTTGCTCAGTCAACTAACCTGAAATCTCACATCTTAACACATGCTAAGGCCAAAAACAACCAGTGAAAAGAAGAGAGAAGACCCTTCTCGACCACGGGAAGCATCTTCCAGAAGTGTGATTGGGAATAAATATGCCTCTCCTTTGTATATTATTTCTAGGAAGAATTTTAAAAATGAATCCTACACACCTAAGGGACATGTTTTGATAAAGTAGTAAAAATTAAAAAAAAAAAACTTTACTAAGATGACATTGCTAAGATGCTCTATCTTGCTCTGTAATCT…		1	42.8 (36.5)	N2S2	2.2	0.034	Tetrahedral	3.2°	0
P25490	YY1	Transcriptional repressor protein YY1	1UBD	C	TGCACGTTCGAAGGCTGTGGGAAACGCTTTTCACTGGACTTCAATTTGCGCACACATGTGCGAATCCATACCGGAGACAGGCCCTATGTGTGCCCCTTCGATGGTTGTAATAAGAAGTTTGCTCAGTCAACTAACCTGAAATCTCACATCTTAACACATGCTAAGGCCAAAAACAACCAGTGAAAAGAAGAGAGAAGACCCTTCTCGACCACGGGAAGCATCTTCCAGAAGTGTGATTGGGAATAAATATGCCTCTCCTTTGTATATTATTTCTAGGAAGAATTTTAAAAATGAATCCTACACACCTAAGGGACATGTTTTGATAAAGTAGTAAAAATTAAAAAAAAAAAACTTTACTAAGATGACATTGCTAAGATGCTCTATCTTGCTCTGTAATCT…		1	42.8 (36.5)	N2S2	2.2	0.034	Tetrahedral	3.2°	0
P25490	YY1	Transcriptional repressor protein YY1	1UBD	H	TGCACGTTCGAAGGCTGTGGGAAACGCTTTTCACTGGACTTCAATTTGCGCACACATGTGCGAATCCATACCGGAGACAGGCCCTATGTGTGCCCCTTCGATGGTTGTAATAAGAAGTTTGCTCAGTCAACTAACCTGAAATCTCACATCTTAACACATGCTAAGGCCAAAAACAACCAGTGAAAAGAAGAGAGAAGACCCTTCTCGACCACGGGAAGCATCTTCCAGAAGTGTGATTGGGAATAAATATGCCTCTCCTTTGTATATTATTTCTAGGAAGAATTTTAAAAATGAATCCTACACACCTAAGGGACATGTTTTGATAAAGTAGTAAAAATTAAAAAAAAAAAACTTTACTAAGATGACATTGCTAAGATGCTCTATCTTGCTCTGTAATCT…		1	42.8 (36.5)	N2S2	2.2	0.034	Tetrahedral	3.2°	0
P25490	YY1	Transcriptional repressor protein YY1	1UBD	H	TGCACGTTCGAAGGCTGTGGGAAACGCTTTTCACTGGACTTCAATTTGCGCACACATGTGCGAATCCATACCGGAGACAGGCCCTATGTGTGCCCCTTCGATGGTTGTAATAAGAAGTTTGCTCAGTCAACTAACCTGAAATCTCACATCTTAACACATGCTAAGGCCAAAAACAACCAGTGAAAAGAAGAGAGAAGACCCTTCTCGACCACGGGAAGCATCTTCCAGAAGTGTGATTGGGAATAAATATGCCTCTCCTTTGTATATTATTTCTAGGAAGAATTTTAAAAATGAATCCTACACACCTAAGGGACATGTTTTGATAAAGTAGTAAAAATTAAAAAAAAAAAACTTTACTAAGATGACATTGCTAAGATGCTCTATCTTGCTCTGTAATCT…		1	42.8 (36.5)	N2S2	2.2	0.034	Tetrahedral	3.2°	0
P25490	YY1	Transcriptional repressor protein YY1	1UBD	C	TGCACGTTCGAAGGCTGTGGGAAACGCTTTTCACTGGACTTCAATTTGCGCACACATGTGCGAATCCATACCGGAGACAGGCCCTATGTGTGCCCCTTCGATGGTTGTAATAAGAAGTTTGCTCAGTCAACTAACCTGAAATCTCACATCTTAACACATGCTAAGGCCAAAAACAACCAGTGAAAAGAAGAGAGAAGACCCTTCTCGACCACGGGAAGCATCTTCCAGAAGTGTGATTGGGAATAAATATGCCTCTCCTTTGTATATTATTTCTAGGAAGAATTTTAAAAATGAATCCTACACACCTAAGGGACATGTTTTGATAAAGTAGTAAAAATTAAAAAAAAAAAACTTTACTAAGATGACATTGCTAAGATGCTCTATCTTGCTCTGTAATCT…		1	56 (58.6)	N2S2	2	0.034	Tetrahedral	2.6°	0
P25490	YY1	Transcriptional repressor protein YY1	1UBD	C	TGCACGTTCGAAGGCTGTGGGAAACGCTTTTCACTGGACTTCAATTTGCGCACACATGTGCGAATCCATACCGGAGACAGGCCCTATGTGTGCCCCTTCGATGGTTGTAATAAGAAGTTTGCTCAGTCAACTAACCTGAAATCTCACATCTTAACACATGCTAAGGCCAAAAACAACCAGTGAAAAGAAGAGAGAAGACCCTTCTCGACCACGGGAAGCATCTTCCAGAAGTGTGATTGGGAATAAATATGCCTCTCCTTTGTATATTATTTCTAGGAAGAATTTTAAAAATGAATCCTACACACCTAAGGGACATGTTTTGATAAAGTAGTAAAAATTAAAAAAAAAAAACTTTACTAAGATGACATTGCTAAGATGCTCTATCTTGCTCTGTAATCT…		1	56 (58.6)	N2S2	2	0.034	Tetrahedral	2.6°	0
P25490	YY1	Transcriptional repressor protein YY1	1UBD	H	TGCACGTTCGAAGGCTGTGGGAAACGCTTTTCACTGGACTTCAATTTGCGCACACATGTGCGAATCCATACCGGAGACAGGCCCTATGTGTGCCCCTTCGATGGTTGTAATAAGAAGTTTGCTCAGTCAACTAACCTGAAATCTCACATCTTAACACATGCTAAGGCCAAAAACAACCAGTGAAAAGAAGAGAGAAGACCCTTCTCGACCACGGGAAGCATCTTCCAGAAGTGTGATTGGGAATAAATATGCCTCTCCTTTGTATATTATTTCTAGGAAGAATTTTAAAAATGAATCCTACACACCTAAGGGACATGTTTTGATAAAGTAGTAAAAATTAAAAAAAAAAAACTTTACTAAGATGACATTGCTAAGATGCTCTATCTTGCTCTGTAATCT…		1	56 (58.6)	N2S2	2	0.034	Tetrahedral	2.6°	0
P25490	YY1	Transcriptional repressor protein YY1	1UBD	H	TGCACGTTCGAAGGCTGTGGGAAACGCTTTTCACTGGACTTCAATTTGCGCACACATGTGCGAATCCATACCGGAGACAGGCCCTATGTGTGCCCCTTCGATGGTTGTAATAAGAAGTTTGCTCAGTCAACTAACCTGAAATCTCACATCTTAACACATGCTAAGGCCAAAAACAACCAGTGAAAAGAAGAGAGAAGACCCTTCTCGACCACGGGAAGCATCTTCCAGAAGTGTGATTGGGAATAAATATGCCTCTCCTTTGTATATTATTTCTAGGAAGAATTTTAAAAATGAATCCTACACACCTAAGGGACATGTTTTGATAAAGTAGTAAAAATTAAAAAAAAAAAACTTTACTAAGATGACATTGCTAAGATGCTCTATCTTGCTCTGTAATCT…		1	56 (58.6)	N2S2	2	0.034	Tetrahedral	2.6°	0
Q9Y5T5	USP16	Ubiquitin carboxyl-terminal hydrolase 16	2I50	C	AACCTGTGTGCAGACACATTAGAAAAGGATTGGAACAAGGTAATTTGAAAAAGGCTTTAGTGAATGTGGAATGGAATATCTGCCAAGACTGTAAGACTGACAATAAAGTGAAAGATAAAGCTGAAGAAGAAACAGAAGAAAAGCCTTCAGTTTGGCTGTGTCTTAAATGTGGCCATCAG		1	N/A	N1S3	2	0.064	Tetrahedral	2°	0
Q9Y5T5	USP16	Ubiquitin carboxyl-terminal hydrolase 16	2I50	H	AACCTGTGTGCAGACACATTAGAAAAGGATTGGAACAAGGTAATTTGAAAAAGGCTTTAGTGAATGTGGAATGGAATATCTGCCAAGACTGTAAGACTGACAATAAAGTGAAAGATAAAGCTGAAGAAGAAACAGAAGAAAAGCCTTCAGTTTGGCTGTGTCTTAAATGTGGCCATCAG		1	N/A	N1S3	2	0.064	Tetrahedral	2°	0
Q9Y5T5	USP16	Ubiquitin carboxyl-terminal hydrolase 16	2I50	C	GTGTTACGTATGTGATAATGAGGTCCAGTATTGTAGTTCAAACCAGTTGGGTCAAGTGGTTGATTATGTCAGAAAACAAGCCAGCATTACAACTCCAAAGCCAG		1	N/A	N1S3	2	0.064	Tetrahedral	2°	0
Q9Y5T5	USP16	Ubiquitin carboxyl-terminal hydrolase 16	2I50	C	GTGTTACGTATGTGATAATGAGGTCCAGTATTGTAGTTCAAACCAGTTGGGTCAAGTGGTTGATTATGTCAGAAAACAAGCCAGCATTACAACTCCAAAGCCAG		1	N/A	N1S3	2	0.064	Tetrahedral	2°	0
Q9Y5T5	USP16	Ubiquitin carboxyl-terminal hydrolase 16	2I50	C	AACCTGTGTGCAGACACATTAGAAAAGGATTGGAACAAGGTAATTTGAAAAAGGCTTTAGTGAATGTGGAATGGAATATCTGCCAAGACTGTAAGACTGACAATAAAGTGAAAGATAAAGCTGAAGAAGAAACAGAAGAAAAGCCTTCAGTTTGGCTGTGTCTTAAATGTGGCCATCAG		1	N/A	N1S3	2.2	0.064	Tetrahedral	3.1°	0
Q9Y5T5	USP16	Ubiquitin carboxyl-terminal hydrolase 16	2I50	C	AACCTGTGTGCAGACACATTAGAAAAGGATTGGAACAAGGTAATTTGAAAAAGGCTTTAGTGAATGTGGAATGGAATATCTGCCAAGACTGTAAGACTGACAATAAAGTGAAAGATAAAGCTGAAGAAGAAACAGAAGAAAAGCCTTCAGTTTGGCTGTGTCTTAAATGTGGCCATCAG		1	N/A	N1S3	2.2	0.064	Tetrahedral	3.1°	0
Q9Y5T5	USP16	Ubiquitin carboxyl-terminal hydrolase 16	2I50	C	GGCTGTGGCAGAAATTCTCAGGAGCAGCATGCCTTGAAGCACTATCTGACGCCAAGATCTGAACCTCACTGTCTGGTTCTTAGTTTGGACAACTGGAGTGTATG		1	N/A	N1S3	2.2	0.064	Tetrahedral	3.1°	0
Q9Y5T5	USP16	Ubiquitin carboxyl-terminal hydrolase 16	2I50	H	GGCTGTGGCAGAAATTCTCAGGAGCAGCATGCCTTGAAGCACTATCTGACGCCAAGATCTGAACCTCACTGTCTGGTTCTTAGTTTGGACAACTGGAGTGTATG		1	N/A	N1S3	2.2	0.064	Tetrahedral	3.1°	0
Q9Y5T5	USP16	Ubiquitin carboxyl-terminal hydrolase 16	2I50	C	AACCTGTGTGCAGACACATTAGAAAAGGATTGGAACAAGGTAATTTGAAAAAGGCTTTAGTGAATGTGGAATGGAATATCTGCCAAGACTGTAAGACTGACAATAAAGTGAAAGATAAAGCTGAAGAAGAAACAGAAGAAAAGCCTTCAGTTTGGCTGTGTCTTAAATGTGGCCATCAG		1	N/A	N2S2	1.9	0.13	Tetrahedral	2.7°	0
Q9Y5T5	USP16	Ubiquitin carboxyl-terminal hydrolase 16	2I50	C	AACCTGTGTGCAGACACATTAGAAAAGGATTGGAACAAGGTAATTTGAAAAAGGCTTTAGTGAATGTGGAATGGAATATCTGCCAAGACTGTAAGACTGACAATAAAGTGAAAGATAAAGCTGAAGAAGAAACAGAAGAAAAGCCTTCAGTTTGGCTGTGTCTTAAATGTGGCCATCAG		1	N/A	N2S2	1.9	0.13	Tetrahedral	2.7°	0
Q9Y5T5	USP16	Ubiquitin carboxyl-terminal hydrolase 16	2I50	H	GGCTGTGGCAGAAATTCTCAGGAGCAGCATGCCTTGAAGCACTATCTGACGCCAAGATCTGAACCTCACTGTCTGGTTCTTAGTTTGGACAACTGGAGTGTATG		1	N/A	N2S2	1.9	0.13	Tetrahedral	2.7°	0
Q9Y5T5	USP16	Ubiquitin carboxyl-terminal hydrolase 16	2I50	H	GGCTGTGGCAGAAATTCTCAGGAGCAGCATGCCTTGAAGCACTATCTGACGCCAAGATCTGAACCTCACTGTCTGGTTCTTAGTTTGGACAACTGGAGTGTATG		1	N/A	N2S2	1.9	0.13	Tetrahedral	2.7°	0
O15164	TRIM24	Transcription intermediary factor 1-alpha	3O33	C	GCCAATTATCCAAGAAGCATACTCACCTCCCTGCTCTTAAATAGCAGTCAGAGCTCTACTTCTGAGGAGACTGTGCTAAGATCAGATGCCCCTGATAGTACAGGAGATCAACCTGGACTTCACCAGGACAATTCCTCAAATGGAAAGTCTGAATGGTTGGATCCTTCCCAGAAGTCACCTCTTCATGTTGGAGAGACAAGGAAAGAGGATGACCCCAATGAGGACTGGTGTGCAGTTTGTCAAAACGGAGGGGAACTCCTCTGCTGTGAAAAGTGCCCCAAAGTATTCCATCTTTCTTGTCATGTGCCCACATTGACAAATTTTCCAAG		1	30.6 (32.5)	N1S3	2.2	0.11	Tetrahedral	9°	0
O15164	TRIM24	Transcription intermediary factor 1-alpha	3O33	C	GCCAATTATCCAAGAAGCATACTCACCTCCCTGCTCTTAAATAGCAGTCAGAGCTCTACTTCTGAGGAGACTGTGCTAAGATCAGATGCCCCTGATAGTACAGGAGATCAACCTGGACTTCACCAGGACAATTCCTCAAATGGAAAGTCTGAATGGTTGGATCCTTCCCAGAAGTCACCTCTTCATGTTGGAGAGACAAGGAAAGAGGATGACCCCAATGAGGACTGGTGTGCAGTTTGTCAAAACGGAGGGGAACTCCTCTGCTGTGAAAAGTGCCCCAAAGTATTCCATCTTTCTTGTCATGTGCCCACATTGACAAATTTTCCAAG		1	30.6 (32.5)	N1S3	2.2	0.11	Tetrahedral	9°	0
O15164	TRIM24	Transcription intermediary factor 1-alpha	3O33	H	GCCAATTATCCAAGAAGCATACTCACCTCCCTGCTCTTAAATAGCAGTCAGAGCTCTACTTCTGAGGAGACTGTGCTAAGATCAGATGCCCCTGATAGTACAGGAGATCAACCTGGACTTCACCAGGACAATTCCTCAAATGGAAAGTCTGAATGGTTGGATCCTTCCCAGAAGTCACCTCTTCATGTTGGAGAGACAAGGAAAGAGGATGACCCCAATGAGGACTGGTGTGCAGTTTGTCAAAACGGAGGGGAACTCCTCTGCTGTGAAAAGTGCCCCAAAGTATTCCATCTTTCTTGTCATGTGCCCACATTGACAAATTTTCCAAG		1	30.6 (32.5)	N1S3	2.2	0.11	Tetrahedral	9°	0
O15164	TRIM24	Transcription intermediary factor 1-alpha	3O33	C	GCCAATTATCCAAGAAGCATACTCACCTCCCTGCTCTTAAATAGCAGTCAGAGCTCTACTTCTGAGGAGACTGTGCTAAGATCAGATGCCCCTGATAGTACAGGAGATCAACCTGGACTTCACCAGGACAATTCCTCAAATGGAAAGTCTGAATGGTTGGATCCTTCCCAGAAGTCACCTCTTCATGTTGGAGAGACAAGGAAAGAGGATGACCCCAATGAGGACTGGTGTGCAGTTTGTCAAAACGGAGGGGAACTCCTCTGCTGTGAAAAGTGCCCCAAAGTATTCCATCTTTCTTGTCATGTGCCCACATTGACAAATTTTCCAAG		1	30.6 (32.5)	N1S3	2.2	0.11	Tetrahedral	9°	0
O15164	TRIM24	Transcription intermediary factor 1-alpha	3O33	C	GCCAATTATCCAAGAAGCATACTCACCTCCCTGCTCTTAAATAGCAGTCAGAGCTCTACTTCTGAGGAGACTGTGCTAAGATCAGATGCCCCTGATAGTACAGGAGATCAACCTGGACTTCACCAGGACAATTCCTCAAATGGAAAGTCTGAATGGTTGGATCCTTCCCAGAAGTCACCTCTTCATGTTGGAGAGACAAGGAAAGAGGATGACCCCAATGAGGACTGGTGTGCAGTTTGTCAAAACGGAGGGGAACTCCTCTGCTGTGAAAAGTGCCCCAAAGTATTCCATCTTTCTTGTCATGTGCCCACATTGACAAATTTTCCAAG		1	41.8 (40.4)	S4	2.5	0.25	Tetrahedral	3.3°	0
O15164	TRIM24	Transcription intermediary factor 1-alpha	3O33	C	GCCAATTATCCAAGAAGCATACTCACCTCCCTGCTCTTAAATAGCAGTCAGAGCTCTACTTCTGAGGAGACTGTGCTAAGATCAGATGCCCCTGATAGTACAGGAGATCAACCTGGACTTCACCAGGACAATTCCTCAAATGGAAAGTCTGAATGGTTGGATCCTTCCCAGAAGTCACCTCTTCATGTTGGAGAGACAAGGAAAGAGGATGACCCCAATGAGGACTGGTGTGCAGTTTGTCAAAACGGAGGGGAACTCCTCTGCTGTGAAAAGTGCCCCAAAGTATTCCATCTTTCTTGTCATGTGCCCACATTGACAAATTTTCCAAG		1	41.8 (40.4)	S4	2.5	0.25	Tetrahedral	3.3°	0
O15164	TRIM24	Transcription intermediary factor 1-alpha	3O33	C	TGGAGAGTGGATTTGCACTTTCTGCCGAGACTTATCTAAACCAGAAGTTGAATATGATTGTGATGCTCCCAGTCACAACTCAGAAAAAAAGAAAACTGAAGGCCTTGTTAAGTTAACACCTATAGATAAAAGG		1	41.8 (40.4)	S4	2.5	0.25	Tetrahedral	3.3°	0
O15164	TRIM24	Transcription intermediary factor 1-alpha	3O33	C	TGGAGAGTGGATTTGCACTTTCTGCCGAGACTTATCTAAACCAGAAGTTGAATATGATTGTGATGCTCCCAGTCACAACTCAGAAAAAAAGAAAACTGAAGGCCTTGTTAAGTTAACACCTATAGATAAAAGG		1	41.8 (40.4)	S4	2.5	0.25	Tetrahedral	3.3°	0
Q14149	MORC3	MORC family CW-type zinc finger protein 3	6O1E	C	GAAGCGTCCTGATCAGACATGGGTTCAGTGTGATGCCTGTCTAAAGTGGCGGAAATTACCTGATGGGATGGATCAACTTCCTGAAAAATGGTATTGCTCCAATAACCCTGACCCACAGTTCAG		1	66.8 (67.4)	S4	2.2	0.079	Tetrahedral	3.2°	0
Q14149	MORC3	MORC family CW-type zinc finger protein 3	6O1E	C	GAAGCGTCCTGATCAGACATGGGTTCAGTGTGATGCCTGTCTAAAGTGGCGGAAATTACCTGATGGGATGGATCAACTTCCTGAAAAATGGTATTGCTCCAATAACCCTGACCCACAGTTCAG		1	66.8 (67.4)	S4	2.2	0.079	Tetrahedral	3.2°	0
Q14149	MORC3	MORC family CW-type zinc finger protein 3	6O1E	C	GAAGCGTCCTGATCAGACATGGGTTCAGTGTGATGCCTGTCTAAAGTGGCGGAAATTACCTGATGGGATGGATCAACTTCCTGAAAAATGGTATTGCTCCAATAACCCTGACCCACAGTTCAG		1	66.8 (67.4)	S4	2.2	0.079	Tetrahedral	3.2°	0
Q14149	MORC3	MORC family CW-type zinc finger protein 3	6O1E	C	AAATTGTGAGGTTCCAGAAGAACCTGAAGATGAGGATTTGGTACATCCCACTTATGAAAAAACCTACAAAAAGAC		1	66.8 (67.4)	S4	2.2	0.079	Tetrahedral	3.2°	0
Q8WY64	MYLIP	E3 ubiquitin-protein ligase MYLIP	2YHO	C	GTGTGACACAGTGACCAGCGCCGTGATGATGCAGTATAGCCGTGACTTGAAGGGCCACTTGGCATCTCTGTTTCTGAATGAAAACATTAACCTTGGCAAGAAATATGTCTTTGATATTAAAAGAACATCAAAGGAGGTGTATGACCATGCCAGGAGGGCTCTGTACAATGCTGGCGTTGTGGACCTCGTTTCAAGAAACAACCAGAGCCCTTCACACTCGCCTCTGAAGTCCTCAGAAAGCAGCATGAACTGCAGCAGCTGCGAGGGCCTCAGCTGCCAGCAGACCCGGGTGCTGCAGGAGAAGCTACGCAAGCTGAAGGAAGCCATGCTGTGCATGGTGTGCTGCGAGGAGGAGATCAACTCCACCTTCTGTCCCTGTGGCCACACTGTGTGCTGTGA…		1	21.1 (20.5)	S4	2	0.056	Tetrahedral	4.4°	0
Q8WY64	MYLIP	E3 ubiquitin-protein ligase MYLIP	2YHO	C	GTGTGACACAGTGACCAGCGCCGTGATGATGCAGTATAGCCGTGACTTGAAGGGCCACTTGGCATCTCTGTTTCTGAATGAAAACATTAACCTTGGCAAGAAATATGTCTTTGATATTAAAAGAACATCAAAGGAGGTGTATGACCATGCCAGGAGGGCTCTGTACAATGCTGGCGTTGTGGACCTCGTTTCAAGAAACAACCAGAGCCCTTCACACTCGCCTCTGAAGTCCTCAGAAAGCAGCATGAACTGCAGCAGCTGCGAGGGCCTCAGCTGCCAGCAGACCCGGGTGCTGCAGGAGAAGCTACGCAAGCTGAAGGAAGCCATGCTGTGCATGGTGTGCTGCGAGGAGGAGATCAACTCCACCTTCTGTCCCTGTGGCCACACTGTGTGCTGTGA…		1	21.1 (20.5)	S4	2	0.056	Tetrahedral	4.4°	0
Q8WY64	MYLIP	E3 ubiquitin-protein ligase MYLIP	2YHO	C	GTGTGACACAGTGACCAGCGCCGTGATGATGCAGTATAGCCGTGACTTGAAGGGCCACTTGGCATCTCTGTTTCTGAATGAAAACATTAACCTTGGCAAGAAATATGTCTTTGATATTAAAAGAACATCAAAGGAGGTGTATGACCATGCCAGGAGGGCTCTGTACAATGCTGGCGTTGTGGACCTCGTTTCAAGAAACAACCAGAGCCCTTCACACTCGCCTCTGAAGTCCTCAGAAAGCAGCATGAACTGCAGCAGCTGCGAGGGCCTCAGCTGCCAGCAGACCCGGGTGCTGCAGGAGAAGCTACGCAAGCTGAAGGAAGCCATGCTGTGCATGGTGTGCTGCGAGGAGGAGATCAACTCCACCTTCTGTCCCTGTGGCCACACTGTGTGCTGTGA…		1	21.1 (20.5)	S4	2	0.056	Tetrahedral	4.4°	0
Q8WY64	MYLIP	E3 ubiquitin-protein ligase MYLIP	2YHO	C	GTGTGACACAGTGACCAGCGCCGTGATGATGCAGTATAGCCGTGACTTGAAGGGCCACTTGGCATCTCTGTTTCTGAATGAAAACATTAACCTTGGCAAGAAATATGTCTTTGATATTAAAAGAACATCAAAGGAGGTGTATGACCATGCCAGGAGGGCTCTGTACAATGCTGGCGTTGTGGACCTCGTTTCAAGAAACAACCAGAGCCCTTCACACTCGCCTCTGAAGTCCTCAGAAAGCAGCATGAACTGCAGCAGCTGCGAGGGCCTCAGCTGCCAGCAGACCCGGGTGCTGCAGGAGAAGCTACGCAAGCTGAAGGAAGCCATGCTGTGCATGGTGTGCTGCGAGGAGGAGATCAACTCCACCTTCTGTCCCTGTGGCCACACTGTGTGCTGTGA…		1	21.1 (20.5)	S4	2	0.056	Tetrahedral	4.4°	0
Q8WY64	MYLIP	E3 ubiquitin-protein ligase MYLIP	2YHO	C	GTGTGACACAGTGACCAGCGCCGTGATGATGCAGTATAGCCGTGACTTGAAGGGCCACTTGGCATCTCTGTTTCTGAATGAAAACATTAACCTTGGCAAGAAATATGTCTTTGATATTAAAAGAACATCAAAGGAGGTGTATGACCATGCCAGGAGGGCTCTGTACAATGCTGGCGTTGTGGACCTCGTTTCAAGAAACAACCAGAGCCCTTCACACTCGCCTCTGAAGTCCTCAGAAAGCAGCATGAACTGCAGCAGCTGCGAGGGCCTCAGCTGCCAGCAGACCCGGGTGCTGCAGGAGAAGCTACGCAAGCTGAAGGAAGCCATGCTGTGCATGGTGTGCTGCGAGGAGGAGATCAACTCCACCTTCTGTCCCTGTGGCCACACTGTGTGCTGTGA…		1	21.7 (21.5)	N1S3	2.1	0.03	Tetrahedral	1.5°	0
Q8WY64	MYLIP	E3 ubiquitin-protein ligase MYLIP	2YHO	H	GTGTGACACAGTGACCAGCGCCGTGATGATGCAGTATAGCCGTGACTTGAAGGGCCACTTGGCATCTCTGTTTCTGAATGAAAACATTAACCTTGGCAAGAAATATGTCTTTGATATTAAAAGAACATCAAAGGAGGTGTATGACCATGCCAGGAGGGCTCTGTACAATGCTGGCGTTGTGGACCTCGTTTCAAGAAACAACCAGAGCCCTTCACACTCGCCTCTGAAGTCCTCAGAAAGCAGCATGAACTGCAGCAGCTGCGAGGGCCTCAGCTGCCAGCAGACCCGGGTGCTGCAGGAGAAGCTACGCAAGCTGAAGGAAGCCATGCTGTGCATGGTGTGCTGCGAGGAGGAGATCAACTCCACCTTCTGTCCCTGTGGCCACACTGTGTGCTGTGA…		1	21.7 (21.5)	N1S3	2.1	0.03	Tetrahedral	1.5°	0
Q8WY64	MYLIP	E3 ubiquitin-protein ligase MYLIP	2YHO	C	TCATGTCCCGTCTGCAGGTCGCGTGTGGAGCATGTCCAGCACGTCTATCTGCCAACGCACACCAGTCTTCTCAATCTGACTGTAATCTAATCTGTTGTGCTTTTGTTGGACTTGGCATGTTTCCATGAACTGCACTATTATAAACTATTAAAATGATAGATTGTGGAGAAAGTAATTATTCCAACACCCATCTGCCATGCGATGTTAAAAAAAAAAAAAAGGAAGAAAAATAACACAGCTACTCCTCACTGCAAAAACATATCCATGCGTAGAATCAACAACTCCAGTCATGGGACCAGGAGGAGCTCTGGGACGCAGACACATTCCTTGGATGTTGATTTTTTTTATGATCTAGTAAAGGAATAGGTAAAGTCTTTGATGTCAGTGAAGTGGCAACAT…		1	21.7 (21.5)	N1S3	2.1	0.03	Tetrahedral	1.5°	0
Q8WY64	MYLIP	E3 ubiquitin-protein ligase MYLIP	2YHO	C	TCATGTCCCGTCTGCAGGTCGCGTGTGGAGCATGTCCAGCACGTCTATCTGCCAACGCACACCAGTCTTCTCAATCTGACTGTAATCTAATCTGTTGTGCTTTTGTTGGACTTGGCATGTTTCCATGAACTGCACTATTATAAACTATTAAAATGATAGATTGTGGAGAAAGTAATTATTCCAACACCCATCTGCCATGCGATGTTAAAAAAAAAAAAAAGGAAGAAAAATAACACAGCTACTCCTCACTGCAAAAACATATCCATGCGTAGAATCAACAACTCCAGTCATGGGACCAGGAGGAGCTCTGGGACGCAGACACATTCCTTGGATGTTGATTTTTTTTATGATCTAGTAAAGGAATAGGTAAAGTCTTTGATGTCAGTGAAGTGGCAACAT…		1	21.7 (21.5)	N1S3	2.1	0.03	Tetrahedral	1.5°	0
Q92995	USP13	Ubiquitin carboxyl-terminal hydrolase 13	2L80	C	TGGTTGGAAGTGTGCCAGATGCGACCTGCGAGAAAACCTCTGGTTGAATCTGACTGACGGCTCTGTCCTGTGTGGAAAGTGGTTCTTTGACAGCTCTGGGGGCAACGGGCATGCGCTGGAGCATTACAGAGACATGGGCTACCCACTAGCCGTGAAACTGGGAACCATCACTCCTGACGGGGCAG		1	N/A	N1S3	2.3	0.024	Tetrahedral	1.4°	0
Q92995	USP13	Ubiquitin carboxyl-terminal hydrolase 13	2L80	C	TGGTTGGAAGTGTGCCAGATGCGACCTGCGAGAAAACCTCTGGTTGAATCTGACTGACGGCTCTGTCCTGTGTGGAAAGTGGTTCTTTGACAGCTCTGGGGGCAACGGGCATGCGCTGGAGCATTACAGAGACATGGGCTACCCACTAGCCGTGAAACTGGGAACCATCACTCCTGACGGGGCAG		1	N/A	N1S3	2.3	0.024	Tetrahedral	1.4°	0
Q92995	USP13	Ubiquitin carboxyl-terminal hydrolase 13	2L80	C	TGGTTGGAAGTGTGCCAGATGCGACCTGCGAGAAAACCTCTGGTTGAATCTGACTGACGGCTCTGTCCTGTGTGGAAAGTGGTTCTTTGACAGCTCTGGGGGCAACGGGCATGCGCTGGAGCATTACAGAGACATGGGCTACCCACTAGCCGTGAAACTGGGAACCATCACTCCTGACGGGGCAG		1	N/A	N1S3	2.3	0.024	Tetrahedral	1.4°	0
Q92995	USP13	Ubiquitin carboxyl-terminal hydrolase 13	2L80	H	TGGTTGGAAGTGTGCCAGATGCGACCTGCGAGAAAACCTCTGGTTGAATCTGACTGACGGCTCTGTCCTGTGTGGAAAGTGGTTCTTTGACAGCTCTGGGGGCAACGGGCATGCGCTGGAGCATTACAGAGACATGGGCTACCCACTAGCCGTGAAACTGGGAACCATCACTCCTGACGGGGCAG		1	N/A	N1S3	2.3	0.024	Tetrahedral	1.4°	0
P98170	XIAP	E3 ubiquitin-protein ligase XIAP	2POI	C	AAAAGGTGGACAAGTCCTATTTTCAAGAGAAGATGACTTTTAACAGTTTTGAAGGATCTAAAACTTGTGTACCTGCAGACATCAATAAGGAAGAAGAATTTGTAGAAGAGTTTAATAGATTAAAAACTTTTGCTAATTTTCCAAGTGGTAGTCCTGTTTCAGCATCAACACTGGCACGAGCAGGGTTTCTTTATACTGGTGAAGGAGATACCGTGCGGTGCTTTAGTTGTCATGCAGCTGTAGATAGATGGCAATATGGAGACTCAGCAGTTGGAAGACACAGGAAAGTATCCCCAAATTGCAGATTTATCAACGGCTTTTATCTTGAAAATAGTGCCACGCAGTCTACAAATTCTGGTATCCAGAATGGTCAGTACAAAGTTGAAAACTATCTGGGAA…		1	32 (24)	N1S3	2	0.11	Tetrahedral	5.4°	0
P98170	XIAP	E3 ubiquitin-protein ligase XIAP	2POI	C	AAAAGGTGGACAAGTCCTATTTTCAAGAGAAGATGACTTTTAACAGTTTTGAAGGATCTAAAACTTGTGTACCTGCAGACATCAATAAGGAAGAAGAATTTGTAGAAGAGTTTAATAGATTAAAAACTTTTGCTAATTTTCCAAGTGGTAGTCCTGTTTCAGCATCAACACTGGCACGAGCAGGGTTTCTTTATACTGGTGAAGGAGATACCGTGCGGTGCTTTAGTTGTCATGCAGCTGTAGATAGATGGCAATATGGAGACTCAGCAGTTGGAAGACACAGGAAAGTATCCCCAAATTGCAGATTTATCAACGGCTTTTATCTTGAAAATAGTGCCACGCAGTCTACAAATTCTGGTATCCAGAATGGTCAGTACAAAGTTGAAAACTATCTGGGAA…		1	32 (24)	N1S3	2	0.11	Tetrahedral	5.4°	0
P98170	XIAP	E3 ubiquitin-protein ligase XIAP	2POI	H	AAAAGGTGGACAAGTCCTATTTTCAAGAGAAGATGACTTTTAACAGTTTTGAAGGATCTAAAACTTGTGTACCTGCAGACATCAATAAGGAAGAAGAATTTGTAGAAGAGTTTAATAGATTAAAAACTTTTGCTAATTTTCCAAGTGGTAGTCCTGTTTCAGCATCAACACTGGCACGAGCAGGGTTTCTTTATACTGGTGAAGGAGATACCGTGCGGTGCTTTAGTTGTCATGCAGCTGTAGATAGATGGCAATATGGAGACTCAGCAGTTGGAAGACACAGGAAAGTATCCCCAAATTGCAGATTTATCAACGGCTTTTATCTTGAAAATAGTGCCACGCAGTCTACAAATTCTGGTATCCAGAATGGTCAGTACAAAGTTGAAAACTATCTGGGAA…		1	32 (24)	N1S3	2	0.11	Tetrahedral	5.4°	0
P98170	XIAP	E3 ubiquitin-protein ligase XIAP	2POI	C	AAAAGGTGGACAAGTCCTATTTTCAAGAGAAGATGACTTTTAACAGTTTTGAAGGATCTAAAACTTGTGTACCTGCAGACATCAATAAGGAAGAAGAATTTGTAGAAGAGTTTAATAGATTAAAAACTTTTGCTAATTTTCCAAGTGGTAGTCCTGTTTCAGCATCAACACTGGCACGAGCAGGGTTTCTTTATACTGGTGAAGGAGATACCGTGCGGTGCTTTAGTTGTCATGCAGCTGTAGATAGATGGCAATATGGAGACTCAGCAGTTGGAAGACACAGGAAAGTATCCCCAAATTGCAGATTTATCAACGGCTTTTATCTTGAAAATAGTGCCACGCAGTCTACAAATTCTGGTATCCAGAATGGTCAGTACAAAGTTGAAAACTATCTGGGAA…		1	32 (24)	N1S3	2	0.11	Tetrahedral	5.4°	0
P98170	XIAP	E3 ubiquitin-protein ligase XIAP	1C9Q	C	AAAAGGTGGACAAGTCCTATTTTCAAGAGAAGATGACTTTTAACAGTTTTGAAGGATCTAAAACTTGTGTACCTGCAGACATCAATAAGGAAGAAGAATTTGTAGAAGAGTTTAATAGATTAAAAACTTTTGCTAATTTTCCAAGTGGTAGTCCTGTTTCAGCATCAACACTGGCACGAGCAGGGTTTCTTTATACTGGTGAAGGAGATACCGTGCGGTGCTTTAGTTGTCATGCAGCTGTAGATAGATGGCAATATGGAGACTCAGCAGTTGGAAGACACAGGAAAGTATCCCCAAATTGCAGATTTATCAACGGCTTTTATCTTGAAAATAGTGCCACGCAGTCTACAAATTCTGGTATCCAGAATGGTCAGTACAAAGTTGAAAACTATCTGGGAA…		1	N/A	N1S3	3.2	0.22	Tetrahedral	0.7°	0
P98170	XIAP	E3 ubiquitin-protein ligase XIAP	1C9Q	C	AAAAGGTGGACAAGTCCTATTTTCAAGAGAAGATGACTTTTAACAGTTTTGAAGGATCTAAAACTTGTGTACCTGCAGACATCAATAAGGAAGAAGAATTTGTAGAAGAGTTTAATAGATTAAAAACTTTTGCTAATTTTCCAAGTGGTAGTCCTGTTTCAGCATCAACACTGGCACGAGCAGGGTTTCTTTATACTGGTGAAGGAGATACCGTGCGGTGCTTTAGTTGTCATGCAGCTGTAGATAGATGGCAATATGGAGACTCAGCAGTTGGAAGACACAGGAAAGTATCCCCAAATTGCAGATTTATCAACGGCTTTTATCTTGAAAATAGTGCCACGCAGTCTACAAATTCTGGTATCCAGAATGGTCAGTACAAAGTTGAAAACTATCTGGGAA…		1	N/A	N1S3	3.2	0.22	Tetrahedral	0.7°	0
P98170	XIAP	E3 ubiquitin-protein ligase XIAP	1C9Q	H	AAAAGGTGGACAAGTCCTATTTTCAAGAGAAGATGACTTTTAACAGTTTTGAAGGATCTAAAACTTGTGTACCTGCAGACATCAATAAGGAAGAAGAATTTGTAGAAGAGTTTAATAGATTAAAAACTTTTGCTAATTTTCCAAGTGGTAGTCCTGTTTCAGCATCAACACTGGCACGAGCAGGGTTTCTTTATACTGGTGAAGGAGATACCGTGCGGTGCTTTAGTTGTCATGCAGCTGTAGATAGATGGCAATATGGAGACTCAGCAGTTGGAAGACACAGGAAAGTATCCCCAAATTGCAGATTTATCAACGGCTTTTATCTTGAAAATAGTGCCACGCAGTCTACAAATTCTGGTATCCAGAATGGTCAGTACAAAGTTGAAAACTATCTGGGAA…		1	N/A	N1S3	3.2	0.22	Tetrahedral	0.7°	0
P98170	XIAP	E3 ubiquitin-protein ligase XIAP	1C9Q	C	AAAAGGTGGACAAGTCCTATTTTCAAGAGAAGATGACTTTTAACAGTTTTGAAGGATCTAAAACTTGTGTACCTGCAGACATCAATAAGGAAGAAGAATTTGTAGAAGAGTTTAATAGATTAAAAACTTTTGCTAATTTTCCAAGTGGTAGTCCTGTTTCAGCATCAACACTGGCACGAGCAGGGTTTCTTTATACTGGTGAAGGAGATACCGTGCGGTGCTTTAGTTGTCATGCAGCTGTAGATAGATGGCAATATGGAGACTCAGCAGTTGGAAGACACAGGAAAGTATCCCCAAATTGCAGATTTATCAACGGCTTTTATCTTGAAAATAGTGCCACGCAGTCTACAAATTCTGGTATCCAGAATGGTCAGTACAAAGTTGAAAACTATCTGGGAA…		1	N/A	N1S3	3.2	0.22	Tetrahedral	0.7°	0
P98170	XIAP	E3 ubiquitin-protein ligase XIAP	1F9X	C	GTGAAGGTGATAAAGTAAAGTGCTTTCACTGTGGAGGAGGGCTAACTGATTGGAAGCCCAGTGAAGACCCTTGGGAACAACATGCTAAATGGTATCCAGG		1	N/A	N1S3	3.1	0.18	Tetrahedral	5.2°	0
P98170	XIAP	E3 ubiquitin-protein ligase XIAP	1F9X	C	GTGAAGGTGATAAAGTAAAGTGCTTTCACTGTGGAGGAGGGCTAACTGATTGGAAGCCCAGTGAAGACCCTTGGGAACAACATGCTAAATGGTATCCAGG		1	N/A	N1S3	3.1	0.18	Tetrahedral	5.2°	0
P98170	XIAP	E3 ubiquitin-protein ligase XIAP	1F9X	H	GTGAAGGTGATAAAGTAAAGTGCTTTCACTGTGGAGGAGGGCTAACTGATTGGAAGCCCAGTGAAGACCCTTGGGAACAACATGCTAAATGGTATCCAGG		1	N/A	N1S3	3.1	0.18	Tetrahedral	5.2°	0
P98170	XIAP	E3 ubiquitin-protein ligase XIAP	1F9X	C	GTGCAAATATCTGTTAGAACAGAAGGGACAAGAATATATAAACAATATTCATTTAACTCATTCACTTGAGGAGTGTCTG		1	N/A	N1S3	3.1	0.18	Tetrahedral	5.2°	0
P98170	XIAP	E3 ubiquitin-protein ligase XIAP	4IC2	C	AGATTAGTACTGAAGAGCAGCTAAGGCGCCTGCAAGAGGAGAAGCTTTGCAAAATCTGTATGGATAGAAATATTGCTATCGTTTTTGTTCCTTGTGGACATCTAGTCACTTGTAAACAATGTGCTGAAGCAGTTGACAAGTGTCCCATGTGCTACACAGTCATTACTTTCAAGCAAAAAATTTTTATGTCTTAATCTAACTCTATAGTAGGCATGTTATGTTGTTCTTATTACCCTGATTGAATGTGTGATGTGAACTGACTTTAAGTAATCAGGATTGAATTCCATTAGCATTTGCTACCAAGTAGGAAAAAAAATGTACATGGCAGTGTTTTAGTTGGCAATATAATCTTTGAATTTCTTGATTTTTCAGGGTATTAGCTGTATTATCCATTTTTTT…		1	30.3 (28)	S4	2	0.14	Tetrahedral	4.2°	0
P98170	XIAP	E3 ubiquitin-protein ligase XIAP	4IC2	C	AGATTAGTACTGAAGAGCAGCTAAGGCGCCTGCAAGAGGAGAAGCTTTGCAAAATCTGTATGGATAGAAATATTGCTATCGTTTTTGTTCCTTGTGGACATCTAGTCACTTGTAAACAATGTGCTGAAGCAGTTGACAAGTGTCCCATGTGCTACACAGTCATTACTTTCAAGCAAAAAATTTTTATGTCTTAATCTAACTCTATAGTAGGCATGTTATGTTGTTCTTATTACCCTGATTGAATGTGTGATGTGAACTGACTTTAAGTAATCAGGATTGAATTCCATTAGCATTTGCTACCAAGTAGGAAAAAAAATGTACATGGCAGTGTTTTAGTTGGCAATATAATCTTTGAATTTCTTGATTTTTCAGGGTATTAGCTGTATTATCCATTTTTTT…		1	30.3 (28)	S4	2	0.14	Tetrahedral	4.2°	0
P98170	XIAP	E3 ubiquitin-protein ligase XIAP	4IC2	C	AGATTAGTACTGAAGAGCAGCTAAGGCGCCTGCAAGAGGAGAAGCTTTGCAAAATCTGTATGGATAGAAATATTGCTATCGTTTTTGTTCCTTGTGGACATCTAGTCACTTGTAAACAATGTGCTGAAGCAGTTGACAAGTGTCCCATGTGCTACACAGTCATTACTTTCAAGCAAAAAATTTTTATGTCTTAATCTAACTCTATAGTAGGCATGTTATGTTGTTCTTATTACCCTGATTGAATGTGTGATGTGAACTGACTTTAAGTAATCAGGATTGAATTCCATTAGCATTTGCTACCAAGTAGGAAAAAAAATGTACATGGCAGTGTTTTAGTTGGCAATATAATCTTTGAATTTCTTGATTTTTCAGGGTATTAGCTGTATTATCCATTTTTTT…		1	30.3 (28)	S4	2	0.14	Tetrahedral	4.2°	0
P98170	XIAP	E3 ubiquitin-protein ligase XIAP	4IC2	C	AGATTAGTACTGAAGAGCAGCTAAGGCGCCTGCAAGAGGAGAAGCTTTGCAAAATCTGTATGGATAGAAATATTGCTATCGTTTTTGTTCCTTGTGGACATCTAGTCACTTGTAAACAATGTGCTGAAGCAGTTGACAAGTGTCCCATGTGCTACACAGTCATTACTTTCAAGCAAAAAATTTTTATGTCTTAATCTAACTCTATAGTAGGCATGTTATGTTGTTCTTATTACCCTGATTGAATGTGTGATGTGAACTGACTTTAAGTAATCAGGATTGAATTCCATTAGCATTTGCTACCAAGTAGGAAAAAAAATGTACATGGCAGTGTTTTAGTTGGCAATATAATCTTTGAATTTCTTGATTTTTCAGGGTATTAGCTGTATTATCCATTTTTTT…		1	30.3 (28)	S4	2	0.14	Tetrahedral	4.2°	0
P98170	XIAP	E3 ubiquitin-protein ligase XIAP	4IC2	C	AGATTAGTACTGAAGAGCAGCTAAGGCGCCTGCAAGAGGAGAAGCTTTGCAAAATCTGTATGGATAGAAATATTGCTATCGTTTTTGTTCCTTGTGGACATCTAGTCACTTGTAAACAATGTGCTGAAGCAGTTGACAAGTGTCCCATGTGCTACACAGTCATTACTTTCAAGCAAAAAATTTTTATGTCTTAATCTAACTCTATAGTAGGCATGTTATGTTGTTCTTATTACCCTGATTGAATGTGTGATGTGAACTGACTTTAAGTAATCAGGATTGAATTCCATTAGCATTTGCTACCAAGTAGGAAAAAAAATGTACATGGCAGTGTTTTAGTTGGCAATATAATCTTTGAATTTCTTGATTTTTCAGGGTATTAGCTGTATTATCCATTTTTTT…		1	30 (29.4)	N1S3	1.7	0.18	Tetrahedral	4.8°	0
P98170	XIAP	E3 ubiquitin-protein ligase XIAP	4IC2	H	AGATTAGTACTGAAGAGCAGCTAAGGCGCCTGCAAGAGGAGAAGCTTTGCAAAATCTGTATGGATAGAAATATTGCTATCGTTTTTGTTCCTTGTGGACATCTAGTCACTTGTAAACAATGTGCTGAAGCAGTTGACAAGTGTCCCATGTGCTACACAGTCATTACTTTCAAGCAAAAAATTTTTATGTCTTAATCTAACTCTATAGTAGGCATGTTATGTTGTTCTTATTACCCTGATTGAATGTGTGATGTGAACTGACTTTAAGTAATCAGGATTGAATTCCATTAGCATTTGCTACCAAGTAGGAAAAAAAATGTACATGGCAGTGTTTTAGTTGGCAATATAATCTTTGAATTTCTTGATTTTTCAGGGTATTAGCTGTATTATCCATTTTTTT…		1	30 (29.4)	N1S3	1.7	0.18	Tetrahedral	4.8°	0
P98170	XIAP	E3 ubiquitin-protein ligase XIAP	4IC2	C	AGATTAGTACTGAAGAGCAGCTAAGGCGCCTGCAAGAGGAGAAGCTTTGCAAAATCTGTATGGATAGAAATATTGCTATCGTTTTTGTTCCTTGTGGACATCTAGTCACTTGTAAACAATGTGCTGAAGCAGTTGACAAGTGTCCCATGTGCTACACAGTCATTACTTTCAAGCAAAAAATTTTTATGTCTTAATCTAACTCTATAGTAGGCATGTTATGTTGTTCTTATTACCCTGATTGAATGTGTGATGTGAACTGACTTTAAGTAATCAGGATTGAATTCCATTAGCATTTGCTACCAAGTAGGAAAAAAAATGTACATGGCAGTGTTTTAGTTGGCAATATAATCTTTGAATTTCTTGATTTTTCAGGGTATTAGCTGTATTATCCATTTTTTT…		1	30 (29.4)	N1S3	1.7	0.18	Tetrahedral	4.8°	0
P98170	XIAP	E3 ubiquitin-protein ligase XIAP	4IC2	C	AGATTAGTACTGAAGAGCAGCTAAGGCGCCTGCAAGAGGAGAAGCTTTGCAAAATCTGTATGGATAGAAATATTGCTATCGTTTTTGTTCCTTGTGGACATCTAGTCACTTGTAAACAATGTGCTGAAGCAGTTGACAAGTGTCCCATGTGCTACACAGTCATTACTTTCAAGCAAAAAATTTTTATGTCTTAATCTAACTCTATAGTAGGCATGTTATGTTGTTCTTATTACCCTGATTGAATGTGTGATGTGAACTGACTTTAAGTAATCAGGATTGAATTCCATTAGCATTTGCTACCAAGTAGGAAAAAAAATGTACATGGCAGTGTTTTAGTTGGCAATATAATCTTTGAATTTCTTGATTTTTCAGGGTATTAGCTGTATTATCCATTTTTTT…		1	30 (29.4)	N1S3	1.7	0.18	Tetrahedral	4.8°	0
Q86TM6	SYVN1	E3 ubiquitin-protein ligase synoviolin	6A3Z	C	GTATCCAGATGCCACCCCAGAGGAGCTCCAGGCAATGGACAATGTCTGCATCATCTGCCGAGAAGAGATGGTGACTGGTGCCAAGAGACTGCCCTGCAACCACATTTTCCATACCAG		1	N/A	N1S3	2.1	0.088	Tetrahedral	9.6°	0
Q86TM6	SYVN1	E3 ubiquitin-protein ligase synoviolin	6A3Z	C	GTATCCAGATGCCACCCCAGAGGAGCTCCAGGCAATGGACAATGTCTGCATCATCTGCCGAGAAGAGATGGTGACTGGTGCCAAGAGACTGCCCTGCAACCACATTTTCCATACCAG		1	N/A	N1S3	2.1	0.088	Tetrahedral	9.6°	0
Q86TM6	SYVN1	E3 ubiquitin-protein ligase synoviolin	6A3Z	H	GTATCCAGATGCCACCCCAGAGGAGCTCCAGGCAATGGACAATGTCTGCATCATCTGCCGAGAAGAGATGGTGACTGGTGCCAAGAGACTGCCCTGCAACCACATTTTCCATACCAG		1	N/A	N1S3	2.1	0.088	Tetrahedral	9.6°	0
Q86TM6	SYVN1	E3 ubiquitin-protein ligase synoviolin	6A3Z	C	CTGCCTGCGCTCCTGGTTCCAGCGGCAGCAGACCTGCCCCACCTGCCGTATGGATGTCCTTCGTGCATCGCTGCCAGCGCAGTCACCACCACCCCCGGAGCCTGCGGATCAGGGGCCACCCCCTGCCCCCCACCCCCCACCACTCTTGCCTCAGCCCCCCAACT		1	N/A	N1S3	2.1	0.088	Tetrahedral	9.6°	0
Q86TM6	SYVN1	E3 ubiquitin-protein ligase synoviolin	6A3Z	C	GTATCCAGATGCCACCCCAGAGGAGCTCCAGGCAATGGACAATGTCTGCATCATCTGCCGAGAAGAGATGGTGACTGGTGCCAAGAGACTGCCCTGCAACCACATTTTCCATACCAG		1	N/A	N1S3	2.2	0.035	Tetrahedral	9.9°	0
Q86TM6	SYVN1	E3 ubiquitin-protein ligase synoviolin	6A3Z	H	GTATCCAGATGCCACCCCAGAGGAGCTCCAGGCAATGGACAATGTCTGCATCATCTGCCGAGAAGAGATGGTGACTGGTGCCAAGAGACTGCCCTGCAACCACATTTTCCATACCAG		1	N/A	N1S3	2.2	0.035	Tetrahedral	9.9°	0
Q86TM6	SYVN1	E3 ubiquitin-protein ligase synoviolin	6A3Z	C	CTGCCTGCGCTCCTGGTTCCAGCGGCAGCAGACCTGCCCCACCTGCCGTATGGATGTCCTTCGTGCATCGCTGCCAGCGCAGTCACCACCACCCCCGGAGCCTGCGGATCAGGGGCCACCCCCTGCCCCCCACCCCCCACCACTCTTGCCTCAGCCCCCCAACT		1	N/A	N1S3	2.2	0.035	Tetrahedral	9.9°	0
Q86TM6	SYVN1	E3 ubiquitin-protein ligase synoviolin	6A3Z	C	CTGCCTGCGCTCCTGGTTCCAGCGGCAGCAGACCTGCCCCACCTGCCGTATGGATGTCCTTCGTGCATCGCTGCCAGCGCAGTCACCACCACCCCCGGAGCCTGCGGATCAGGGGCCACCCCCTGCCCCCCACCCCCCACCACTCTTGCCTCAGCCCCCCAACT		1	N/A	N1S3	2.2	0.035	Tetrahedral	9.9°	0
Q5VYS8	TUT7	Terminal uridylyltransferase 7	5W0B	C	GAATACTTTTTTGATCCAGATGTGTTAACTGAAGGAGAGCTGGCCCCAAATGATAGATGTTGTCGAATTTGTGGAAAAATCGGACACTTCATGAAGGACTGTCCTATGAGGAGAAA		1	107.2 (153.7)	N1S3	1.7	0.16	Tetrahedral	9.4°	0
Q5VYS8	TUT7	Terminal uridylyltransferase 7	5W0B	C	GAATACTTTTTTGATCCAGATGTGTTAACTGAAGGAGAGCTGGCCCCAAATGATAGATGTTGTCGAATTTGTGGAAAAATCGGACACTTCATGAAGGACTGTCCTATGAGGAGAAA		1	107.2 (153.7)	N1S3	1.7	0.16	Tetrahedral	9.4°	0
Q5VYS8	TUT7	Terminal uridylyltransferase 7	5W0B	H	GAATACTTTTTTGATCCAGATGTGTTAACTGAAGGAGAGCTGGCCCCAAATGATAGATGTTGTCGAATTTGTGGAAAAATCGGACACTTCATGAAGGACTGTCCTATGAGGAGAAA		1	107.2 (153.7)	N1S3	1.7	0.16	Tetrahedral	9.4°	0
Q5VYS8	TUT7	Terminal uridylyltransferase 7	5W0B	C	GAATACTTTTTTGATCCAGATGTGTTAACTGAAGGAGAGCTGGCCCCAAATGATAGATGTTGTCGAATTTGTGGAAAAATCGGACACTTCATGAAGGACTGTCCTATGAGGAGAAA		1	107.2 (153.7)	N1S3	1.7	0.16	Tetrahedral	9.4°	0
Q13049	TRIM32	E3 ubiquitin-protein ligase TRIM32	2CT2	C	CAGGAATTTGACCCTCTAGGGCATGAATACTGTGCTGTTCAGTTCTGAGCTGTGCTAGCAATACCCTTCAAAGGAAGAGCAATGGCTGCAGCAGCAGCTTCTCACCTGAACCTGGATGCCCTCCGGGAAGTGCTAGAATGCCCCATCTGCATGGAGTCCTTCACAGAAGAGCAGCTGCGTCCCAAGCTTCTGCACTGTGGCCATACCATCTGCCGCCAGTGCCTGGAGAAGCTATTGGCCAGTAGCATCAATGGTGTCCGCTGTCCCTTTTGCAGCAAGATTACCCGCATAACCAGCTTGACCCAGCTGACAGACAATCTGACAGTGCTAAAGATCATTGATACAGCTGGGCTCAGCGAGGCTGTGGGGCTGCTCATGTGTCGGTCCTGTGGGCGGCGT…		1	N/A	S4	2.2	0.11	Tetrahedral	10.3°	0
Q13049	TRIM32	E3 ubiquitin-protein ligase TRIM32	2CT2	C	CAGGAATTTGACCCTCTAGGGCATGAATACTGTGCTGTTCAGTTCTGAGCTGTGCTAGCAATACCCTTCAAAGGAAGAGCAATGGCTGCAGCAGCAGCTTCTCACCTGAACCTGGATGCCCTCCGGGAAGTGCTAGAATGCCCCATCTGCATGGAGTCCTTCACAGAAGAGCAGCTGCGTCCCAAGCTTCTGCACTGTGGCCATACCATCTGCCGCCAGTGCCTGGAGAAGCTATTGGCCAGTAGCATCAATGGTGTCCGCTGTCCCTTTTGCAGCAAGATTACCCGCATAACCAGCTTGACCCAGCTGACAGACAATCTGACAGTGCTAAAGATCATTGATACAGCTGGGCTCAGCGAGGCTGTGGGGCTGCTCATGTGTCGGTCCTGTGGGCGGCGT…		1	N/A	S4	2.2	0.11	Tetrahedral	10.3°	0
Q13049	TRIM32	E3 ubiquitin-protein ligase TRIM32	2CT2	C	CAGGAATTTGACCCTCTAGGGCATGAATACTGTGCTGTTCAGTTCTGAGCTGTGCTAGCAATACCCTTCAAAGGAAGAGCAATGGCTGCAGCAGCAGCTTCTCACCTGAACCTGGATGCCCTCCGGGAAGTGCTAGAATGCCCCATCTGCATGGAGTCCTTCACAGAAGAGCAGCTGCGTCCCAAGCTTCTGCACTGTGGCCATACCATCTGCCGCCAGTGCCTGGAGAAGCTATTGGCCAGTAGCATCAATGGTGTCCGCTGTCCCTTTTGCAGCAAGATTACCCGCATAACCAGCTTGACCCAGCTGACAGACAATCTGACAGTGCTAAAGATCATTGATACAGCTGGGCTCAGCGAGGCTGTGGGGCTGCTCATGTGTCGGTCCTGTGGGCGGCGT…		1	N/A	S4	2.2	0.11	Tetrahedral	10.3°	0
Q13049	TRIM32	E3 ubiquitin-protein ligase TRIM32	2CT2	C	CAGGAATTTGACCCTCTAGGGCATGAATACTGTGCTGTTCAGTTCTGAGCTGTGCTAGCAATACCCTTCAAAGGAAGAGCAATGGCTGCAGCAGCAGCTTCTCACCTGAACCTGGATGCCCTCCGGGAAGTGCTAGAATGCCCCATCTGCATGGAGTCCTTCACAGAAGAGCAGCTGCGTCCCAAGCTTCTGCACTGTGGCCATACCATCTGCCGCCAGTGCCTGGAGAAGCTATTGGCCAGTAGCATCAATGGTGTCCGCTGTCCCTTTTGCAGCAAGATTACCCGCATAACCAGCTTGACCCAGCTGACAGACAATCTGACAGTGCTAAAGATCATTGATACAGCTGGGCTCAGCGAGGCTGTGGGGCTGCTCATGTGTCGGTCCTGTGGGCGGCGT…		1	N/A	S4	2.2	0.11	Tetrahedral	10.3°	0
Q13049	TRIM32	E3 ubiquitin-protein ligase TRIM32	2CT2	C	CAGGAATTTGACCCTCTAGGGCATGAATACTGTGCTGTTCAGTTCTGAGCTGTGCTAGCAATACCCTTCAAAGGAAGAGCAATGGCTGCAGCAGCAGCTTCTCACCTGAACCTGGATGCCCTCCGGGAAGTGCTAGAATGCCCCATCTGCATGGAGTCCTTCACAGAAGAGCAGCTGCGTCCCAAGCTTCTGCACTGTGGCCATACCATCTGCCGCCAGTGCCTGGAGAAGCTATTGGCCAGTAGCATCAATGGTGTCCGCTGTCCCTTTTGCAGCAAGATTACCCGCATAACCAGCTTGACCCAGCTGACAGACAATCTGACAGTGCTAAAGATCATTGATACAGCTGGGCTCAGCGAGGCTGTGGGGCTGCTCATGTGTCGGTCCTGTGGGCGGCGT…		1	N/A	N1S3	1.7	0.22	Tetrahedral	8.4°	0
Q13049	TRIM32	E3 ubiquitin-protein ligase TRIM32	2CT2	H	CAGGAATTTGACCCTCTAGGGCATGAATACTGTGCTGTTCAGTTCTGAGCTGTGCTAGCAATACCCTTCAAAGGAAGAGCAATGGCTGCAGCAGCAGCTTCTCACCTGAACCTGGATGCCCTCCGGGAAGTGCTAGAATGCCCCATCTGCATGGAGTCCTTCACAGAAGAGCAGCTGCGTCCCAAGCTTCTGCACTGTGGCCATACCATCTGCCGCCAGTGCCTGGAGAAGCTATTGGCCAGTAGCATCAATGGTGTCCGCTGTCCCTTTTGCAGCAAGATTACCCGCATAACCAGCTTGACCCAGCTGACAGACAATCTGACAGTGCTAAAGATCATTGATACAGCTGGGCTCAGCGAGGCTGTGGGGCTGCTCATGTGTCGGTCCTGTGGGCGGCGT…		1	N/A	N1S3	1.7	0.22	Tetrahedral	8.4°	0
Q13049	TRIM32	E3 ubiquitin-protein ligase TRIM32	2CT2	C	CAGGAATTTGACCCTCTAGGGCATGAATACTGTGCTGTTCAGTTCTGAGCTGTGCTAGCAATACCCTTCAAAGGAAGAGCAATGGCTGCAGCAGCAGCTTCTCACCTGAACCTGGATGCCCTCCGGGAAGTGCTAGAATGCCCCATCTGCATGGAGTCCTTCACAGAAGAGCAGCTGCGTCCCAAGCTTCTGCACTGTGGCCATACCATCTGCCGCCAGTGCCTGGAGAAGCTATTGGCCAGTAGCATCAATGGTGTCCGCTGTCCCTTTTGCAGCAAGATTACCCGCATAACCAGCTTGACCCAGCTGACAGACAATCTGACAGTGCTAAAGATCATTGATACAGCTGGGCTCAGCGAGGCTGTGGGGCTGCTCATGTGTCGGTCCTGTGGGCGGCGT…		1	N/A	N1S3	1.7	0.22	Tetrahedral	8.4°	0
Q13049	TRIM32	E3 ubiquitin-protein ligase TRIM32	2CT2	C	CAGGAATTTGACCCTCTAGGGCATGAATACTGTGCTGTTCAGTTCTGAGCTGTGCTAGCAATACCCTTCAAAGGAAGAGCAATGGCTGCAGCAGCAGCTTCTCACCTGAACCTGGATGCCCTCCGGGAAGTGCTAGAATGCCCCATCTGCATGGAGTCCTTCACAGAAGAGCAGCTGCGTCCCAAGCTTCTGCACTGTGGCCATACCATCTGCCGCCAGTGCCTGGAGAAGCTATTGGCCAGTAGCATCAATGGTGTCCGCTGTCCCTTTTGCAGCAAGATTACCCGCATAACCAGCTTGACCCAGCTGACAGACAATCTGACAGTGCTAAAGATCATTGATACAGCTGGGCTCAGCGAGGCTGTGGGGCTGCTCATGTGTCGGTCCTGTGGGCGGCGT…		1	N/A	N1S3	1.7	0.22	Tetrahedral	8.4°	0
Q8WV44	TRIM41	E3 ubiquitin-protein ligase TRIM41	2EGM	C	GCTTCCGGCATCGGCTGTGGGGAGTACCGGCTGCAGTCGGCTGTGCCGGGAGGGTAGGATGGCGTCTGGCCGATGCGGTGATAGCACCGAAAGCAGACGGCCGCCAGGCGCTCCCCCTACCCCCCGAAGTTTCTCCCCAGCGGCGGGGGATGGGGGTAGGCGGTTCCTCTGTTCTTTCTGCGTTCCCCGCGGCCTCTTACCACAGAGACGCGGGCCTCCACCGTCCTAGCCCTCCCGCCCTGTTCTCTAGTGCGGACTAGAGCGTCTCCTCGCCATTTCCTGTCGCCCTGGGGCCCCGCGGGGAAAAAGGGGGAGTAGCAGGACAGCGGAGGGAAGTCGCGAGCTTAGGTGGTGTGTAGACGCCGGAAGTGTTGGGAAGGAGGCCGGAAGCTAGGGGCG…		1	N/A	N1S3	2.2	0.036	Tetrahedral	4.9°	0
Q8WV44	TRIM41	E3 ubiquitin-protein ligase TRIM41	2EGM	H	GCTTCCGGCATCGGCTGTGGGGAGTACCGGCTGCAGTCGGCTGTGCCGGGAGGGTAGGATGGCGTCTGGCCGATGCGGTGATAGCACCGAAAGCAGACGGCCGCCAGGCGCTCCCCCTACCCCCCGAAGTTTCTCCCCAGCGGCGGGGGATGGGGGTAGGCGGTTCCTCTGTTCTTTCTGCGTTCCCCGCGGCCTCTTACCACAGAGACGCGGGCCTCCACCGTCCTAGCCCTCCCGCCCTGTTCTCTAGTGCGGACTAGAGCGTCTCCTCGCCATTTCCTGTCGCCCTGGGGCCCCGCGGGGAAAAAGGGGGAGTAGCAGGACAGCGGAGGGAAGTCGCGAGCTTAGGTGGTGTGTAGACGCCGGAAGTGTTGGGAAGGAGGCCGGAAGCTAGGGGCG…		1	N/A	N1S3	2.2	0.036	Tetrahedral	4.9°	0
Q8WV44	TRIM41	E3 ubiquitin-protein ligase TRIM41	2EGM	C	GCTTCCGGCATCGGCTGTGGGGAGTACCGGCTGCAGTCGGCTGTGCCGGGAGGGTAGGATGGCGTCTGGCCGATGCGGTGATAGCACCGAAAGCAGACGGCCGCCAGGCGCTCCCCCTACCCCCCGAAGTTTCTCCCCAGCGGCGGGGGATGGGGGTAGGCGGTTCCTCTGTTCTTTCTGCGTTCCCCGCGGCCTCTTACCACAGAGACGCGGGCCTCCACCGTCCTAGCCCTCCCGCCCTGTTCTCTAGTGCGGACTAGAGCGTCTCCTCGCCATTTCCTGTCGCCCTGGGGCCCCGCGGGGAAAAAGGGGGAGTAGCAGGACAGCGGAGGGAAGTCGCGAGCTTAGGTGGTGTGTAGACGCCGGAAGTGTTGGGAAGGAGGCCGGAAGCTAGGGGCG…		1	N/A	N1S3	2.2	0.036	Tetrahedral	4.9°	0
Q8WV44	TRIM41	E3 ubiquitin-protein ligase TRIM41	2EGM	C	GCTTCCGGCATCGGCTGTGGGGAGTACCGGCTGCAGTCGGCTGTGCCGGGAGGGTAGGATGGCGTCTGGCCGATGCGGTGATAGCACCGAAAGCAGACGGCCGCCAGGCGCTCCCCCTACCCCCCGAAGTTTCTCCCCAGCGGCGGGGGATGGGGGTAGGCGGTTCCTCTGTTCTTTCTGCGTTCCCCGCGGCCTCTTACCACAGAGACGCGGGCCTCCACCGTCCTAGCCCTCCCGCCCTGTTCTCTAGTGCGGACTAGAGCGTCTCCTCGCCATTTCCTGTCGCCCTGGGGCCCCGCGGGGAAAAAGGGGGAGTAGCAGGACAGCGGAGGGAAGTCGCGAGCTTAGGTGGTGTGTAGACGCCGGAAGTGTTGGGAAGGAGGCCGGAAGCTAGGGGCG…		1	N/A	N1S3	2.2	0.036	Tetrahedral	4.9°	0
Q8WV44	TRIM41	E3 ubiquitin-protein ligase TRIM41	2EGM	C	GCTTCCGGCATCGGCTGTGGGGAGTACCGGCTGCAGTCGGCTGTGCCGGGAGGGTAGGATGGCGTCTGGCCGATGCGGTGATAGCACCGAAAGCAGACGGCCGCCAGGCGCTCCCCCTACCCCCCGAAGTTTCTCCCCAGCGGCGGGGGATGGGGGTAGGCGGTTCCTCTGTTCTTTCTGCGTTCCCCGCGGCCTCTTACCACAGAGACGCGGGCCTCCACCGTCCTAGCCCTCCCGCCCTGTTCTCTAGTGCGGACTAGAGCGTCTCCTCGCCATTTCCTGTCGCCCTGGGGCCCCGCGGGGAAAAAGGGGGAGTAGCAGGACAGCGGAGGGAAGTCGCGAGCTTAGGTGGTGTGTAGACGCCGGAAGTGTTGGGAAGGAGGCCGGAAGCTAGGGGCG…		1	N/A	O1N2S1	1.6	0.17	Tetrahedral	6.9°	0
Q8WV44	TRIM41	E3 ubiquitin-protein ligase TRIM41	2EGM	D	GCTTCCGGCATCGGCTGTGGGGAGTACCGGCTGCAGTCGGCTGTGCCGGGAGGGTAGGATGGCGTCTGGCCGATGCGGTGATAGCACCGAAAGCAGACGGCCGCCAGGCGCTCCCCCTACCCCCCGAAGTTTCTCCCCAGCGGCGGGGGATGGGGGTAGGCGGTTCCTCTGTTCTTTCTGCGTTCCCCGCGGCCTCTTACCACAGAGACGCGGGCCTCCACCGTCCTAGCCCTCCCGCCCTGTTCTCTAGTGCGGACTAGAGCGTCTCCTCGCCATTTCCTGTCGCCCTGGGGCCCCGCGGGGAAAAAGGGGGAGTAGCAGGACAGCGGAGGGAAGTCGCGAGCTTAGGTGGTGTGTAGACGCCGGAAGTGTTGGGAAGGAGGCCGGAAGCTAGGGGCG…		1	N/A	O1N2S1	1.6	0.17	Tetrahedral	6.9°	0
Q8WV44	TRIM41	E3 ubiquitin-protein ligase TRIM41	2EGM	H	GCTTCCGGCATCGGCTGTGGGGAGTACCGGCTGCAGTCGGCTGTGCCGGGAGGGTAGGATGGCGTCTGGCCGATGCGGTGATAGCACCGAAAGCAGACGGCCGCCAGGCGCTCCCCCTACCCCCCGAAGTTTCTCCCCAGCGGCGGGGGATGGGGGTAGGCGGTTCCTCTGTTCTTTCTGCGTTCCCCGCGGCCTCTTACCACAGAGACGCGGGCCTCCACCGTCCTAGCCCTCCCGCCCTGTTCTCTAGTGCGGACTAGAGCGTCTCCTCGCCATTTCCTGTCGCCCTGGGGCCCCGCGGGGAAAAAGGGGGAGTAGCAGGACAGCGGAGGGAAGTCGCGAGCTTAGGTGGTGTGTAGACGCCGGAAGTGTTGGGAAGGAGGCCGGAAGCTAGGGGCG…		1	N/A	O1N2S1	1.6	0.17	Tetrahedral	6.9°	0
Q8WV44	TRIM41	E3 ubiquitin-protein ligase TRIM41	2EGM	H	GCTTCCGGCATCGGCTGTGGGGAGTACCGGCTGCAGTCGGCTGTGCCGGGAGGGTAGGATGGCGTCTGGCCGATGCGGTGATAGCACCGAAAGCAGACGGCCGCCAGGCGCTCCCCCTACCCCCCGAAGTTTCTCCCCAGCGGCGGGGGATGGGGGTAGGCGGTTCCTCTGTTCTTTCTGCGTTCCCCGCGGCCTCTTACCACAGAGACGCGGGCCTCCACCGTCCTAGCCCTCCCGCCCTGTTCTCTAGTGCGGACTAGAGCGTCTCCTCGCCATTTCCTGTCGCCCTGGGGCCCCGCGGGGAAAAAGGGGGAGTAGCAGGACAGCGGAGGGAAGTCGCGAGCTTAGGTGGTGTGTAGACGCCGGAAGTGTTGGGAAGGAGGCCGGAAGCTAGGGGCG…		1	N/A	O1N2S1	1.6	0.17	Tetrahedral	6.9°	0
P45974	USP5	Ubiquitin carboxyl-terminal hydrolase 5	3IHP	C	TGGCTGGAAGTGCTCCAAGTGTGACATGAGAGAGAACCTGTGGCTCAACCTGACTGATGGCTCCATCCTCTGTGGGCGACGCTACTTCGATGGCAGTGGGGGCAACAACCACGCTGTGGAGCACTACCGAGAGACAGGCTACCCGTTAGCTGTCAAGCTGGGCACCATCACCCCTGATGGAGCTG		1	85.6 (84.7)	N1S3	2.2	0.23	Tetrahedral	10.7°	0
P45974	USP5	Ubiquitin carboxyl-terminal hydrolase 5	3IHP	C	TGGCTGGAAGTGCTCCAAGTGTGACATGAGAGAGAACCTGTGGCTCAACCTGACTGATGGCTCCATCCTCTGTGGGCGACGCTACTTCGATGGCAGTGGGGGCAACAACCACGCTGTGGAGCACTACCGAGAGACAGGCTACCCGTTAGCTGTCAAGCTGGGCACCATCACCCCTGATGGAGCTG		1	85.6 (84.7)	N1S3	2.2	0.23	Tetrahedral	10.7°	0
P45974	USP5	Ubiquitin carboxyl-terminal hydrolase 5	3IHP	C	TGGCTGGAAGTGCTCCAAGTGTGACATGAGAGAGAACCTGTGGCTCAACCTGACTGATGGCTCCATCCTCTGTGGGCGACGCTACTTCGATGGCAGTGGGGGCAACAACCACGCTGTGGAGCACTACCGAGAGACAGGCTACCCGTTAGCTGTCAAGCTGGGCACCATCACCCCTGATGGAGCTG		1	85.6 (84.7)	N1S3	2.2	0.23	Tetrahedral	10.7°	0
P45974	USP5	Ubiquitin carboxyl-terminal hydrolase 5	3IHP	H	TGGCTGGAAGTGCTCCAAGTGTGACATGAGAGAGAACCTGTGGCTCAACCTGACTGATGGCTCCATCCTCTGTGGGCGACGCTACTTCGATGGCAGTGGGGGCAACAACCACGCTGTGGAGCACTACCGAGAGACAGGCTACCCGTTAGCTGTCAAGCTGGGCACCATCACCCCTGATGGAGCTG		1	85.6 (84.7)	N1S3	2.2	0.23	Tetrahedral	10.7°	0
Q96S55	WRNIP1	ATPase WRNIP1	3VHS	C	ACACTTCCCGACACGCCGCGTGAGGCGCTGCCAGCGGCCGGCCGAGGGCGGGCGGACGCGGGAGCTGCGGACGTGAGGCATGAGCGGCGCCCTCCTCCGGCCCGCGAGCGTCCTGCTGGTTCCCCGAGCGAGGGTCTCGCGGCGCGGGGCCTAGCGGAGGGCATCGAAGGCCTCCGCGTGCGCACGGGTTGCTGCGGCCGCGCCGGGCGCCGGGGAGGGCGGCGGCCGCCATGGAGGTGAGCGGGCCGGAAGACGACCCCTTCCTTTCGCAGCTGCACCAGGTGCAGTGCCCCGTGTGCCAGCAGATGATGCCCGCCGCGCACATCAACTCGCACCTGGACCGCTGTCTGCTGCTCCACCCGGCGGGGCACGCGGAGCCCGCGGCCGGGTCGCACCGCG…		1	30.5 (26.9)	O1N1S2	1.7	0.18	Tetrahedral	1.7°	0
Q96S55	WRNIP1	ATPase WRNIP1	3VHS	C	ACACTTCCCGACACGCCGCGTGAGGCGCTGCCAGCGGCCGGCCGAGGGCGGGCGGACGCGGGAGCTGCGGACGTGAGGCATGAGCGGCGCCCTCCTCCGGCCCGCGAGCGTCCTGCTGGTTCCCCGAGCGAGGGTCTCGCGGCGCGGGGCCTAGCGGAGGGCATCGAAGGCCTCCGCGTGCGCACGGGTTGCTGCGGCCGCGCCGGGCGCCGGGGAGGGCGGCGGCCGCCATGGAGGTGAGCGGGCCGGAAGACGACCCCTTCCTTTCGCAGCTGCACCAGGTGCAGTGCCCCGTGTGCCAGCAGATGATGCCCGCCGCGCACATCAACTCGCACCTGGACCGCTGTCTGCTGCTCCACCCGGCGGGGCACGCGGAGCCCGCGGCCGGGTCGCACCGCG…		1	30.5 (26.9)	O1N1S2	1.7	0.18	Tetrahedral	1.7°	0
Q96S55	WRNIP1	ATPase WRNIP1	3VHS	H	ACACTTCCCGACACGCCGCGTGAGGCGCTGCCAGCGGCCGGCCGAGGGCGGGCGGACGCGGGAGCTGCGGACGTGAGGCATGAGCGGCGCCCTCCTCCGGCCCGCGAGCGTCCTGCTGGTTCCCCGAGCGAGGGTCTCGCGGCGCGGGGCCTAGCGGAGGGCATCGAAGGCCTCCGCGTGCGCACGGGTTGCTGCGGCCGCGCCGGGCGCCGGGGAGGGCGGCGGCCGCCATGGAGGTGAGCGGGCCGGAAGACGACCCCTTCCTTTCGCAGCTGCACCAGGTGCAGTGCCCCGTGTGCCAGCAGATGATGCCCGCCGCGCACATCAACTCGCACCTGGACCGCTGTCTGCTGCTCCACCCGGCGGGGCACGCGGAGCCCGCGGCCGGGTCGCACCGCG…		1	30.5 (26.9)	O1N1S2	1.7	0.18	Tetrahedral	1.7°	0
Q96S55	WRNIP1	ATPase WRNIP1	3VHS	H	ACACTTCCCGACACGCCGCGTGAGGCGCTGCCAGCGGCCGGCCGAGGGCGGGCGGACGCGGGAGCTGCGGACGTGAGGCATGAGCGGCGCCCTCCTCCGGCCCGCGAGCGTCCTGCTGGTTCCCCGAGCGAGGGTCTCGCGGCGCGGGGCCTAGCGGAGGGCATCGAAGGCCTCCGCGTGCGCACGGGTTGCTGCGGCCGCGCCGGGCGCCGGGGAGGGCGGCGGCCGCCATGGAGGTGAGCGGGCCGGAAGACGACCCCTTCCTTTCGCAGCTGCACCAGGTGCAGTGCCCCGTGTGCCAGCAGATGATGCCCGCCGCGCACATCAACTCGCACCTGGACCGCTGTCTGCTGCTCCACCCGGCGGGGCACGCGGAGCCCGCGGCCGGGTCGCACCGCG…		1	30.5 (26.9)	O1N1S2	1.7	0.18	Tetrahedral	1.7°	0
Q9NQV7	PRDM9	Histone-lysine N-methyltransferase PRDM9	4IJD	C	ATTGTGAGATGTGTCAGAACTTCTTCATTGACAGCTGTGCTGCCCATGGGCCCCCTACATTTGTAAAGGACAGTGCAGTGGACAAGGGGCACCCCAACCGTTCAGCCCTCAGTCTGCCCCCAGGGCTGAGAATTGGGCCATCAGGCATCCCTCAGGCTGGGCTTGGAGTATGGAATGAGGCATCTGATCTGCCGCTGGGTCTGCACTTTGGCCCTTATGAGGGCCGAATTACAGAAGACGAAGAGGCAGCCAACAATGGATACTCCTGGCTG		1	58.5 (55.9)	N1S3	2	0.061	Tetrahedral	8°	0
Q9NQV7	PRDM9	Histone-lysine N-methyltransferase PRDM9	4IJD	C	ATTGTGAGATGTGTCAGAACTTCTTCATTGACAGCTGTGCTGCCCATGGGCCCCCTACATTTGTAAAGGACAGTGCAGTGGACAAGGGGCACCCCAACCGTTCAGCCCTCAGTCTGCCCCCAGGGCTGAGAATTGGGCCATCAGGCATCCCTCAGGCTGGGCTTGGAGTATGGAATGAGGCATCTGATCTGCCGCTGGGTCTGCACTTTGGCCCTTATGAGGGCCGAATTACAGAAGACGAAGAGGCAGCCAACAATGGATACTCCTGGCTG		1	58.5 (55.9)	N1S3	2	0.061	Tetrahedral	8°	0
Q9NQV7	PRDM9	Histone-lysine N-methyltransferase PRDM9	4IJD	C	ATTGTGAGATGTGTCAGAACTTCTTCATTGACAGCTGTGCTGCCCATGGGCCCCCTACATTTGTAAAGGACAGTGCAGTGGACAAGGGGCACCCCAACCGTTCAGCCCTCAGTCTGCCCCCAGGGCTGAGAATTGGGCCATCAGGCATCCCTCAGGCTGGGCTTGGAGTATGGAATGAGGCATCTGATCTGCCGCTGGGTCTGCACTTTGGCCCTTATGAGGGCCGAATTACAGAAGACGAAGAGGCAGCCAACAATGGATACTCCTGGCTG		1	58.5 (55.9)	N1S3	2	0.061	Tetrahedral	8°	0
Q9NQV7	PRDM9	Histone-lysine N-methyltransferase PRDM9	4IJD	H	ATTGTGAGATGTGTCAGAACTTCTTCATTGACAGCTGTGCTGCCCATGGGCCCCCTACATTTGTAAAGGACAGTGCAGTGGACAAGGGGCACCCCAACCGTTCAGCCCTCAGTCTGCCCCCAGGGCTGAGAATTGGGCCATCAGGCATCCCTCAGGCTGGGCTTGGAGTATGGAATGAGGCATCTGATCTGCCGCTGGGTCTGCACTTTGGCCCTTATGAGGGCCGAATTACAGAAGACGAAGAGGCAGCCAACAATGGATACTCCTGGCTG		1	58.5 (55.9)	N1S3	2	0.061	Tetrahedral	8°	0
Q9NQV7	PRDM9	Histone-lysine N-methyltransferase PRDM9	4IJD	C	AACCAAAGCCAGAGATCCATCCATGTCCCTCATGCTGTCTGGCCTTTTCAAGTCAGAAATTTCTCAGTCAACATGTAGAACGCAATCACTCCTCTCAGAACTTCCCAGGACCATCTGCAAGAAAACTCCTCCAACCAGAGAATCCCTGCCCAGGGGATCAGAATCAGGAGCAGCAATATCCAGATCCACACAGCCGTAATGACAAAACCAAAGGTCAAGAGATCAAAGAAAGGTCCAAACTCTTGAATAAAAGGACATGGCAGAGGGAGATTTCAAGGGCCTTTTCTAGCCCACCCAAAGGACAAATGGGGAGCTGTAGAGTGGGAAAAAGAATAATGGAAGAAGAGTCCAGAACAGGCCAGAAAGTGAATCCAGGGAACACAGGCAAATTATTTGTGG…		1	38.3 (37.1)	N2S2	1.9	0.073	Tetrahedral	8.9°	0
Q9NQV7	PRDM9	Histone-lysine N-methyltransferase PRDM9	4IJD	C	AACCAAAGCCAGAGATCCATCCATGTCCCTCATGCTGTCTGGCCTTTTCAAGTCAGAAATTTCTCAGTCAACATGTAGAACGCAATCACTCCTCTCAGAACTTCCCAGGACCATCTGCAAGAAAACTCCTCCAACCAGAGAATCCCTGCCCAGGGGATCAGAATCAGGAGCAGCAATATCCAGATCCACACAGCCGTAATGACAAAACCAAAGGTCAAGAGATCAAAGAAAGGTCCAAACTCTTGAATAAAAGGACATGGCAGAGGGAGATTTCAAGGGCCTTTTCTAGCCCACCCAAAGGACAAATGGGGAGCTGTAGAGTGGGAAAAAGAATAATGGAAGAAGAGTCCAGAACAGGCCAGAAAGTGAATCCAGGGAACACAGGCAAATTATTTGTGG…		1	38.3 (37.1)	N2S2	1.9	0.073	Tetrahedral	8.9°	0
Q9NQV7	PRDM9	Histone-lysine N-methyltransferase PRDM9	4IJD	H	AACCAAAGCCAGAGATCCATCCATGTCCCTCATGCTGTCTGGCCTTTTCAAGTCAGAAATTTCTCAGTCAACATGTAGAACGCAATCACTCCTCTCAGAACTTCCCAGGACCATCTGCAAGAAAACTCCTCCAACCAGAGAATCCCTGCCCAGGGGATCAGAATCAGGAGCAGCAATATCCAGATCCACACAGCCGTAATGACAAAACCAAAGGTCAAGAGATCAAAGAAAGGTCCAAACTCTTGAATAAAAGGACATGGCAGAGGGAGATTTCAAGGGCCTTTTCTAGCCCACCCAAAGGACAAATGGGGAGCTGTAGAGTGGGAAAAAGAATAATGGAAGAAGAGTCCAGAACAGGCCAGAAAGTGAATCCAGGGAACACAGGCAAATTATTTGTGG…		1	38.3 (37.1)	N2S2	1.9	0.073	Tetrahedral	8.9°	0
Q9NQV7	PRDM9	Histone-lysine N-methyltransferase PRDM9	4IJD	H	AACCAAAGCCAGAGATCCATCCATGTCCCTCATGCTGTCTGGCCTTTTCAAGTCAGAAATTTCTCAGTCAACATGTAGAACGCAATCACTCCTCTCAGAACTTCCCAGGACCATCTGCAAGAAAACTCCTCCAACCAGAGAATCCCTGCCCAGGGGATCAGAATCAGGAGCAGCAATATCCAGATCCACACAGCCGTAATGACAAAACCAAAGGTCAAGAGATCAAAGAAAGGTCCAAACTCTTGAATAAAAGGACATGGCAGAGGGAGATTTCAAGGGCCTTTTCTAGCCCACCCAAAGGACAAATGGGGAGCTGTAGAGTGGGAAAAAGAATAATGGAAGAAGAGTCCAGAACAGGCCAGAAAGTGAATCCAGGGAACACAGGCAAATTATTTGTGG…		1	38.3 (37.1)	N2S2	1.9	0.073	Tetrahedral	8.9°	0
Q9NQV7	PRDM9	Histone-lysine N-methyltransferase PRDM9	5EGB	C	AACCAAAGCCAGAGATCCATCCATGTCCCTCATGCTGTCTGGCCTTTTCAAGTCAGAAATTTCTCAGTCAACATGTAGAACGCAATCACTCCTCTCAGAACTTCCCAGGACCATCTGCAAGAAAACTCCTCCAACCAGAGAATCCCTGCCCAGGGGATCAGAATCAGGAGCAGCAATATCCAGATCCACACAGCCGTAATGACAAAACCAAAGGTCAAGAGATCAAAGAAAGGTCCAAACTCTTGAATAAAAGGACATGGCAGAGGGAGATTTCAAGGGCCTTTTCTAGCCCACCCAAAGGACAAATGGGGAGCTGTAGAGTGGGAAAAAGAATAATGGAAGAAGAGTCCAGAACAGGCCAGAAAGTGAATCCAGGGAACACAGGCAAATTATTTGTGG…		1	26.3 (25.3)	N2S2	2.5	0.092	Tetrahedral	6.3°	0
Q9NQV7	PRDM9	Histone-lysine N-methyltransferase PRDM9	5EGB	C	AACCAAAGCCAGAGATCCATCCATGTCCCTCATGCTGTCTGGCCTTTTCAAGTCAGAAATTTCTCAGTCAACATGTAGAACGCAATCACTCCTCTCAGAACTTCCCAGGACCATCTGCAAGAAAACTCCTCCAACCAGAGAATCCCTGCCCAGGGGATCAGAATCAGGAGCAGCAATATCCAGATCCACACAGCCGTAATGACAAAACCAAAGGTCAAGAGATCAAAGAAAGGTCCAAACTCTTGAATAAAAGGACATGGCAGAGGGAGATTTCAAGGGCCTTTTCTAGCCCACCCAAAGGACAAATGGGGAGCTGTAGAGTGGGAAAAAGAATAATGGAAGAAGAGTCCAGAACAGGCCAGAAAGTGAATCCAGGGAACACAGGCAAATTATTTGTGG…		1	26.3 (25.3)	N2S2	2.5	0.092	Tetrahedral	6.3°	0
Q9NQV7	PRDM9	Histone-lysine N-methyltransferase PRDM9	5EGB	H	AACCAAAGCCAGAGATCCATCCATGTCCCTCATGCTGTCTGGCCTTTTCAAGTCAGAAATTTCTCAGTCAACATGTAGAACGCAATCACTCCTCTCAGAACTTCCCAGGACCATCTGCAAGAAAACTCCTCCAACCAGAGAATCCCTGCCCAGGGGATCAGAATCAGGAGCAGCAATATCCAGATCCACACAGCCGTAATGACAAAACCAAAGGTCAAGAGATCAAAGAAAGGTCCAAACTCTTGAATAAAAGGACATGGCAGAGGGAGATTTCAAGGGCCTTTTCTAGCCCACCCAAAGGACAAATGGGGAGCTGTAGAGTGGGAAAAAGAATAATGGAAGAAGAGTCCAGAACAGGCCAGAAAGTGAATCCAGGGAACACAGGCAAATTATTTGTGG…		1	26.3 (25.3)	N2S2	2.5	0.092	Tetrahedral	6.3°	0
Q9NQV7	PRDM9	Histone-lysine N-methyltransferase PRDM9	5EGB	H	AACCAAAGCCAGAGATCCATCCATGTCCCTCATGCTGTCTGGCCTTTTCAAGTCAGAAATTTCTCAGTCAACATGTAGAACGCAATCACTCCTCTCAGAACTTCCCAGGACCATCTGCAAGAAAACTCCTCCAACCAGAGAATCCCTGCCCAGGGGATCAGAATCAGGAGCAGCAATATCCAGATCCACACAGCCGTAATGACAAAACCAAAGGTCAAGAGATCAAAGAAAGGTCCAAACTCTTGAATAAAAGGACATGGCAGAGGGAGATTTCAAGGGCCTTTTCTAGCCCACCCAAAGGACAAATGGGGAGCTGTAGAGTGGGAAAAAGAATAATGGAAGAAGAGTCCAGAACAGGCCAGAAAGTGAATCCAGGGAACACAGGCAAATTATTTGTGG…		1	26.3 (25.3)	N2S2	2.5	0.092	Tetrahedral	6.3°	0
Q9NQV7	PRDM9	Histone-lysine N-methyltransferase PRDM9	5EGB	C	AACCAAAGCCAGAGATCCATCCATGTCCCTCATGCTGTCTGGCCTTTTCAAGTCAGAAATTTCTCAGTCAACATGTAGAACGCAATCACTCCTCTCAGAACTTCCCAGGACCATCTGCAAGAAAACTCCTCCAACCAGAGAATCCCTGCCCAGGGGATCAGAATCAGGAGCAGCAATATCCAGATCCACACAGCCGTAATGACAAAACCAAAGGTCAAGAGATCAAAGAAAGGTCCAAACTCTTGAATAAAAGGACATGGCAGAGGGAGATTTCAAGGGCCTTTTCTAGCCCACCCAAAGGACAAATGGGGAGCTGTAGAGTGGGAAAAAGAATAATGGAAGAAGAGTCCAGAACAGGCCAGAAAGTGAATCCAGGGAACACAGGCAAATTATTTGTGG…		1	25.3 (24.6)	N2S2	2.1	0.14	Tetrahedral	6.9°	0
Q9NQV7	PRDM9	Histone-lysine N-methyltransferase PRDM9	5EGB	C	AACCAAAGCCAGAGATCCATCCATGTCCCTCATGCTGTCTGGCCTTTTCAAGTCAGAAATTTCTCAGTCAACATGTAGAACGCAATCACTCCTCTCAGAACTTCCCAGGACCATCTGCAAGAAAACTCCTCCAACCAGAGAATCCCTGCCCAGGGGATCAGAATCAGGAGCAGCAATATCCAGATCCACACAGCCGTAATGACAAAACCAAAGGTCAAGAGATCAAAGAAAGGTCCAAACTCTTGAATAAAAGGACATGGCAGAGGGAGATTTCAAGGGCCTTTTCTAGCCCACCCAAAGGACAAATGGGGAGCTGTAGAGTGGGAAAAAGAATAATGGAAGAAGAGTCCAGAACAGGCCAGAAAGTGAATCCAGGGAACACAGGCAAATTATTTGTGG…		1	25.3 (24.6)	N2S2	2.1	0.14	Tetrahedral	6.9°	0
Q9NQV7	PRDM9	Histone-lysine N-methyltransferase PRDM9	5EGB	H	AACCAAAGCCAGAGATCCATCCATGTCCCTCATGCTGTCTGGCCTTTTCAAGTCAGAAATTTCTCAGTCAACATGTAGAACGCAATCACTCCTCTCAGAACTTCCCAGGACCATCTGCAAGAAAACTCCTCCAACCAGAGAATCCCTGCCCAGGGGATCAGAATCAGGAGCAGCAATATCCAGATCCACACAGCCGTAATGACAAAACCAAAGGTCAAGAGATCAAAGAAAGGTCCAAACTCTTGAATAAAAGGACATGGCAGAGGGAGATTTCAAGGGCCTTTTCTAGCCCACCCAAAGGACAAATGGGGAGCTGTAGAGTGGGAAAAAGAATAATGGAAGAAGAGTCCAGAACAGGCCAGAAAGTGAATCCAGGGAACACAGGCAAATTATTTGTGG…		1	25.3 (24.6)	N2S2	2.1	0.14	Tetrahedral	6.9°	0
Q9NQV7	PRDM9	Histone-lysine N-methyltransferase PRDM9	5EGB	H	AACCAAAGCCAGAGATCCATCCATGTCCCTCATGCTGTCTGGCCTTTTCAAGTCAGAAATTTCTCAGTCAACATGTAGAACGCAATCACTCCTCTCAGAACTTCCCAGGACCATCTGCAAGAAAACTCCTCCAACCAGAGAATCCCTGCCCAGGGGATCAGAATCAGGAGCAGCAATATCCAGATCCACACAGCCGTAATGACAAAACCAAAGGTCAAGAGATCAAAGAAAGGTCCAAACTCTTGAATAAAAGGACATGGCAGAGGGAGATTTCAAGGGCCTTTTCTAGCCCACCCAAAGGACAAATGGGGAGCTGTAGAGTGGGAAAAAGAATAATGGAAGAAGAGTCCAGAACAGGCCAGAAAGTGAATCCAGGGAACACAGGCAAATTATTTGTGG…		1	25.3 (24.6)	N2S2	2.1	0.14	Tetrahedral	6.9°	0
Q9NQV7	PRDM9	Histone-lysine N-methyltransferase PRDM9	5EGB	C	AACCAAAGCCAGAGATCCATCCATGTCCCTCATGCTGTCTGGCCTTTTCAAGTCAGAAATTTCTCAGTCAACATGTAGAACGCAATCACTCCTCTCAGAACTTCCCAGGACCATCTGCAAGAAAACTCCTCCAACCAGAGAATCCCTGCCCAGGGGATCAGAATCAGGAGCAGCAATATCCAGATCCACACAGCCGTAATGACAAAACCAAAGGTCAAGAGATCAAAGAAAGGTCCAAACTCTTGAATAAAAGGACATGGCAGAGGGAGATTTCAAGGGCCTTTTCTAGCCCACCCAAAGGACAAATGGGGAGCTGTAGAGTGGGAAAAAGAATAATGGAAGAAGAGTCCAGAACAGGCCAGAAAGTGAATCCAGGGAACACAGGCAAATTATTTGTGG…		1	31.5 (30.1)	N2S2	2.3	0.14	Tetrahedral	5.7°	0
Q9NQV7	PRDM9	Histone-lysine N-methyltransferase PRDM9	5EGB	C	AACCAAAGCCAGAGATCCATCCATGTCCCTCATGCTGTCTGGCCTTTTCAAGTCAGAAATTTCTCAGTCAACATGTAGAACGCAATCACTCCTCTCAGAACTTCCCAGGACCATCTGCAAGAAAACTCCTCCAACCAGAGAATCCCTGCCCAGGGGATCAGAATCAGGAGCAGCAATATCCAGATCCACACAGCCGTAATGACAAAACCAAAGGTCAAGAGATCAAAGAAAGGTCCAAACTCTTGAATAAAAGGACATGGCAGAGGGAGATTTCAAGGGCCTTTTCTAGCCCACCCAAAGGACAAATGGGGAGCTGTAGAGTGGGAAAAAGAATAATGGAAGAAGAGTCCAGAACAGGCCAGAAAGTGAATCCAGGGAACACAGGCAAATTATTTGTGG…		1	31.5 (30.1)	N2S2	2.3	0.14	Tetrahedral	5.7°	0
Q9NQV7	PRDM9	Histone-lysine N-methyltransferase PRDM9	5EGB	H	AACCAAAGCCAGAGATCCATCCATGTCCCTCATGCTGTCTGGCCTTTTCAAGTCAGAAATTTCTCAGTCAACATGTAGAACGCAATCACTCCTCTCAGAACTTCCCAGGACCATCTGCAAGAAAACTCCTCCAACCAGAGAATCCCTGCCCAGGGGATCAGAATCAGGAGCAGCAATATCCAGATCCACACAGCCGTAATGACAAAACCAAAGGTCAAGAGATCAAAGAAAGGTCCAAACTCTTGAATAAAAGGACATGGCAGAGGGAGATTTCAAGGGCCTTTTCTAGCCCACCCAAAGGACAAATGGGGAGCTGTAGAGTGGGAAAAAGAATAATGGAAGAAGAGTCCAGAACAGGCCAGAAAGTGAATCCAGGGAACACAGGCAAATTATTTGTGG…		1	31.5 (30.1)	N2S2	2.3	0.14	Tetrahedral	5.7°	0
Q9NQV7	PRDM9	Histone-lysine N-methyltransferase PRDM9	5EGB	H	AACCAAAGCCAGAGATCCATCCATGTCCCTCATGCTGTCTGGCCTTTTCAAGTCAGAAATTTCTCAGTCAACATGTAGAACGCAATCACTCCTCTCAGAACTTCCCAGGACCATCTGCAAGAAAACTCCTCCAACCAGAGAATCCCTGCCCAGGGGATCAGAATCAGGAGCAGCAATATCCAGATCCACACAGCCGTAATGACAAAACCAAAGGTCAAGAGATCAAAGAAAGGTCCAAACTCTTGAATAAAAGGACATGGCAGAGGGAGATTTCAAGGGCCTTTTCTAGCCCACCCAAAGGACAAATGGGGAGCTGTAGAGTGGGAAAAAGAATAATGGAAGAAGAGTCCAGAACAGGCCAGAAAGTGAATCCAGGGAACACAGGCAAATTATTTGTGG…		1	31.5 (30.1)	N2S2	2.3	0.14	Tetrahedral	5.7°	0
Q9NQV7	PRDM9	Histone-lysine N-methyltransferase PRDM9	5EGB	C	AACCAAAGCCAGAGATCCATCCATGTCCCTCATGCTGTCTGGCCTTTTCAAGTCAGAAATTTCTCAGTCAACATGTAGAACGCAATCACTCCTCTCAGAACTTCCCAGGACCATCTGCAAGAAAACTCCTCCAACCAGAGAATCCCTGCCCAGGGGATCAGAATCAGGAGCAGCAATATCCAGATCCACACAGCCGTAATGACAAAACCAAAGGTCAAGAGATCAAAGAAAGGTCCAAACTCTTGAATAAAAGGACATGGCAGAGGGAGATTTCAAGGGCCTTTTCTAGCCCACCCAAAGGACAAATGGGGAGCTGTAGAGTGGGAAAAAGAATAATGGAAGAAGAGTCCAGAACAGGCCAGAAAGTGAATCCAGGGAACACAGGCAAATTATTTGTGG…		1	64.3 (63.5)	N2S2	1.6	0.15	Tetrahedral	22.2°	0
Q9NQV7	PRDM9	Histone-lysine N-methyltransferase PRDM9	5EGB	C	AACCAAAGCCAGAGATCCATCCATGTCCCTCATGCTGTCTGGCCTTTTCAAGTCAGAAATTTCTCAGTCAACATGTAGAACGCAATCACTCCTCTCAGAACTTCCCAGGACCATCTGCAAGAAAACTCCTCCAACCAGAGAATCCCTGCCCAGGGGATCAGAATCAGGAGCAGCAATATCCAGATCCACACAGCCGTAATGACAAAACCAAAGGTCAAGAGATCAAAGAAAGGTCCAAACTCTTGAATAAAAGGACATGGCAGAGGGAGATTTCAAGGGCCTTTTCTAGCCCACCCAAAGGACAAATGGGGAGCTGTAGAGTGGGAAAAAGAATAATGGAAGAAGAGTCCAGAACAGGCCAGAAAGTGAATCCAGGGAACACAGGCAAATTATTTGTGG…		1	64.3 (63.5)	N2S2	1.6	0.15	Tetrahedral	22.2°	0
Q9NQV7	PRDM9	Histone-lysine N-methyltransferase PRDM9	5EGB	H	AACCAAAGCCAGAGATCCATCCATGTCCCTCATGCTGTCTGGCCTTTTCAAGTCAGAAATTTCTCAGTCAACATGTAGAACGCAATCACTCCTCTCAGAACTTCCCAGGACCATCTGCAAGAAAACTCCTCCAACCAGAGAATCCCTGCCCAGGGGATCAGAATCAGGAGCAGCAATATCCAGATCCACACAGCCGTAATGACAAAACCAAAGGTCAAGAGATCAAAGAAAGGTCCAAACTCTTGAATAAAAGGACATGGCAGAGGGAGATTTCAAGGGCCTTTTCTAGCCCACCCAAAGGACAAATGGGGAGCTGTAGAGTGGGAAAAAGAATAATGGAAGAAGAGTCCAGAACAGGCCAGAAAGTGAATCCAGGGAACACAGGCAAATTATTTGTGG…		1	64.3 (63.5)	N2S2	1.6	0.15	Tetrahedral	22.2°	0
Q9NQV7	PRDM9	Histone-lysine N-methyltransferase PRDM9	5EGB	H	AACCAAAGCCAGAGATCCATCCATGTCCCTCATGCTGTCTGGCCTTTTCAAGTCAGAAATTTCTCAGTCAACATGTAGAACGCAATCACTCCTCTCAGAACTTCCCAGGACCATCTGCAAGAAAACTCCTCCAACCAGAGAATCCCTGCCCAGGGGATCAGAATCAGGAGCAGCAATATCCAGATCCACACAGCCGTAATGACAAAACCAAAGGTCAAGAGATCAAAGAAAGGTCCAAACTCTTGAATAAAAGGACATGGCAGAGGGAGATTTCAAGGGCCTTTTCTAGCCCACCCAAAGGACAAATGGGGAGCTGTAGAGTGGGAAAAAGAATAATGGAAGAAGAGTCCAGAACAGGCCAGAAAGTGAATCCAGGGAACACAGGCAAATTATTTGTGG…		1	64.3 (63.5)	N2S2	1.6	0.15	Tetrahedral	22.2°	0
Q9UPN9	TRIM33	E3 ubiquitin-protein ligase TRIM33	3U5N	C	TTGAGCAGTCCTGAGAGTAGCTTGACACCACCTCTCTCAACCAACCTGCATCTAGAAAGTGAATTGGATGCATTGGCAAGCCTGGAAAACCATGTGAAAATTGAACCTGCAGATATGAATGAAAGCTGCAAACAGTCAGGGCTCAGCAGCCTTGTTAATGGAAAGTCCCCAATTCGAAGCCTCATGCACAGGTCGGCAAGGATTGGAGGAGATGGCAACAATAAAGATGATGACCCAAATGAAGACTGGTGTGCTGTCTGCCAAAACGGAGGAGATCTCTTGTGCTGCGAAAAATGTCCAAAGGTCTTTCATCTAACTTGTCATGTTCCAACACTACTTAGCTTTCCAAG		1	35.7 (27)	N1S3	1.9	0.093	Tetrahedral	8.5°	0
Q9UPN9	TRIM33	E3 ubiquitin-protein ligase TRIM33	3U5N	C	TTGAGCAGTCCTGAGAGTAGCTTGACACCACCTCTCTCAACCAACCTGCATCTAGAAAGTGAATTGGATGCATTGGCAAGCCTGGAAAACCATGTGAAAATTGAACCTGCAGATATGAATGAAAGCTGCAAACAGTCAGGGCTCAGCAGCCTTGTTAATGGAAAGTCCCCAATTCGAAGCCTCATGCACAGGTCGGCAAGGATTGGAGGAGATGGCAACAATAAAGATGATGACCCAAATGAAGACTGGTGTGCTGTCTGCCAAAACGGAGGAGATCTCTTGTGCTGCGAAAAATGTCCAAAGGTCTTTCATCTAACTTGTCATGTTCCAACACTACTTAGCTTTCCAAG		1	35.7 (27)	N1S3	1.9	0.093	Tetrahedral	8.5°	0
Q9UPN9	TRIM33	E3 ubiquitin-protein ligase TRIM33	3U5N	H	TTGAGCAGTCCTGAGAGTAGCTTGACACCACCTCTCTCAACCAACCTGCATCTAGAAAGTGAATTGGATGCATTGGCAAGCCTGGAAAACCATGTGAAAATTGAACCTGCAGATATGAATGAAAGCTGCAAACAGTCAGGGCTCAGCAGCCTTGTTAATGGAAAGTCCCCAATTCGAAGCCTCATGCACAGGTCGGCAAGGATTGGAGGAGATGGCAACAATAAAGATGATGACCCAAATGAAGACTGGTGTGCTGTCTGCCAAAACGGAGGAGATCTCTTGTGCTGCGAAAAATGTCCAAAGGTCTTTCATCTAACTTGTCATGTTCCAACACTACTTAGCTTTCCAAG		1	35.7 (27)	N1S3	1.9	0.093	Tetrahedral	8.5°	0
Q9UPN9	TRIM33	E3 ubiquitin-protein ligase TRIM33	3U5N	C	TTGAGCAGTCCTGAGAGTAGCTTGACACCACCTCTCTCAACCAACCTGCATCTAGAAAGTGAATTGGATGCATTGGCAAGCCTGGAAAACCATGTGAAAATTGAACCTGCAGATATGAATGAAAGCTGCAAACAGTCAGGGCTCAGCAGCCTTGTTAATGGAAAGTCCCCAATTCGAAGCCTCATGCACAGGTCGGCAAGGATTGGAGGAGATGGCAACAATAAAGATGATGACCCAAATGAAGACTGGTGTGCTGTCTGCCAAAACGGAGGAGATCTCTTGTGCTGCGAAAAATGTCCAAAGGTCTTTCATCTAACTTGTCATGTTCCAACACTACTTAGCTTTCCAAG		1	35.7 (27)	N1S3	1.9	0.093	Tetrahedral	8.5°	0
Q9UPN9	TRIM33	E3 ubiquitin-protein ligase TRIM33	3U5N	C	TTGAGCAGTCCTGAGAGTAGCTTGACACCACCTCTCTCAACCAACCTGCATCTAGAAAGTGAATTGGATGCATTGGCAAGCCTGGAAAACCATGTGAAAATTGAACCTGCAGATATGAATGAAAGCTGCAAACAGTCAGGGCTCAGCAGCCTTGTTAATGGAAAGTCCCCAATTCGAAGCCTCATGCACAGGTCGGCAAGGATTGGAGGAGATGGCAACAATAAAGATGATGACCCAAATGAAGACTGGTGTGCTGTCTGCCAAAACGGAGGAGATCTCTTGTGCTGCGAAAAATGTCCAAAGGTCTTTCATCTAACTTGTCATGTTCCAACACTACTTAGCTTTCCAAG		1	36.8 (30.1)	S4	1.7	0.05	Tetrahedral	4.4°	0
Q9UPN9	TRIM33	E3 ubiquitin-protein ligase TRIM33	3U5N	C	TTGAGCAGTCCTGAGAGTAGCTTGACACCACCTCTCTCAACCAACCTGCATCTAGAAAGTGAATTGGATGCATTGGCAAGCCTGGAAAACCATGTGAAAATTGAACCTGCAGATATGAATGAAAGCTGCAAACAGTCAGGGCTCAGCAGCCTTGTTAATGGAAAGTCCCCAATTCGAAGCCTCATGCACAGGTCGGCAAGGATTGGAGGAGATGGCAACAATAAAGATGATGACCCAAATGAAGACTGGTGTGCTGTCTGCCAAAACGGAGGAGATCTCTTGTGCTGCGAAAAATGTCCAAAGGTCTTTCATCTAACTTGTCATGTTCCAACACTACTTAGCTTTCCAAG		1	36.8 (30.1)	S4	1.7	0.05	Tetrahedral	4.4°	0
Q9UPN9	TRIM33	E3 ubiquitin-protein ligase TRIM33	3U5N	C	TGGGGACTGGATATGCACATTTTGTAGAGATATTGGAAAGCCAGAAGTTGAATATGATTGTGATAATTTGCAACATAGTAAGAAGGGGAAAACTGCGCAGGGGTTAAGCCCCGTGGACCAAAGG		1	36.8 (30.1)	S4	1.7	0.05	Tetrahedral	4.4°	0
Q9UPN9	TRIM33	E3 ubiquitin-protein ligase TRIM33	3U5N	C	TGGGGACTGGATATGCACATTTTGTAGAGATATTGGAAAGCCAGAAGTTGAATATGATTGTGATAATTTGCAACATAGTAAGAAGGGGAAAACTGCGCAGGGGTTAAGCCCCGTGGACCAAAGG		1	36.8 (30.1)	S4	1.7	0.05	Tetrahedral	4.4°	0
Q15326	ZMYND11	Zinc finger MYND domain-containing protein 11	4NS5	C	CTGGATGAACTGCAGCTTTGCAAGAATTGCTTTTACTTGTCAAATGCTCGTCCTGACAACTGGTTCTGTTATCCTTGT		1	25.4 (25.3)	N1S3	2.2	0.11	Tetrahedral	7°	0
Q15326	ZMYND11	Zinc finger MYND domain-containing protein 11	4NS5	C	CTGGATGAACTGCAGCTTTGCAAGAATTGCTTTTACTTGTCAAATGCTCGTCCTGACAACTGGTTCTGTTATCCTTGT		1	25.4 (25.3)	N1S3	2.2	0.11	Tetrahedral	7°	0
Q15326	ZMYND11	Zinc finger MYND domain-containing protein 11	4NS5	C	CTGGATGAACTGCAGCTTTGCAAGAATTGCTTTTACTTGTCAAATGCTCGTCCTGACAACTGGTTCTGTTATCCTTGT		1	25.4 (25.3)	N1S3	2.2	0.11	Tetrahedral	7°	0
Q15326	ZMYND11	Zinc finger MYND domain-containing protein 11	4NS5	H	ATACCTAATCATGAGCTGGTTTGGGCTAAAATGAAAGGTTTTGGGTTTTGGCCAGCCAAAGTCATGCAGAAAGAAGACAATCAAGTCGACGTTCGCTTCTTTGGCCACCACCACCAGAG		1	25.4 (25.3)	N1S3	2.2	0.11	Tetrahedral	7°	0
Q15326	ZMYND11	Zinc finger MYND domain-containing protein 11	5HDA	C	TGCTACAACTGTGAGGAGGAGGCCATGTACCACTGCTGCTGGAACACATCCTACTGCTCCATCAAGTGCCAGCAGGAGCACTGGCACGCGGAGCACAAGCGCACCTGCCGCCGGAAAAGATGAAGCTGGCCCTTCCCGGAGTCACCCCGATGATTACTCTTTTCAGACACAGCGGTTTTTGTTTCCAAGAAGCCAAAATTGTTTAGAATTTGCTTCCCATTTTGCACCAGCCTTTAAACACTTTTCGTGAAGAAATTTTGCACAGTAGTTTAAATCTTTTGTTAATGCTCCTCCGAAGTTTTTCAGGGGGTAAAAGTAACATCAGTGGAGGGTATTATTTTAAATAAATTTTAATTGAGAATTTGTTGCATTTTCAGCAAATTTTAAAACATTTTTAGG…		1	30.4 (32.5)	S4	1.9	0.1	Tetrahedral	5.1°	0
Q15326	ZMYND11	Zinc finger MYND domain-containing protein 11	5HDA	C	TGCTACAACTGTGAGGAGGAGGCCATGTACCACTGCTGCTGGAACACATCCTACTGCTCCATCAAGTGCCAGCAGGAGCACTGGCACGCGGAGCACAAGCGCACCTGCCGCCGGAAAAGATGAAGCTGGCCCTTCCCGGAGTCACCCCGATGATTACTCTTTTCAGACACAGCGGTTTTTGTTTCCAAGAAGCCAAAATTGTTTAGAATTTGCTTCCCATTTTGCACCAGCCTTTAAACACTTTTCGTGAAGAAATTTTGCACAGTAGTTTAAATCTTTTGTTAATGCTCCTCCGAAGTTTTTCAGGGGGTAAAAGTAACATCAGTGGAGGGTATTATTTTAAATAAATTTTAATTGAGAATTTGTTGCATTTTCAGCAAATTTTAAAACATTTTTAGG…		1	30.4 (32.5)	S4	1.9	0.1	Tetrahedral	5.1°	0
Q15326	ZMYND11	Zinc finger MYND domain-containing protein 11	5HDA	C	TGCTACAACTGTGAGGAGGAGGCCATGTACCACTGCTGCTGGAACACATCCTACTGCTCCATCAAGTGCCAGCAGGAGCACTGGCACGCGGAGCACAAGCGCACCTGCCGCCGGAAAAGATGAAGCTGGCCCTTCCCGGAGTCACCCCGATGATTACTCTTTTCAGACACAGCGGTTTTTGTTTCCAAGAAGCCAAAATTGTTTAGAATTTGCTTCCCATTTTGCACCAGCCTTTAAACACTTTTCGTGAAGAAATTTTGCACAGTAGTTTAAATCTTTTGTTAATGCTCCTCCGAAGTTTTTCAGGGGGTAAAAGTAACATCAGTGGAGGGTATTATTTTAAATAAATTTTAATTGAGAATTTGTTGCATTTTCAGCAAATTTTAAAACATTTTTAGG…		1	30.4 (32.5)	S4	1.9	0.1	Tetrahedral	5.1°	0
Q15326	ZMYND11	Zinc finger MYND domain-containing protein 11	5HDA	C	TGCTACAACTGTGAGGAGGAGGCCATGTACCACTGCTGCTGGAACACATCCTACTGCTCCATCAAGTGCCAGCAGGAGCACTGGCACGCGGAGCACAAGCGCACCTGCCGCCGGAAAAGATGAAGCTGGCCCTTCCCGGAGTCACCCCGATGATTACTCTTTTCAGACACAGCGGTTTTTGTTTCCAAGAAGCCAAAATTGTTTAGAATTTGCTTCCCATTTTGCACCAGCCTTTAAACACTTTTCGTGAAGAAATTTTGCACAGTAGTTTAAATCTTTTGTTAATGCTCCTCCGAAGTTTTTCAGGGGGTAAAAGTAACATCAGTGGAGGGTATTATTTTAAATAAATTTTAATTGAGAATTTGTTGCATTTTCAGCAAATTTTAAAACATTTTTAGG…		1	30.4 (32.5)	S4	1.9	0.1	Tetrahedral	5.1°	0
Q15326	ZMYND11	Zinc finger MYND domain-containing protein 11	5HDA	C	TGCTACAACTGTGAGGAGGAGGCCATGTACCACTGCTGCTGGAACACATCCTACTGCTCCATCAAGTGCCAGCAGGAGCACTGGCACGCGGAGCACAAGCGCACCTGCCGCCGGAAAAGATGAAGCTGGCCCTTCCCGGAGTCACCCCGATGATTACTCTTTTCAGACACAGCGGTTTTTGTTTCCAAGAAGCCAAAATTGTTTAGAATTTGCTTCCCATTTTGCACCAGCCTTTAAACACTTTTCGTGAAGAAATTTTGCACAGTAGTTTAAATCTTTTGTTAATGCTCCTCCGAAGTTTTTCAGGGGGTAAAAGTAACATCAGTGGAGGGTATTATTTTAAATAAATTTTAATTGAGAATTTGTTGCATTTTCAGCAAATTTTAAAACATTTTTAGG…		1	31.8 (32.1)	N1S3	1.8	0.097	Tetrahedral	10.2°	0
Q15326	ZMYND11	Zinc finger MYND domain-containing protein 11	5HDA	C	TGCTACAACTGTGAGGAGGAGGCCATGTACCACTGCTGCTGGAACACATCCTACTGCTCCATCAAGTGCCAGCAGGAGCACTGGCACGCGGAGCACAAGCGCACCTGCCGCCGGAAAAGATGAAGCTGGCCCTTCCCGGAGTCACCCCGATGATTACTCTTTTCAGACACAGCGGTTTTTGTTTCCAAGAAGCCAAAATTGTTTAGAATTTGCTTCCCATTTTGCACCAGCCTTTAAACACTTTTCGTGAAGAAATTTTGCACAGTAGTTTAAATCTTTTGTTAATGCTCCTCCGAAGTTTTTCAGGGGGTAAAAGTAACATCAGTGGAGGGTATTATTTTAAATAAATTTTAATTGAGAATTTGTTGCATTTTCAGCAAATTTTAAAACATTTTTAGG…		1	31.8 (32.1)	N1S3	1.8	0.097	Tetrahedral	10.2°	0
Q15326	ZMYND11	Zinc finger MYND domain-containing protein 11	5HDA	H	TGCTACAACTGTGAGGAGGAGGCCATGTACCACTGCTGCTGGAACACATCCTACTGCTCCATCAAGTGCCAGCAGGAGCACTGGCACGCGGAGCACAAGCGCACCTGCCGCCGGAAAAGATGAAGCTGGCCCTTCCCGGAGTCACCCCGATGATTACTCTTTTCAGACACAGCGGTTTTTGTTTCCAAGAAGCCAAAATTGTTTAGAATTTGCTTCCCATTTTGCACCAGCCTTTAAACACTTTTCGTGAAGAAATTTTGCACAGTAGTTTAAATCTTTTGTTAATGCTCCTCCGAAGTTTTTCAGGGGGTAAAAGTAACATCAGTGGAGGGTATTATTTTAAATAAATTTTAATTGAGAATTTGTTGCATTTTCAGCAAATTTTAAAACATTTTTAGG…		1	31.8 (32.1)	N1S3	1.8	0.097	Tetrahedral	10.2°	0
Q15326	ZMYND11	Zinc finger MYND domain-containing protein 11	5HDA	C	TGCTACAACTGTGAGGAGGAGGCCATGTACCACTGCTGCTGGAACACATCCTACTGCTCCATCAAGTGCCAGCAGGAGCACTGGCACGCGGAGCACAAGCGCACCTGCCGCCGGAAAAGATGAAGCTGGCCCTTCCCGGAGTCACCCCGATGATTACTCTTTTCAGACACAGCGGTTTTTGTTTCCAAGAAGCCAAAATTGTTTAGAATTTGCTTCCCATTTTGCACCAGCCTTTAAACACTTTTCGTGAAGAAATTTTGCACAGTAGTTTAAATCTTTTGTTAATGCTCCTCCGAAGTTTTTCAGGGGGTAAAAGTAACATCAGTGGAGGGTATTATTTTAAATAAATTTTAATTGAGAATTTGTTGCATTTTCAGCAAATTTTAAAACATTTTTAGG…		1	31.8 (32.1)	N1S3	1.8	0.097	Tetrahedral	10.2°	0
Q8IYH5	ZZZ3	ZZ-type zinc finger-containing protein 3	2FC7	C	TGTGATAACTGTGGCATAGAACCCATCCAGGGTGTTCGGTGGCATTGCCAGGATTGTCCTCCAGAAATGTCTTTGGATTTCTGTGATTCTTGTTCAGACTG		1	N/A	S4	2.5	0.05	Tetrahedral	4.3°	0
Q8IYH5	ZZZ3	ZZ-type zinc finger-containing protein 3	2FC7	C	TGTGATAACTGTGGCATAGAACCCATCCAGGGTGTTCGGTGGCATTGCCAGGATTGTCCTCCAGAAATGTCTTTGGATTTCTGTGATTCTTGTTCAGACTG		1	N/A	S4	2.5	0.05	Tetrahedral	4.3°	0
Q8IYH5	ZZZ3	ZZ-type zinc finger-containing protein 3	2FC7	C	TGTGATAACTGTGGCATAGAACCCATCCAGGGTGTTCGGTGGCATTGCCAGGATTGTCCTCCAGAAATGTCTTTGGATTTCTGTGATTCTTGTTCAGACTG		1	N/A	S4	2.5	0.05	Tetrahedral	4.3°	0
Q8IYH5	ZZZ3	ZZ-type zinc finger-containing protein 3	2FC7	C	TGTGATAACTGTGGCATAGAACCCATCCAGGGTGTTCGGTGGCATTGCCAGGATTGTCCTCCAGAAATGTCTTTGGATTTCTGTGATTCTTGTTCAGACTG		1	N/A	S4	2.5	0.05	Tetrahedral	4.3°	0
Q8IYH5	ZZZ3	ZZ-type zinc finger-containing protein 3	2FC7	C	TGTGATAACTGTGGCATAGAACCCATCCAGGGTGTTCGGTGGCATTGCCAGGATTGTCCTCCAGAAATGTCTTTGGATTTCTGTGATTCTTGTTCAGACTG		1	N/A	N2S2	2	0.1	Tetrahedral	5.1°	0
Q8IYH5	ZZZ3	ZZ-type zinc finger-containing protein 3	2FC7	C	TGTGATAACTGTGGCATAGAACCCATCCAGGGTGTTCGGTGGCATTGCCAGGATTGTCCTCCAGAAATGTCTTTGGATTTCTGTGATTCTTGTTCAGACTG		1	N/A	N2S2	2	0.1	Tetrahedral	5.1°	0
Q8IYH5	ZZZ3	ZZ-type zinc finger-containing protein 3	2FC7	H	TCTACATGAAACAGATATTCACAAGGAAGATCACCAATTAGAACCTATTTATAGGTCAGAGACATTCTTAGACAGAGACTACTGTGTGTCTCAGGGCACCAGTTACAATTACCTTGACCCAAACTACTTTCCAGCAAACAGATGACATGGAAGAGAACATCATTTACTAGTCCTCTTCAACACATAGCAATGGTATCATTGTTAATTATGTGCACAGTTTGGAAAGATTCTCTGCTTTCCCAGAAATGACACTCACAGCATGAGAGCTTCCTGAGTGTTCTCGTCAAGTACAGCTCTGCACCGTTGTGGCTCTAGATCACTGTTCAGCAGCTGAACATTCCTGGTGAGCAAAGGTTTCCCTGGTGAATTTTTCACCACTGCGTTTTAGGTGGTGATCTT…		1	N/A	N2S2	2	0.1	Tetrahedral	5.1°	0
Q8IYH5	ZZZ3	ZZ-type zinc finger-containing protein 3	2FC7	H	TCTACATGAAACAGATATTCACAAGGAAGATCACCAATTAGAACCTATTTATAGGTCAGAGACATTCTTAGACAGAGACTACTGTGTGTCTCAGGGCACCAGTTACAATTACCTTGACCCAAACTACTTTCCAGCAAACAGATGACATGGAAGAGAACATCATTTACTAGTCCTCTTCAACACATAGCAATGGTATCATTGTTAATTATGTGCACAGTTTGGAAAGATTCTCTGCTTTCCCAGAAATGACACTCACAGCATGAGAGCTTCCTGAGTGTTCTCGTCAAGTACAGCTCTGCACCGTTGTGGCTCTAGATCACTGTTCAGCAGCTGAACATTCCTGGTGAGCAAAGGTTTCCCTGGTGAATTTTTCACCACTGCGTTTTAGGTGGTGATCTT…		1	N/A	N2S2	2	0.1	Tetrahedral	5.1°	0
Q9H0M4	ZCWPW1	Zinc finger CW-type PWWP domain protein 1	2E61,	C	GTCAATGTCTGGTCTGGGTCCAGTGTTCCTTCCCAAACTGTGGGAAATGGAGGCGGCTGTGTGGGAACATTGACCCCTCAGTTCTCCCAGATAATTGGTCCTGTGATCAGAACACAG		1	N/A	S4	2.2	0.041	Tetrahedral	4.1°	0
Q9H0M4	ZCWPW1	Zinc finger CW-type PWWP domain protein 1	2E61,	C	GTCAATGTCTGGTCTGGGTCCAGTGTTCCTTCCCAAACTGTGGGAAATGGAGGCGGCTGTGTGGGAACATTGACCCCTCAGTTCTCCCAGATAATTGGTCCTGTGATCAGAACACAG		1	N/A	S4	2.2	0.041	Tetrahedral	4.1°	0
Q9H0M4	ZCWPW1	Zinc finger CW-type PWWP domain protein 1	2E61,	C	GTCAATGTCTGGTCTGGGTCCAGTGTTCCTTCCCAAACTGTGGGAAATGGAGGCGGCTGTGTGGGAACATTGACCCCTCAGTTCTCCCAGATAATTGGTCCTGTGATCAGAACACAG		1	N/A	S4	2.2	0.041	Tetrahedral	4.1°	0
Q9H0M4	ZCWPW1	Zinc finger CW-type PWWP domain protein 1	2E61,	C	ATGTGCAGTATAATCGCTGTGATATTCCTGAGGAGACCTGGACAGGGCTTGAGAGTGATGTGGCCTATGCCTCCTACATCCCAGGATCCATCATCTGGGCCAAGCAATACGGTTACCCCTG		1	N/A	S4	2.2	0.041	Tetrahedral	4.1°	0
O95630	STAMBP	STAM-binding protein	3RZU	H	ATGAGGAATGAATTTACCATTACCCATGTTCTCATCCCCAAGCAAAGTGCTGGGTCTGATTACTGCAACACAGAGAACGAAGAAGAACTTTTCCTCATACAGGATCAGCAGGGCCTCATCACACTGGGCTGGATTCAT		1	36.1 (35.8)	O2N2	0.9	0.08	Tetrahedral	8.2°	0
O95630	STAMBP	STAM-binding protein	3RZU	H	ACTCACCCCACACAGACCGCGTTTCTCTCCAGTGTCGACCTACACACTCACTGCTCTTACCAGATGATGTTGCCAGAGTCAGTAGCCATTGTTTGCTCCCCCAAGTTCCAGGA		1	36.1 (35.8)	O2N2	0.9	0.08	Tetrahedral	8.2°	0
O95630	STAMBP	STAM-binding protein	3RZU	D	ACTCACCCCACACAGACCGCGTTTCTCTCCAGTGTCGACCTACACACTCACTGCTCTTACCAGATGATGTTGCCAGAGTCAGTAGCCATTGTTTGCTCCCCCAAGTTCCAGGA		1	36.1 (35.8)	O2N2	0.9	0.08	Tetrahedral	8.2°	0
O95630	STAMBP	STAM-binding protein	3RZU	H	ACTCACCCCACACAGACCGCGTTTCTCTCCAGTGTCGACCTACACACTCACTGCTCTTACCAGATGATGTTGCCAGAGTCAGTAGCCATTGTTTGCTCCCCCAAGTTCCAGGA		1	53.1 (47.6)	N3S1	0.9	0.07	Tetrahedral	8.9°	0
O95630	STAMBP	STAM-binding protein	3RZU	C	AACTGGATTCTTTAAACTAACTGACCATGGACTAGAGGAGATTTCTTCCTGTCGCCAGAAAGGATTTCATCCACACAGCAAGGATCCACCTCTGTTCTGT		1	53.1 (47.6)	N3S1	0.9	0.07	Tetrahedral	8.9°	0
O95630	STAMBP	STAM-binding protein	3RZU	H	AACTGGATTCTTTAAACTAACTGACCATGGACTAGAGGAGATTTCTTCCTGTCGCCAGAAAGGATTTCATCCACACAGCAAGGATCCACCTCTGTTCTGT		1	53.1 (47.6)	N3S1	0.9	0.07	Tetrahedral	8.9°	0
O95630	STAMBP	STAM-binding protein	3RZU	H	AACTGGATTCTTTAAACTAACTGACCATGGACTAGAGGAGATTTCTTCCTGTCGCCAGAAAGGATTTCATCCACACAGCAAGGATCCACCTCTGTTCTGT		1	53.1 (47.6)	N3S1	0.9	0.07	Tetrahedral	8.9°	0
Q96CV9	OPTN	Optineurin	5AAZ	C	GAGCTGAGGACAGGGACTGGCGGCAACAGCGGAATATTCCGATTCATTCCTGCCCCAAGTGTGGAGAGGTTCTGCCTGACATAGACACGTTACAGATTCACGTGATGGATTGCATCATTTAAGTGTTGATGTATCACCTCCCCAAAACTGTTGGTAAATGTCAGATTTTTTCCTCCAAGAGTTGTGCTTTTGTGTTATTTGTTTTCACTCAAATATTTTGCCTCATTATTCTTGTTTTAAAAGAAAGAAAACAGGCCGGGCACAGTGGCTCATGCCTGTAATCCCAGCACTTTGGGAGGTCGAGGTGGGTGGATCACTTGGGGTCAGGGTTTGAGACCAGCCTGGCCAACATGGCGGAACCCTGTCTCTACCAAAATTACAAAAATTAGCCGAGCATGG…		1	N/A	N1S3	2	0.049	Tetrahedral	8°	0
Q96CV9	OPTN	Optineurin	5AAZ	C	GAGCTGAGGACAGGGACTGGCGGCAACAGCGGAATATTCCGATTCATTCCTGCCCCAAGTGTGGAGAGGTTCTGCCTGACATAGACACGTTACAGATTCACGTGATGGATTGCATCATTTAAGTGTTGATGTATCACCTCCCCAAAACTGTTGGTAAATGTCAGATTTTTTCCTCCAAGAGTTGTGCTTTTGTGTTATTTGTTTTCACTCAAATATTTTGCCTCATTATTCTTGTTTTAAAAGAAAGAAAACAGGCCGGGCACAGTGGCTCATGCCTGTAATCCCAGCACTTTGGGAGGTCGAGGTGGGTGGATCACTTGGGGTCAGGGTTTGAGACCAGCCTGGCCAACATGGCGGAACCCTGTCTCTACCAAAATTACAAAAATTAGCCGAGCATGG…		1	N/A	N1S3	2	0.049	Tetrahedral	8°	0
Q96CV9	OPTN	Optineurin	5AAZ	H	GAGCTGAGGACAGGGACTGGCGGCAACAGCGGAATATTCCGATTCATTCCTGCCCCAAGTGTGGAGAGGTTCTGCCTGACATAGACACGTTACAGATTCACGTGATGGATTGCATCATTTAAGTGTTGATGTATCACCTCCCCAAAACTGTTGGTAAATGTCAGATTTTTTCCTCCAAGAGTTGTGCTTTTGTGTTATTTGTTTTCACTCAAATATTTTGCCTCATTATTCTTGTTTTAAAAGAAAGAAAACAGGCCGGGCACAGTGGCTCATGCCTGTAATCCCAGCACTTTGGGAGGTCGAGGTGGGTGGATCACTTGGGGTCAGGGTTTGAGACCAGCCTGGCCAACATGGCGGAACCCTGTCTCTACCAAAATTACAAAAATTAGCCGAGCATGG…		1	N/A	N1S3	2	0.049	Tetrahedral	8°	0
Q96CV9	OPTN	Optineurin	5AAZ	C	GAGCTGAGGACAGGGACTGGCGGCAACAGCGGAATATTCCGATTCATTCCTGCCCCAAGTGTGGAGAGGTTCTGCCTGACATAGACACGTTACAGATTCACGTGATGGATTGCATCATTTAAGTGTTGATGTATCACCTCCCCAAAACTGTTGGTAAATGTCAGATTTTTTCCTCCAAGAGTTGTGCTTTTGTGTTATTTGTTTTCACTCAAATATTTTGCCTCATTATTCTTGTTTTAAAAGAAAGAAAACAGGCCGGGCACAGTGGCTCATGCCTGTAATCCCAGCACTTTGGGAGGTCGAGGTGGGTGGATCACTTGGGGTCAGGGTTTGAGACCAGCCTGGCCAACATGGCGGAACCCTGTCTCTACCAAAATTACAAAAATTAGCCGAGCATGG…		1	N/A	N1S3	2	0.049	Tetrahedral	8°	0
O43151	TET3	Methylcytosine dioxygenase TET3	4Z3C	C	GCAGCACTGCCTTCTCCAGCGTCCAGACCCTGGAGGAAAAATACCAGGAGAAACTGCTCACTCAGCTCTGCCCCCACCACACCCCTACCTGCTCAACTCATGCCTGGGTCCAGGGTGGGTGAGGGTGAAGAACCCACCGGGCCAAGATGATCCCTTTTCTGAGGGCTGCTGCTGGTGTCCTCCCCCAGATCCTGGGCCCCAGCAGGTGGGAGAGTGGCCCCCTACGGAGTCCGATCAGACTGCTGCAGAGGAGGTGAAGAGGGGTTGAGAAGAGGCATCCATCCACGAGACTGAAGCCACTTGCCTTCACCCTTGTAGACTCTTGACTGTTCTAGGCGAGAAGGACCTGTTGGTGGCCTTTGGAGGTGGCAGGAAACGACTGTGGTTCTGCCCCAGCAC…		1	19.2 (19.8)	S4	2.1	0.095	Tetrahedral	7.5°	0
O43151	TET3	Methylcytosine dioxygenase TET3	4Z3C	C	GCAGCACTGCCTTCTCCAGCGTCCAGACCCTGGAGGAAAAATACCAGGAGAAACTGCTCACTCAGCTCTGCCCCCACCACACCCCTACCTGCTCAACTCATGCCTGGGTCCAGGGTGGGTGAGGGTGAAGAACCCACCGGGCCAAGATGATCCCTTTTCTGAGGGCTGCTGCTGGTGTCCTCCCCCAGATCCTGGGCCCCAGCAGGTGGGAGAGTGGCCCCCTACGGAGTCCGATCAGACTGCTGCAGAGGAGGTGAAGAGGGGTTGAGAAGAGGCATCCATCCACGAGACTGAAGCCACTTGCCTTCACCCTTGTAGACTCTTGACTGTTCTAGGCGAGAAGGACCTGTTGGTGGCCTTTGGAGGTGGCAGGAAACGACTGTGGTTCTGCCCCAGCAC…		1	19.2 (19.8)	S4	2.1	0.095	Tetrahedral	7.5°	0
O43151	TET3	Methylcytosine dioxygenase TET3	4Z3C	C	GCAGCACTGCCTTCTCCAGCGTCCAGACCCTGGAGGAAAAATACCAGGAGAAACTGCTCACTCAGCTCTGCCCCCACCACACCCCTACCTGCTCAACTCATGCCTGGGTCCAGGGTGGGTGAGGGTGAAGAACCCACCGGGCCAAGATGATCCCTTTTCTGAGGGCTGCTGCTGGTGTCCTCCCCCAGATCCTGGGCCCCAGCAGGTGGGAGAGTGGCCCCCTACGGAGTCCGATCAGACTGCTGCAGAGGAGGTGAAGAGGGGTTGAGAAGAGGCATCCATCCACGAGACTGAAGCCACTTGCCTTCACCCTTGTAGACTCTTGACTGTTCTAGGCGAGAAGGACCTGTTGGTGGCCTTTGGAGGTGGCAGGAAACGACTGTGGTTCTGCCCCAGCAC…		1	19.2 (19.8)	S4	2.1	0.095	Tetrahedral	7.5°	0
O43151	TET3	Methylcytosine dioxygenase TET3	4Z3C	C	GCAGCACTGCCTTCTCCAGCGTCCAGACCCTGGAGGAAAAATACCAGGAGAAACTGCTCACTCAGCTCTGCCCCCACCACACCCCTACCTGCTCAACTCATGCCTGGGTCCAGGGTGGGTGAGGGTGAAGAACCCACCGGGCCAAGATGATCCCTTTTCTGAGGGCTGCTGCTGGTGTCCTCCCCCAGATCCTGGGCCCCAGCAGGTGGGAGAGTGGCCCCCTACGGAGTCCGATCAGACTGCTGCAGAGGAGGTGAAGAGGGGTTGAGAAGAGGCATCCATCCACGAGACTGAAGCCACTTGCCTTCACCCTTGTAGACTCTTGACTGTTCTAGGCGAGAAGGACCTGTTGGTGGCCTTTGGAGGTGGCAGGAAACGACTGTGGTTCTGCCCCAGCAC…		1	19.2 (19.8)	S4	2.1	0.095	Tetrahedral	7.5°	0
O43151	TET3	Methylcytosine dioxygenase TET3	4Z3C	C	GCAGCACTGCCTTCTCCAGCGTCCAGACCCTGGAGGAAAAATACCAGGAGAAACTGCTCACTCAGCTCTGCCCCCACCACACCCCTACCTGCTCAACTCATGCCTGGGTCCAGGGTGGGTGAGGGTGAAGAACCCACCGGGCCAAGATGATCCCTTTTCTGAGGGCTGCTGCTGGTGTCCTCCCCCAGATCCTGGGCCCCAGCAGGTGGGAGAGTGGCCCCCTACGGAGTCCGATCAGACTGCTGCAGAGGAGGTGAAGAGGGGTTGAGAAGAGGCATCCATCCACGAGACTGAAGCCACTTGCCTTCACCCTTGTAGACTCTTGACTGTTCTAGGCGAGAAGGACCTGTTGGTGGCCTTTGGAGGTGGCAGGAAACGACTGTGGTTCTGCCCCAGCAC…		1	24 (24.4)	S4	2.1	0.073	Tetrahedral	7°	0
O43151	TET3	Methylcytosine dioxygenase TET3	4Z3C	C	GCAGCACTGCCTTCTCCAGCGTCCAGACCCTGGAGGAAAAATACCAGGAGAAACTGCTCACTCAGCTCTGCCCCCACCACACCCCTACCTGCTCAACTCATGCCTGGGTCCAGGGTGGGTGAGGGTGAAGAACCCACCGGGCCAAGATGATCCCTTTTCTGAGGGCTGCTGCTGGTGTCCTCCCCCAGATCCTGGGCCCCAGCAGGTGGGAGAGTGGCCCCCTACGGAGTCCGATCAGACTGCTGCAGAGGAGGTGAAGAGGGGTTGAGAAGAGGCATCCATCCACGAGACTGAAGCCACTTGCCTTCACCCTTGTAGACTCTTGACTGTTCTAGGCGAGAAGGACCTGTTGGTGGCCTTTGGAGGTGGCAGGAAACGACTGTGGTTCTGCCCCAGCAC…		1	24 (24.4)	S4	2.1	0.073	Tetrahedral	7°	0
O43151	TET3	Methylcytosine dioxygenase TET3	4Z3C	C	GCAGCACTGCCTTCTCCAGCGTCCAGACCCTGGAGGAAAAATACCAGGAGAAACTGCTCACTCAGCTCTGCCCCCACCACACCCCTACCTGCTCAACTCATGCCTGGGTCCAGGGTGGGTGAGGGTGAAGAACCCACCGGGCCAAGATGATCCCTTTTCTGAGGGCTGCTGCTGGTGTCCTCCCCCAGATCCTGGGCCCCAGCAGGTGGGAGAGTGGCCCCCTACGGAGTCCGATCAGACTGCTGCAGAGGAGGTGAAGAGGGGTTGAGAAGAGGCATCCATCCACGAGACTGAAGCCACTTGCCTTCACCCTTGTAGACTCTTGACTGTTCTAGGCGAGAAGGACCTGTTGGTGGCCTTTGGAGGTGGCAGGAAACGACTGTGGTTCTGCCCCAGCAC…		1	24 (24.4)	S4	2.1	0.073	Tetrahedral	7°	0
O43151	TET3	Methylcytosine dioxygenase TET3	4Z3C	C	GCAGCACTGCCTTCTCCAGCGTCCAGACCCTGGAGGAAAAATACCAGGAGAAACTGCTCACTCAGCTCTGCCCCCACCACACCCCTACCTGCTCAACTCATGCCTGGGTCCAGGGTGGGTGAGGGTGAAGAACCCACCGGGCCAAGATGATCCCTTTTCTGAGGGCTGCTGCTGGTGTCCTCCCCCAGATCCTGGGCCCCAGCAGGTGGGAGAGTGGCCCCCTACGGAGTCCGATCAGACTGCTGCAGAGGAGGTGAAGAGGGGTTGAGAAGAGGCATCCATCCACGAGACTGAAGCCACTTGCCTTCACCCTTGTAGACTCTTGACTGTTCTAGGCGAGAAGGACCTGTTGGTGGCCTTTGGAGGTGGCAGGAAACGACTGTGGTTCTGCCCCAGCAC…		1	24 (24.4)	S4	2.1	0.073	Tetrahedral	7°	0
P23193	TCEA1	Transcription elongation factor A protein 1	1TFI	C	GAAATGGCTAGTGATGAGCTGAAAGAGATGCGGAAAAACTTGACCAAAGAAGCCATCAGAGAGCATCAGATGGCCAAGACTGGTGGGACCCAGACTGACTTGTTCACATGTGGCAAATGTAAAAAGAAGAATTGCACTTACACACAG		1	N/A	S4	2.1	0.076	Tetrahedral	7.1°	0
P23193	TCEA1	Transcription elongation factor A protein 1	1TFI	C	GAAATGGCTAGTGATGAGCTGAAAGAGATGCGGAAAAACTTGACCAAAGAAGCCATCAGAGAGCATCAGATGGCCAAGACTGGTGGGACCCAGACTGACTTGTTCACATGTGGCAAATGTAAAAAGAAGAATTGCACTTACACACAG		1	N/A	S4	2.1	0.076	Tetrahedral	7.1°	0
P23193	TCEA1	Transcription elongation factor A protein 1	1TFI	C	GTACAAACCCGTAGTGCTGATGAACCAATGACAACATTTGTTGTCTGTAATGAATGTGGAAATCGATGGAAG		1	N/A	S4	2.1	0.076	Tetrahedral	7.1°	0
P23193	TCEA1	Transcription elongation factor A protein 1	1TFI	C	GTACAAACCCGTAGTGCTGATGAACCAATGACAACATTTGTTGTCTGTAATGAATGTGGAAATCGATGGAAG		1	N/A	S4	2.1	0.076	Tetrahedral	7.1°	0
[truncated: 2,543 more rows]

## Sheet: ZNT
Human Uniprot ID	Gene symbol	Protein	PDB access code	Amino acid	Exons with codons for Zn-coordinating residues (in red). UTRs are in orange.	CMM validation	Occupancy	B factor	Ligands	Valence	VecSUM	Geometry	gRMSD	Vacancy
[truncated: 15 more rows]

## Sheet: MT
Human Uniprot ID	Gene symbol	Protein	PDB access code	Amino acid	Exons with codons for Zn-coordinating residues (in red). UTRs are in orange.	CMM validation	Occupancy	B factor	Ligands	Valence	VecSUM	Geometry	gRMSD	Vacancy
[truncated: 31 more rows]

[truncated: 1 more sheets: S100]
