# Supplementary material for: Exonic splicing code and coordination of divalent metals in proteins
Source: Nucleic Acids Res. 2023 Dec 6;52(3):1090–106. doi: 10.1093/nar/gkad1161 (PMC10853796; doi:10.1093/nar/gkad1161)
Supplement: gkad1161_supplemental_files [file gkad1161_supplemental_files.zip › Supplementary Dataset S5new.xlsx]

## Sheet: Sheet1
CODON	ln(ESEf/ESSf)
AAA	-0.991242
AAC	1.15781
AAG	0.470466
AAU	-0.8077
ACA	0.199872
ACC	0.444236
ACG	4.31957
ACU	0.201833
AGA	0.935344
AGC	-0.412387
AGG	-1.2695
AGU	-1.07428
AUA	-2.61473
AUC	1.12678
AUG	0.250327
AUU	-1.51611
CAA	0.474496
CAC	-0.414175
CAG	-1.39322
CAU	-0.468796
CCA	-1.18969
CCC	-0.827287
CCG	3.12442
CCU	-0.0384706
CGA	4.18165
CGC	3.5761
CGG	3.69746
CGU	2.23682
CUA	-2.2357
CUC	0.719089
CUG	2.25727
CUU	-1.62433
GAA	2.59999
GAC	3.14921
GAG	1.14458
GAU	1.51086
GCA	-0.569877
GCC	0.286695
GCG	2.61482
GCU	-0.492765
GGA	2.03523
GGC	0.277367
GGG	-0.911799
GGU	-1.94878
GUA	-2.72721
GUC	0.987729
GUG	-0.386412
GUU	-0.531447
UAA	-5.21093
UAC	0.194382
UAG	0
UAU	-3.73169
UCA	-0.248084
UCC	0.543124
UCG	5.12298
UCU	-0.0633306
UGA	1.60331
UGC	-0.0334022
UGG	0.0668899
UGU	-0.886095
UUA	-3.02547
UUC	0.886554
UUG	-0.85243
UUU	-2.53996
