# Supplementary material for: Exonic splicing code and coordination of divalent metals in proteins
Source: Nucleic Acids Res. 2023 Dec 6;52(3):1090–106. doi: 10.1093/nar/gkad1161 (PMC10853796; doi:10.1093/nar/gkad1161)
Supplement: gkad1161_supplemental_files [file gkad1161_supplemental_files.zip › Supplementary Dataset S6new.xlsx]

## Sheet: ZnBP
Gene symbol	Residue	Intron ends (60 bp) with BPP-predicted BPs in red	SVM-BP	SVM-BP versus BPP assignment	Mercer et al. BP (in bold) versus BPP	Noncanonical intron (Alioto et al. 2007)
ACE2	H374	actgtaatggttaaatgaaagtcagtgagattcattttcatcttgtccattttcatgcag	Not predicted		Absent
ADA	H15	actcataggtatttgttctctctctccctttctctctctcttccccctgcccccttgcag	Not predicted		Absent
ADA	H214	ggcagggcctgccggggccctcccgctagggcacccatgacctggctctcccccttccag	Underlined	Concordant	Absent
ADA	D295	ttctgactatttatgtaagagtaaaaggaggctgattctctcctcctccctcttctgcag	Underlined	Concordant	Absent
AR	C542	cacttgcctatttctgccattcagtgacatgtgttgcattggttttttgtgtctttccag	Underlined	Concordant	Absent
AR	C578	aagaaagagactctggaaactcattatcaggtctatcaactcttgtatttgttctcccag	Not predicted		Absent
ASPA	H115	atatgtttatattatctcaggcacagatgttgttcatctttttctttctgcttataacag	Underlined	Concordant	Absent
BHMT	Y160	aaaaaaaaattgttttgggagaaacgagattaaaagtactctaaccttaactgattccag	Underlined	Discordant	Absent
BHMT	C217	gagctggccctgctggtttctggtgcatccctaagtctatcatgttcttcccactcacag	Underlined	Concordant	Absent
BHMT	C299	atcttgaatttttatgaaaagaatgtataatgcctaatggcataatgccacttattacag	Underlined	Concordant	Absent
BIRC5	C57	ggctgggcctcggggttccgggctgccacgtccactcacgagctgtgctgtcccttgcag	Not predicted		Identical
BIRC5	H77	gagtggactgccgctttaatcccttcagctgcctttccgctgttgttttgatttttctag	Underlined	Discordant	Identical
BLZF1	C393	aatcttaggcttttaccatctatattgcatacttctgacattatatcttattttccttag	Underlined	Concordant	Absent
BMI1	C18	ttactagatgatctccattcttgttctgtgaattatggccattatttctgtgtcttgcag	Underlined	Concordant	Absent
BMI1	C39	caccaatgatttatccactcatttctaaacataaaaaaacttcacatgttctacttctag	Underlined	Concordant	Distinct
CA3	H94	aagtagagctctgtaaaagaagcatgaattcactgttgaccaagcttatctgaatcacag	Underlined	Concordant	Absent
CA3	H119	tgttgtacttatttccatattccaggaatttaccttctaatctgtcttctatggtttcag	Underlined	Concordant	Absent
CA4	H114	aagagctagaggaggctgagggaggctggttcgaggactctgccccttctgtgctcccag	Underlined	Discordant	Absent
CA4	H139	ggcaaggagggtagtccaggcccttcataggtccccttttcacccctccaccccgaccag	Underlined	Discordant	Absent
CA5A	H124	aacaccacagctcaacaaacagacaaaatgacacacacgtctcactgcctttatttccag	Underlined	Discordant	Absent
CA5A	H149	gggaagtgactgtcttatttcttgctgatcaatttaagttctctttccattgtgtttcag	Underlined	Discordant	Absent
CCS	H147	agggtagagcacctggcctgtgagctgctttcctgcccacctgtttcctttctttcttag	Underlined	Concordant	Distinct
CCS	H164	gatagcagcttggcaccacgtggcacacatcccctatacacacactggatctcattccag	Not predicted		Absent
CPA1	H179	cagcaagatgaggcctcagctgtgaaattgcctctgatcactcccctgcctcctctccag	Underlined	Concordant	Absent
CPA1	H306	gattccagaagccacagaagctggaggagccacaccgccatgccctctgtccccccacag	Not predicted		Absent
CRIP1	C4	tctccaaggggcggggtcccggggtccctgaaaggcgcggaccaggccggatccacccag	Not predicted		Absent
CRIP1	H25	agtggtgggtaggcgccgcgtcctgcagcgtctcaccggggcctgtctgtgcctctgcag	Underlined	Concordant	Identical
CRIP1	C52	cccaccctggtggcaggggccaggggtgatggcaccccctcacggcccttctctttgcag	Underlined	Concordant	Absent
CSNK2B	C109	gaagggagttgcctcttctttacatctacctgccaaccccttccattgtattcacctcag	Underlined	Concordant	Distinct
CSNK2B	C137	gaggggaggttaggtaggaatagggggatacctggcctgctgagtctggctgtctcccag	Underlined	Concordant	Identical
DFFB	C229	gccagtgcgggttttggggcgctgtgcaccaggctcaccgacgttccttggttcctccag	Underlined	Concordant	Identical
DFFB	C238	aagaaaaaaaaaaaaagagactcactttctggccttccctcattgtcttttggcccccag	Underlined	Concordant	Absent
DFFB	C307	tgacctgttgcctgtggcactgtgaccacagaaaatgatgtctctaaccttactttgcag	Underlined	Concordant	Absent
EGR1	C338	ctcgtcctccagtgattgctttccagtaaccaggcctcccgcttctctctctcctgccag	Underlined	Concordant	Distinct
GFI1	C315	ctgcagtaggagttctgcatctctctctctctctctctctctctctctctctctctgcag	Not predicted		Absent
GFI1	C371	ggtcccctctagctttatcatagactcatactttctcccctccccctcccatccccacag	Underlined	Concordant	Absent
GRIA2	H433	atgagagtacataattaacacagatattttaatcagctaaagcaaagtcttttcatatag	Underlined	Discordant	Absent
GRIA2	E699	ttgtgagtaattttttagggccatctcttaatgctatctggccccttacttttcctgcag	Underlined	Concordant	Absent
GTF2B	C15	gaagattaatttgatacatgttggttgggaagatgtaaaaatacaacttttttcttttag	Underlined	Concordant	Absent
HDAC6	C1113	ataaacatataatggggagatggggtcttcagcttacctagtttcacccacccactccag	Underlined	Discordant	Absent
HDAC6	C1183	ccgggagcaaactgcagggggatgctgacccccacctgacactcacacccccaacctcag	Underlined	Concordant	Absent
KLF3	C321	caaagatctttactacctttacagaaaaaaaaaatagctcttttctttttccttttgcag	Underlined	Discordant	Distinct
KLF4	C402	tgtgctggccccacttcgggacacacgggatgatgctcaccccaccttcttcacccctag	Not predicted		Absent
KLF4	C432	aaaggggcgattctttgatatagcaatagcgtcaattttttttttcttttacctttacag	Underlined	Concordant	Identical
KLK2	H63	ctccctcccctatccaattcttttgggtctgatccccctgacccagcaccccctccgcag	Not predicted		Absent
KLK2	H113	tgccccatctacctttccccattttctctctcctcatgcatccacccccttcctccccag	Underlined	Concordant	Absent
LMO2	C30	gaccctcggtgctggtctcactctggtgaggctgtccctgatgcttggccttctctccag	Underlined	Concordant	Absent
LMO2	C94	ccctgtcttccaggattgtccctttcactgtcttcttagcttttctttcttttgccccag	Underlined	Discordant	Absent
LMO4	C23	taacttttgcatcgcccctgttttgtctttctctccctgtccccttcccgccctctgcag	Not predicted		Absent
LMO4	C87	tctttctttttctttggtttaggattattcactggtgtcaaccgttattctttgtttcag	Underlined	Concordant	Absent
LMO4	C112	gtgaccaaaaaaagacttaatttttaccttgttttcagtgggtttgtttttccctttcag	Underlined	Discordant	Distinct
MDM2	C438	tcctgtgactgagcagttaaagggttacagaaactgactgtgtgtcttatttcattgaag	Underlined	Concordant	Absent
MMP11	H168	cccctccgggaacagcctcgcctgccagcagccactgaccccgcccccacccatctgtag	Underlined	Concordant	Absent
MMP11	H219	ctggagctggatgtcctgggcaggaggttcgggggttgctgagccacctccctttttcag	Not predicted		Absent
MMP12	H168	gtcatttggcatgatctataggatgtatagaaggactaattttctttccttttccaaaag	Underlined	Concordant	Absent
MMP12	H218	gtgttcttgtccaagatgataatgcatttcacagctgtcttttggttggtttcttcttag	Not predicted		Absent
MMP2	C102	tggtcagtactgtgccatcctaatgtggctaattgccttgggggtgtgcatttctttcag	Underlined	Concordant	Absent
MMP2	H403	tgacttctctctcatctctcttcctgtctttcaaccctctctcctccctgcaaccctcag	Underlined	Concordant	Absent
MMP2	H178	tggaggggtttcagggtctaggtggcacagctagacgctaagacccagtgtgtgtttcag	Not predicted		Absent
MMP8	H167	ttgctttctttggctaacctgaaacttggcaaggatctaatacaaatgttcttatttcag	Underlined	Concordant	Absent
MMP8	H217	catgtttctgccaccctgggatccacactgagctgtttaccacccgtgtttgcatttcag	Not predicted		Absent
MSRB1	C23	agcttgaccccggaaaggcgggagctgatgactccacatttgcctctccttccaccacag	Underlined	Discordant	Absent
MSRB1	C71	gccttcactgtggctgtatcatggccagaagctcacccagctgccttgtgatctttccag	Underlined	Concordant	Absent
NEIL3	C255	tggctccttggcagcactgttttgtggataacagaattttttggttttttttttttttag	Underlined	Concordant	Absent
NID1	D539	gggcgggcagaagggcgcgctccccagtcagcaaagtgacagtctcatcttgtttttcag	Underlined	Discordant	Absent
NOS2	C104	cagaggagggtggcaagaggccgaatggcccaccctcaccacctgcctctctctttccag	Underlined	Concordant	Absent
NOS3	C96	caactcccatcccacccctgcaccctggcctgtcctgacctttgcactccctcgacccag	Underlined	Concordant	Absent
NR4A1	C266	aggctataggcttgtcccactgactctcctttccctccctggggtctcctctctctccag	Underlined	Concordant	Identical
NR4A1	C302	aagttcccccctccccaccccacactctgacagcttgttccgtgttgcccccccacccag	Not predicted		Absent
PRKCD	H231	ggttgaagaagaggctggagctggcacgtgaccctcagcctgtgatacccccacctccag	Underlined	Concordant	Absent
PRKCD	C264	actgccccctgcccttggctgagctctgagactgacagccccgcttctccctcaccccag	Underlined	Concordant	Absent
QPCT	D159	agttaacaaatgaaagccatttctttagatctaaattttttgtttttttgttttgatcag	Underlined	Concordant	Absent
QPCT	E202	catgctatttttcatcatcacagtatttttttgctatgtttttattgttgtttttaccag	Underlined	Concordant	Absent
QPCT	H330	cctttctagtttactcactggagtaatgcacattgttacaagttggttctttcttaatag	Underlined	Discordant	Absent
RAG1	C266	aagatacatcagtgggatattgatattggtcttaatatgacttgttttcattgttctcag	Not predicted		Absent
RNF4	C136	cagggtataataaaatgtttgcgttgactgagaaactaacgtgaagcactgtgctcttag	Underlined	Concordant	Distinct
RNF4	C163	ccccatggctgctctgggacaagggcaaactcggaggctcttctttttaatgccttctag	Not predicted		Distinct
RPH3A	C94	ggggtatgctggtggtccccagtcctacaaggtccttatttaccttgtctctgcttccag	Underlined	Concordant	Absent
RPH3A	C119	gttgccatgcctcccatgagcatggctcatctgagtgtgttggctgtgtttcatccacag	Underlined	Discordant	Absent
SOD3	H131	ttctatgtttcacgtgactaagcctcactctgcccccacctccgcgggggcgtcccgcag	Underlined	Discordant	Absent
TP53	C173	ttgctttatctgttcacttgtgccctgactttcaactctgtctccttcctcttcctacag	Underlined	Concordant	Distinct
TP53	C235	gcttgccacaggtctccccaaggcgcactggcctcatcttgggcctgtgttatctcctag	Underlined	Concordant	Absent
TRPM7	H1751	agatcaattagaattttattaacaaaactgctagtaatatttataactattttttataag	Underlined	Discordant	Absent
TRPM7	H1808	gtacctgtataaactgcccccttttttttgttgttttttttaaaattaccaattctacag	Underlined	Concordant	Absent
VAV1	H516	cataaaaaggaataaaatactgaccttcttttttttttttttttaattttcccctgccag	Not predicted		Absent
VAV1	C546	aatatttggccctgtctgtaaaggtcactcgctcttctttatgtgttccctgcatctcag	Underlined	Concordant	Identical
ZC3HAV1	C106	atttctgtttctttgcatctgtgtagtagaaatactgaccattgtcgtgttttcttccag	Underlined	Concordant	Absent
ZC3HAV1	C150	gaatgtttggcaaatacaagaaggtgttttgactctggctgttgtttctcccttctgtag	Underlined	Concordant	Absent
ZFP36	C101	gcagctggggtggggcgtcgccctgcattttcaggtgccttaaccgacccatttccgcag	Underlined	Concordant	Absent
ZFPM1	C335	tccctggagtcccaaggttaagctggcccgggcaccgctcttacgcgccctgtgttccag	Underlined	Concordant	Distinct
ZPR1	C80	gtagggcggggaaagggagtttcattgatttttttccttagctactttctacttcaccag	Underlined	Discordant	Absent
ZPR1	C259	tctttagcctgaacatcccatctgggagggctcaccctttgtcctcatgttgtgttccag	Not predicted		Identical
ZPR1	C288	ttttccccagatggtggtcttgttcgcctggaagtagatttccttaactccgttttccag	Underlined	Concordant	Identical
LIG3	C105	agcctatctccttgtttatatcttttttttttttttttggcctcctactctttcgtacag	Underlined	Concordant	Absent
TAX1BP1	C730	ggacaagttgttgttctacatttattagaaacatgtaattctttcatttttctctttaag	Underlined	Concordant	Distinct
RAD50	C681	cagaatactgtattttatgtttttttctcattggtgatataatttattttcttaaaatag	Underlined	Concordant	Distinct
ADH4	C47	aacatccagcccaataatatagttgcagaaacacaattaaagtctgtgattgccttgtag	Underlined	Concordant	Absent
ADH4	C180	cagtgttccatttattataacttctctttatttgtatcactcttttttttaattttctag	Underlined	Concordant	Absent
ADH4	C99	tctggtagaagctataagtaacaccttaggcaccatccaacatatggcctttctttctag	Not predicted		Absent
NOB1	C270	tgtaattacaaaatgaaatgtgaaaagaaaattgatttcttctttaacttgtggttgtag	Underlined	Concordant	Identical
NOB1	C285	ctggggaggcgtttgctgcctgtggctttggtacagatcatctccttttgtgtctcccag	Underlined	Concordant	Distinct
CPA2	H179	aggaggcaaccaggtgccacggcagtggagccgttcacattgccacacttgcttttgcag	Underlined	Concordant	Absent
CPA2	H306	tccctacagtgtcttcttagagctcactgtcctcactgggctacttctgcatctccccag	Underlined	Concordant	Absent
CALCOCO2	C422	ggccacatctgtgccacatatagcttacatttgtactgacctctttgctcttcctcccag	Underlined	Concordant	Absent
KDM1B	C53	tcatccttagtcattttgccatcatcagtgaaattttaacatcagctgtgactcccttag	Underlined	Discordant	Absent
KDM1B	H84	aaaaatgggaggagaaatgtttattcattaccaaagctatatgtttttcactattttcag	Underlined	Concordant	Absent
KDM1B	C142	tagaaatggtaactgaagattagctcacttgttcatcttgacttgatacttcccatctag	Underlined	Concordant	Absent
KDM1B	C185	ggatacctgagactatattttataagcaaccctaatttaacacttggttttcttttgtag	Underlined	Concordant	Absent
RNF125	C57	tggtggtggctccttatagctttcaaggaaagtgatgtatttttggtctgtttggggtag	Underlined	Concordant	Absent
RNF125	H115	ataagctttcattgagcccttttttaacagtgagtttattttgaatttgtttttatgtag	Underlined	Discordant	Absent
ZNF410	C221	tgagcctaagtatctgagtagggtctttccctggattacaaatatgtgactctgttacag	Underlined	Concordant	Absent
ZNF410	C251	cttgtcatctctagcaaagagtgttttcagatatttttccttatgtgattatttttgcag	Not predicted		Distinct
ZNF410	C311	agagtaacaggtaatcagttcatcagaagactgagtctttatctcattttctgtctctag	Underlined	Concordant	Identical
ZNF410	C341	cttgagttcattctcttcctgtccttttggcttccttgtttaacctggtccctgtttcag	Underlined	Discordant	Absent
ZMYND10	C394	gatgtgggtggggtgcccccaccttccagggccagtcagaccttcctgactttcccccag	Underlined	Concordant	Absent
ZMYND10	C418	taagccctactcccacatcccccacatgcattgccatcctcaatacccacctgcctgcag	Underlined	Concordant	Absent
ADH5	C45	ctgtacctctgaattgcatgcacacatacttacacattcgttgttttaatgtcctgatag	Underlined	Concordant	Identical
ADH5	C174	tttcctgtgggttttaagaaacctaattccaacttgcctttttcctttttttttctttag	Underlined	Concordant	Absent
ADH5	C97	tgatgttttcatttagaaatagatactacctattcaggatgtctttgcatttgtttccag	Not predicted		Identical
ADH1A	C47	gatttttaaattcacctgagactcacaatcttttataaacatcttctcttcactctgtag	Underlined	Concordant	Absent
ADH1A	C175	ttgcacattagttatggtcctgtctcatgcctttgtgtgtctttgtattgcactgtccag	Underlined	Concordant	Absent
ADH1A	C98	tttttgctctattaatacctggatagaaattgtaaaagaatttgttttatccctctccag	Not predicted		Absent
MMP13	H172	acacctgtgctaagtactcctggatgtgataagactcctaacccttgcttttgtgtgtag	Underlined	Concordant	Absent
MMP13	H222	ctttcattacctggtcactggaattcctttttttctcattgtttctttgttttcttacag	Not predicted		Absent
ADH7	C59	ctcccaacagtgaaatgatcagtttgttgattggtgcaatgtttttgtctttgaacacag	Underlined	Concordant	Absent
ADH7	C186	ttttcctatgctaatttttgaattgaattaattaatacgtgtatttgatgtatcaaacag	Underlined	Concordant	Absent
ADH7	C110	gttaatttcatattttaacattaatgaacagcatcttatatcatgatttttttcctgtag	Not predicted		Absent
ADH7	H283	tttcaggtttcactttttgaccctaacacctaacatgttcaagaacattcctctccacag	Underlined	Discordant	Absent
ADH7	E369	ataataaaagataaggattatttagtaatgtctaaagagaaaatgtgtgcttatttgcag	Underlined	Discordant	Absent
BLM	C1036	tatgatatgctctatttttcccctataagtatgtcttactatagtcttcatctcttttag	Underlined	Concordant	Absent
ADH1B	C47	tgttaaattcatctagttacaatcttttctgaatctgaacagcttctctttattctgtag	Underlined	Concordant	Absent
ADH1B	C175	ttgcacattacttatgctcctgtctcatgcctttgtgtgtctgtgtattgcactgcccag	Underlined	Discordant	Absent
ADH1B	C98	tctttgctctattaattactgcatagaaatttaagaagaacttgttttattcctctccag	Not predicted		Absent
PHC1	C800	tgattgcctgaggggcagcagaaacccatggtgactgtccagcaataccttgttttttag	Underlined	Concordant	Absent
PDE5A	H617	atagtaaatgtgtgaagatgttggcaattattgttactacttatgttttattccctaaag	Underlined	Concordant	Absent
PDE5A	H653	taatgtccttcaccacattatatttgttctctctttcctccaatgtctttggtcatgcag	Underlined	Concordant	Absent
PDE5A	D764	tgagggtatataataacacaaaagtaaataggagttttgggtttcttttttccataacag	Underlined	Discordant	Absent
PDE9A	H316	ttgggaggagaggtgggcgggcccaggcacagggtgactcggaccccctgcctcccgcag	Underlined	Concordant	Absent
PDE9A	H352	caccccatcccaccctccgagtgaagagagcaaacacctacgccctgttttccaatccag	Underlined	Concordant	Absent
PDE9A	D462	agcagcagcaggcccgtgttctacctcctgttacctcaattccaaaatctcttctttcag	Underlined	Discordant	Absent
ZMYND8	C91	ttccttttgagaatgcacatttgttttgaaaccaaacctgtctttttgcctacatttcag	Underlined	Discordant	Absent
ZMYND8	C255	tgaggtccacaagatatccacccctggggtgacacattctaatgtatttttgctttacag	Underlined	Discordant	Absent
ZMYND8	H278	ttagtgagtatcttgctgtcaaatatgtacaaactctggatcttgtttttcttttcctag	Underlined	Discordant	Distinct
ZMYND8	C1028	taaccccacaccccaggctggggtcaggtgatgagcggtgttcttcccctcctccaccag	Underlined	Discordant	Absent
STAMBPL1	H347	ttcagttattttttttttttctgtgagatgcatgtcattctttctgctattgttttttag	Underlined	Discordant	Absent
STAMBPL1	H349	agcctatggccttggctaagacagctatcctagtaagattatcttattttctatttatag	Underlined	Concordant	Absent
STAMBPL1	C402	gcatctggaatgcccaaatgatccttaatttttctatcttgtttttgctctgaaatttag	Underlined	Concordant	Absent
RABGEF1	C19	gtaagattttatttagtagaatgataattcattttcaacagcactttcttgtttgttcag	Underlined	Discordant	Absent
RBX1	C42	taaagagtatgtgtgtgtgttacaagcagaatgcactgttccctctttttgtctttgcag	Underlined	Concordant	Distinct
RBX1	H80	gtcgctcgatggctgagcctgcatagagttatttttaataaaatatatgttttctttcag	Underlined	Discordant	Absent
RBX1	C56	tatagattgaaacgttgctgctcccaaggtccagtgatcctgttgctcttgttcccacag	Underlined	Concordant	Absent
RNF7	H85	tttgagttcagtgtttaaattgaaatatgtaatgtcaactcttctttttctttctttcag	Underlined	Concordant	Identical
RNF7	C61	tggtttttaaaaattgcattctgagcatcagaatgagaatcgctatttgtttacttttag	Underlined	Discordant	Absent
TRIM21	C92	ttttgtttttcttacacagactttctcatattctcttttccctttcttcttctctcccag	Underlined	Concordant	Absent
SHH	H140	gaggggtggcggttgcccaggctaacgtgtccgtcggtgggggtccccttgtcttcgcag	Underlined	Concordant	Absent
TRIM54	C126	aaggtattcctaggacccttcatgcttaaggtccacctccccctgcccactcctctctag	Underlined	Concordant	Absent
TRIM56	C21	ctagagggtgagctggtgaaggtgccttctcaactctgatcctgacgcctctgcctgcag	Underlined	Concordant	Distinct
MID2	C195	tgtgttatatccattttcctttggaaatgcctaatgactcttgctttgtattccttgcag	Underlined	Discordant	Absent
RUFY1	C648	ctacccactcatcaggggcttagacagaaagtggattctagaatgtcctttcctcttcag	Underlined	Discordant	Distinct
RUFY1	C672	gagggtgtgcggatggcttttccccgggtgtcctgtgaccgccttcttcccgtcctgtag	Underlined	Concordant	Absent
RNF144A	C20	acggagcaggtggatgccaggggtggggaggtctgaccttccgtgcttctctcgtttcag	Not predicted		Absent
RNF144A	C46	ggtttcttcagcattaaggaggtaaagatgtttatagacacttctctgtttttctttcag	Underlined	Discordant	Absent
RNF111	C942	gtttttcaaataaacacagactttactcagttgttcaataatgtcatctctactaataag	Underlined	Concordant	Distinct
RNF111	H965	ttaactacgtacaattatcataaaattaatttttgctttttgttttcttgccaataatag	Underlined	Concordant	Absent
GLO1	Q34	attaatgttggtaataaatggtaaaagtgaaagatgtttaatataaatatttttccatag	Underlined	Concordant	Absent
GLO1	E100	atagtatgaattagcctttcctgttgttaatgattcaggcttgttgttttttcattgcag	Underlined	Concordant	Absent
GLO1	H127	gacaccctgttataattatttcttccttctctctgcttttttcggggggtatcacgtaag	Underlined	Concordant	Absent
GLO1	E173	aacatttttatggtgttttcttttttagtcttttcaataatgaaaattttcattttacag	Underlined	Concordant	Absent
MARCHF8	C80	acagtgcacacaatccccttggctcttacctgaacactgaccacaggtctgtcattgcag	Not predicted		Absent
MARCHF8	C83	agtgtcagcttccctgtcatgggactgtccttggaatgacaggttttccttccaccatag	Underlined	Concordant	Absent
CXXC5	C263	tggcgatgttgaagggggaggtgttcactgctgccctgaccctgtatcctcttgtgacag	Underlined	Concordant	Absent
NR3C2	C603	tgcagcatgttaaatgtgcctttacggtgtagttatttaaatctcaatttctttccccag	Underlined	Discordant	Absent
NR3C2	C639	tattaatgttttgtactagtgtactctattttaacagttattttttattattttaatcag	Not predicted		Absent
CPSF3	H71	gccgaatgaattttaataaaatgtgcaggagattgtgatctcttttcctgtttctttcag	Underlined	Concordant	Distinct
CPSF3	H73	attacatggtatctgatggataataattttaagaattaatgcagcctctttctttttaag	Underlined	Concordant	Distinct
CPSF3	H158	caaaggctttttaaaaaatctgactcttaattgtttttgctggcatctttcaaaatttag	Underlined	Concordant	Absent
CPSF3	D179	ttcactagcaaaatgaagccttccccaaatcctaactttctagttttatctttttcacag	Underlined	Concordant	Distinct
CPSF3	H418	aggaccatgattaagctgaatgatgtttccatatattcttttaacatttattctatgtag	Underlined	Concordant	Absent
HGS	C166	ctgtgcctctggggctggtggggcgggaagcgtgtggtcctgactgctgcccctcctcag	Underlined	Concordant	Absent
HGS	C190	cgggtggcgcatcagggtcccccagtgcctgtgaccaggcccgcccgccccatcttacag	Underlined	Concordant	Absent
ING1	C356	ggccgtgtgggttgtcccggtgtcctgctcgcgagtgacgcctgtccttcttgcccccag	Underlined	Concordant	Absent
RBCK1	C199	tctgtgcccctcccttgcctcaccctgcccagtcgggctcacagcaccctctgctcccag	Underlined	Concordant	Absent
KDM5B	C312	tttagaaaatcaaataatagctcatgttcctttgttctgtacccacttttattgctacag	Underlined	Discordant	Absent
KDM5B	C692	tcttgggctggtggattatattatcctttggaggtctctctaaagtatactttattctag	Underlined	Concordant	Absent
KDM5B	C1487	attagttttagtaataggtgacccataggcgaaaattgaactttcctatcttccacccag	Underlined	Discordant	Absent
KDM5B	H1514	gcccaattttgaatccattttttcctctgaaaaccccatcttcctgctctttgtaaccag	Underlined	Discordant	Distinct
HAGH	H102	ggccagcaagccaggcctaggagtgtgacaggcctttgtccttccccggggccactgcag	Underlined	Concordant	Identical
HAGH	H158	ccccgggagatggctctccagggtgtctgggagcacacgcggtcgcctgctttgttgaag	Not predicted		Distinct
HAGH	D182	tcctgagtcctagccaccagcctcaagtggcccccacctcgtggctgtccttgtttccag	Underlined	Concordant	Absent
HAGH	D106	agctcagcaggcagccccctcagctcagcaggcagcccaggtctcctgtttgacttctag	Not predicted		Distinct
HAGH	H221	cctgaggactttcacaggtggtaacagccttccgagctcacctgtcacctctctcctcag	Underlined	Concordant	Absent
KDM5C	C707	gatggaggattttgctacctggttctggttatatataacgcataggttaaatgcccttag	Underlined	Concordant	Distinct
KDM5D	C317	tgcgataaggtgtcagggaacaagcagctaaattttttactttttttttttttttggtag	Underlined	Concordant	Absent
KDM4B	C235	tcctcgctgaccccggccggctgtggcccaggagactgacgtctgtcttttcggccctag	Underlined	Concordant	Absent
KDM4B	C307	gtgtgtggagccagccgtccaggtgtggcgcgagggctcagaccgtgtcccctgccgcag	Underlined	Concordant	Absent
KDM2A	C571	ctaccctatccagtcttaaagcaacctgatatatttgacctcactgctttctctttccag	Not predicted		Distinct
KDM2A	C620	aaactgaaatgataaagatctgagtcagttctcttggattctatctttgtcctcttgtag	Underlined	Concordant	Distinct
KDM2A	C672	attgttggataaaggaagcttgagagacaggcttttaaaaacatctctgtcttcctatag	Underlined	Concordant	Absent
CPEB1	C515	cgcctatcgagcctcctggtaagaagagccacttcatcatcttattttgcctttgtgcag	Underlined	Discordant	Identical
CPEB1	C537	agctcctgtgtctggtgctgacacaggcatggcatcctcctttttgttcccccaacccag	Underlined	Concordant	Absent
HERC2	C2708	ttctgttgaattaagtttaataaatgacctttcttaactcagttgctattttacaaatag	Underlined	Discordant	Identical
MMP16	H193	aacctgtactaagttagcttatacataacaatactgatgattatattttctaactttcag	Underlined	Concordant	Absent
MMP16	H246	cttttcaattctgtatttggatattagttacaaaaacttattttcttcttgttcacacag	Not predicted		Absent
ING3	C363	gagttattctcagttaacttctggatggtgagcaaataaaacttatactatttttttcag	Underlined	Concordant	Absent
ING3	H387	aatatactctcttgtcttcagaagtactgaaaacttgttttttgcaattttgctttctag	Underlined	Concordant	Absent
ING3	C376	attggtatctaggtgtttgttacatagtcataataaagacatttaattttttttaactag	Not predicted		Absent
ING5	C189	tccgtgccgcctcacttcccaccatggccttcagtggtgcctgtgccctgtcccctgcag	Underlined	Discordant	Absent
ING5	H213	ttgtgttttgcatacagaacatgaggcgtgttgactgcggtttctccctttactttgcag	Underlined	Concordant	Absent
ING5	C229	ggcaccctgcgcgctggcggaaatggcgcccagggcctcactgcgcctttcttgtcacag	Underlined	Concordant	Absent
ANAPC11	C23	cctaaacgttctagctctgcagactcaatttagccagtcgtcctgttccctccgccgcag	Underlined	Discordant	Absent
ANAPC11	H56	gtcacatgctctgtgtccagcctggtcatgcctgtccttttccccacctcccctccgtag	Underlined	Concordant	Identical
DNPEP	H104	ccctgtgtgccagctgagtaatgcaactcacacccctgtctttcctccccttctcctcag	Underlined	Concordant	Absent
DNPEP	D274	aaaagaaaggtgagtgggggtggagggttgaaggtcgggctgactgtcttacctctctag	Not predicted		Absent
DNPEP	E312	gggctgagttccagcagaagcaggttggagatgatgctctcatttccttccctgaaccag	Underlined	Discordant	Distinct
DNPEP	D356	ggcttccaagatcaggcccctaagcccagattcccagagtcaggactctactgtcgccag	Underlined	Discordant	Absent
DNPEP	H450	cctccttggctctgataagcacacactgcatgttgctcatgggtctcctgctctccctag	Underlined	Concordant	Absent
FANCL	C307	atgtacaacgaataagttagtgagacacatacgctttttataaatatttttcttttgaag	Underlined	Concordant	Absent
FANCL	C359	tggagtatctgtaatttgtaatcatgctgacgcttctcctttatcttttaaaatttgcag	Underlined	Concordant	Identical
FBXL19	C39	ggggtctcccaggccagggccccagtgggcccatctgaccctgccaccatccacctacag	Underlined	Concordant	Identical
FBXL19	C88	gaagggtctttcccctgttgttagctttcggggcccctgatgtcccctctcccccaacag	Underlined	Concordant	Absent
FBXL19	C145	ggatcaccctggctctgggcttcctggccaaccccccactcactgccctcctgcctacag	Underlined	Concordant	Absent
KMT2B	C966	gtgaggtagaagcctggtggctttgtggctccatcccctcctccctgcctgctgcaatag	Not predicted		Distinct
KMT2B	C1005	tcctctcttcccccagaccaccagtcccctaccctggtgacgtgctgctcccctccccag	Underlined	Concordant	Absent
KMT2B	C2655	gggtgaagcgagcctgtccgcggggacagagcacctgatctccccacctcatccctgcag	Underlined	Concordant	Absent
KMT2C	C344	atagtcagaaaaaatttaaattcttatacaacaatttcattgtttcactgttaattatag	Underlined	Discordant	Absent
KMT2C	H414	cttatgttacaaaacataagtttaaagataaggcatcattaatgctatcttattttttag	Underlined	Concordant	Absent
KMT2C	C435	agaactacaattacaaatgcataacaaactgtttttgtttttatttttcctggtgtttag	Underlined	Concordant	Absent
KMT2C	C1057	acagtaactgagtaactaagaaaataaaattgagacttttcggggggatttggatttcag	Underlined	Discordant	Distinct
KMT2C	H1111	ggtagcagttctcagtatattccattttttaaaaaaaatgtacaaatatggtctttttag	Underlined	Concordant	Absent
KMT2C	C4851	agtttttaaagctgcttctagctgttttacaatacagttttctgacatggtggcttgcag	Underlined	Discordant	Distinct
KMT2C	C4899	gcagaaacgctattgccttccttgctgtcctttcttaccctgtgtctttgccgtgggcag	Underlined	Concordant	Distinct
KMT2D	C1507	ggacttctgggtacttcgggtaggttgggtgctaaagctctgttttcctgctcctatcag	Underlined	Concordant	Absent
KMT2D	H1531	ttggccctgttgccagcctcgcattgcctgagcttatttcctccagtctctgttctccag	Underlined	Discordant	Absent
KMT2D	C5477	aggaatcaaaattgtcccaagttagttgcctgacatccctgactctgtcccactgcccag	Underlined	Discordant	Absent
KMT2D	C5525	ctctggcctcccctcttcctgtgggggactagcattgattctgccctcttctcttttcag	Underlined	Concordant	Absent
DCTD	H84	ttagtaaattcttcatgagctgcaaccaaagtttttctttctttccctttcaacccacag	Underlined	Discordant	Absent
LIN54	C525	taaattaattttagttactattaattgattaaatgtatatctttttttctatctgtacag	Not predicted		Distinct
LIN54	C537	tcagataattagttttccttaataatgactttttaccttatactgacttttacctttcag	Underlined	Discordant	Distinct
LIN54	C599	agtgtttaaatttcatctactgtgatttaactctaactgatatttgatctgttttgctag	Underlined	Discordant	Absent
LIN54	C620	ctacttatagtaatgtattttggttttgatttggaaacttttcttatgtaaatcttttag	Underlined	Discordant	Distinct
MMP14	H186	gaatgttgcccctctttatcctaacacaccccatcctctccccacgtggctggacctcag	Underlined	Concordant	Identical
MMP14	H239	aagcagggaggctgagggaagggactcaggctgctatcgtcactgtccccatccttccag	Underlined	Concordant	Identical
RASGRP1	H542	cttgctacctgcctccatgccccttatactcacatccttgccttggtcatctgccggcag	Underlined	Concordant	Absent
RASGRP1	C572	ttgtagcctcacaccagatggatgaatgacatgtggtgcattctgtctcttgtttcatag	Underlined	Concordant	Absent
RASGRP1	C575	gacacactggggaagagagaaaagtgaaagacttcttgacccaggatgtcttgtccacag	Underlined	Concordant	Absent
EP300	H347	atttattaagaaatagcacattatgactcctaccattaaatatattgttatatctctcag	Underlined	Concordant	Absent
EP300	C393	gctattattaatgtaaaaacattaacctgctcttgaaaaaatatgttttcttctctttag	Underlined	Concordant	Absent
PRKCG	C66	cagaggttgggggtccaggtacccctttctgcactgacctaggatccctgactcttccag	Underlined	Concordant	Absent
PRKCG	C69	ggggtctcccgctggactaatccatgcctccgtctgtgtctctatgattttcatctatag	Underlined	Concordant	Absent
FAAP20	C147	tgaaggggtttccagggcgggagccatcgctgggcaaggcccaacaactctgtgttgcag	Not predicted		Absent
FAAP20	H166	tgctctctgcggccagcatgccgcggaggtggccgagtgagtgtggcccctcccttgcag	Underlined	Concordant	Identical
PIAS2	C362	gttccctctgagctcattctcctttctgaaatagttttccttgtgtttcctgtcctgtag	Underlined	Discordant	Absent
CAD	H1471	cagctcacccttcctatttctgaatcttcctgtaatcttgctgcttccattttctcccag	Not predicted		Distinct
CAD	K1556	ccaggctagcctgtgtgggcatgggtgccagtgagccttacctctgtgtatcctctccag	Underlined	Concordant	Distinct
CAD	D1686	ctttgtgtagggcaaggcatatgggtggtgcctcttctggatcttcccattgttccccag	Not predicted		Distinct
CAD	C1613	gctctgatgagcacagtcagagattctgcacactccttcatcagttctttctgctcccag	Underlined	Concordant	Distinct
CAD	H1734	gagtgacttcctagacatggaggtgattggtcctgagggtaatggctttctttctcccag	Underlined	Concordant	Distinct
PIAS3	C343	gaagttttctgggatgaaatcagagtagggcctctgacaagagaacttgcttctcctcag	Underlined	Concordant	Absent
KDM2B	C613	cgggggtctggccgtgcctgcagtctccccatctgaccagtcgtgtctgttcccctgcag	Underlined	Concordant	Absent
KDM2B	C662	cccctgggggtccgtgctccccacccctgatgacttgtcttgttctccctggctcctcag	Underlined	Concordant	Absent
KDM2B	C719	ttgtgcccgtgggccatcttctccgcccgtccctcttctgagtcctggtgttccccgcag	Underlined	Concordant	Identical
RNF126	C29	gggggggtttgcaggtgatgccggcgtcaccgtgacccggcctcctgttctctcctgcag	Underlined	Concordant	Absent
RUNX1T1	C515	gactattgtcttaacagtgtattaacttgggatcttgctttcttctgccttctcctttag	Underlined	Concordant	Absent
RABIF	C94	ggtgttgatggaactgggccagttcaacttctgcgttctttatgttctttcccactgcag	Underlined	Discordant	Distinct
MORC2	C499	tgaatgtagggagagagagaggctggctcctaacatgatgtatcggtgtttgctttccag	Underlined	Concordant	Absent
MORC2	C502	cggattacagatagagttggtgggcgtggctgatatgtggggtttttttgctctctgcag	Underlined	Concordant	Identical
MORC2	C536	ggtccttgccgagcttggcgctctgtttgccacgacctctgtagtaccttgtctctacag	Not predicted		Distinct
ITK	H121	tggtagcccttgatagactgacctggaaataactcttctgttggtgccaacctgtttcag	Underlined	Concordant	Absent
RXRA	C135	gggggacatagggacaaacctggtgtacaccccgctgactgctgtggttgccccccccag	Underlined	Concordant	Absent
RXRA	C152	gggtgggctccctgccggggcggtgggtgctccccagccctgctctgccctgtcccgcag	Not predicted		Absent
SIAH2	C145	ggttgaagcaatagaagttttgagaaggcccaatggctcaatgcatttctttctttgcag	Underlined	Concordant	Absent
SMYD2	C74	aaatgtacagcttcacgtttctgtgtctgtcaccactacagtgccctttctgtttttaag	Underlined	Discordant	Absent
SMYD2	H86	ctcacactttattccagtgtatgtgctattttttaataatgtttttttcaatcttcccag	Underlined	Concordant	Absent
SMYD2	C209	ggaagctaaacagtctgcctatctcattttaaaaactgggttttctcttctgactgacag	Underlined	Discordant	Absent
SMYD2	C262	aatgacaaggattgagtttacctgtagcagactgaagctttatctttttggaccccgtag	Underlined	Concordant	Absent
POLH	C635	taggtcactattttaatcttctaaattgctaatcatcttatttctttactttctgtatag	Underlined	Concordant	Absent
TRIM31	C16	tctaactaattggcagaatctctgacctccactttctctgactcccttctcccttcctag	Underlined	Concordant	Absent
NSD2	C1016	tgcaagggtattcggaaggctctcatgtgtggaccaagacagcttactccttccctgcag	Underlined	Concordant	Distinct
NSD2	C1144	ccctttaaaaataacatgcgattgctaacacttgaccgaatatatcacttgaccttacag	Underlined	Concordant	Absent
NSD2	C1191	ttagcttttgaagagaaaggcaggtgtttccaatttggtgtctgtctcctcttctcccag	Underlined	Discordant	Distinct
SMYD3	C71	caactatgtactatgtttcccactcatttcttaatgcagaattaatttttttccccacag	Underlined	Discordant	Absent
SMYD3	H83	cagtataaatgaaagttaaattttaggtcacctatgttctccccactcttgttttaatag	Underlined	Concordant	Absent
SMYD3	C208	ttaaatttagttgactctacctgctgagctgtgacagtcttcccccctttttttttccag	Underlined	Concordant	Identical
SMYD3	C261	tttgttaaagaaatgagcacagcagatgtttcagcgcttccctctctctggcctgcacag	Underlined	Concordant	Absent
RNF165	C294	caccagccaccagctgagtctgccccaggtaatgaatactactctctctgcttctcatag	Underlined	Concordant	Absent
RNF165	H317	tgctccgctcagtgtccctcagctcttgccgggcctctgactctccctcctctcttccag	Underlined	Concordant	Identical
THRB	C107	agtgtctctttgacgttaacatattattttttaatattccttcttttatttccttcacag	Underlined	Concordant	Absent
THRB	C145	agaatcactgatttcaagaaaatatgaaactgttgtcttgggtctttgtttttcatatag	Underlined	Discordant	Absent
TRIM34	C15	tgcaattagaatgctttttatttgtaccattcttataccatcccctttcaatcttctcag	Not predicted		Absent
USP39	C136	tcatttgcgtgccttcctacatgtccatcctatttatttttttctgttttgtttccttag	Underlined	Concordant	Distinct
USP39	H155	acctgatctgtgtgttctagtatctgcccttctattacagcttttcacccttccctacag	Underlined	Discordant	Distinct
ST18	C816	gagagcataggactatcactgccttcttcctggctggtaatgtctctgctttctctctag	Underlined	Concordant	Absent
ST18	C893	tttaatttttataagaaatcatatacatttcatacattagtacaatttctattttcacag	Underlined	Concordant	Absent
YY1	C298	atgccagttgagtctacccactcctacaaatctgtctgtctctctttttcttttgataag	Underlined	Discordant	Absent
YY1	C303	ggttgaatcctttctaacagtttgcaatgtgaacttctaagctgctttctctgttttaag	Underlined	Concordant	Absent
YY1	C355	tgactcccagggtctggtcagagttgctgagtgggttgatctctggtctttccttgacag	Underlined	Concordant	Distinct
USP16	C24	ttaactgaagaaagtcatttttgaccttatatattccttgtctattatttgttttaatag	Underlined	Discordant	Absent
USP16	C116	ttgtctccccctttttagttgtcattttgtcatttttcatctctgatttttgggtcacag	Underlined	Discordant	Absent
USP16	C82	gcattctcccctcttgctgagtttttatggctttgaggtttatgattatgatttttttag	Not predicted		Absent
TRIM24	C829	attgcattagtgataaaattttttttaaagccagttaaatatattttttttctactacag	Underlined	Discordant	Absent
TRIM24	C867	gaaatagtgaagagaggaaatgatgcattaggaattcaaaagtacattgtcccctaacag	Underlined	Discordant	Identical
MORC3	C413	ctgatgaagtatttagagtccatatttctgtgttaatattttgttcttgttttgggacag	Underlined	Concordant	Absent
MORC3	C446	gttcacagtgtatgaataggcgctggtgacatgttattcctatgtgatttttctgaatag	Underlined	Concordant	Absent
MYLIP	C387	cgaataagggtgctgccaggctctttggtgttaaagtagatgttcaatcttgccttgcag	Underlined	Discordant	Identical
MYLIP	C418	gacacaggccccccaccgaggcttgcatgctaacagagactgttggcttttctttcccag	Underlined	Concordant	Identical
USP13	C211	agatgttaagttttaaaattatgccctggctgttctgactactctccaatggctttccag	Underlined	Concordant	Absent
XIAP	C63	caaaagtctgttgcttgtgtttcacattttggatttcctaatataatgttctctttttag	Underlined	Concordant	Absent
XIAP	C300	gaatatttttgtgtaagcttctaattgcacaaatacatatattcctgtgtgttttcgtag	Underlined	Concordant	Absent
XIAP	C327	atctttgcttatacttcactaatttatcagctactaaagtttaatcttttaattgtttag	Underlined	Concordant	Absent
XIAP	C450	caatgaatttaaacaactaagagagtctaaaactagcataattattttctctttttgcag	Underlined	Discordant	Absent
SYVN1	C291	ggtcctgggtccctctgcttccagctctggacctgatacagcccctgtcatcctaaccag	Underlined	Concordant	Absent
SYVN1	C315	caggccccagaaggcaggcccctagggacctgctgacctctgcctggccttgacccgcag	Underlined	Concordant	Absent
TUT7	C1347	agttttgtgttccgatctcacgtgaatagttcaggcttttatatatttatgttcttctag	Underlined	Discordant	Absent
TRIM32	C20	ttgagtgaatttatttatatagtcagaggaaaatgaataatggtttctttttctctttag	Underlined	Concordant	Absent
USP5	C199	tctgccactccctcaaatccccgacccacatttctgctgattctcttctctgtgggttag	Underlined	Concordant	Identical
PRDM9	C205	gctcttatatcaaggaacatgcattacaactttcctaatctctgcttccctcacttccag	Underlined	Concordant	Absent
PRDM9	C390	cttcatatgtggtaaggcctgaacaaaacatctaccctgaccaaaaacttcctctttcag	Not predicted		Absent
TRIM33	C890	catatggcatacaataaagattaaatgattcttcaagaatttgtcatcgttttgttttag	Underlined	Concordant	Absent
TRIM33	C928	gcttctctagagcaggctttcttataattacgtggactaattgcctatttccctgtctag	Underlined	Concordant	Absent
ZMYND11	C258	atatagtttaatgtgtatgtatattttatgtaggctaaagtagtttcttttctttttcag	Underlined	Concordant	Absent
ZMYND11	H281	ggtacacttgcatttaatactttaaaagtaatataacaaggtaaaacatttaatttccag	Underlined	Discordant	Absent
ZMYND11	C563	aaccagtcgcttacacatccacacccaagtctaaagactgccccgatttcttacctgcag	Not predicted		Absent
ZZZ3	C823	aaataaaaaagatcgtggaacagtataacttaatacattttctctctgaatctgttatag	Underlined	Concordant	Absent
ZZZ3	H863	atacacagactaaaatgcatccactaccatgtaatgatgtgtgtctttttttctttacag	Underlined	Concordant	Identical
ZCWPW1	C259	tggattaaagaaggaagagcatatttttaagtctcttatttcatttttttcctctcacag	Underlined	Discordant	Absent
ZCWPW1	C296	tccagctctttctcttaaagagtctcttcctgtcccttcattccttctctctttcagcag	Underlined	Concordant	Identical
STAMBP	H335	agtggagcagggttgcatgagcaccagggaattgtgaccagctgttttctcctttggcag	Underlined	Concordant	Identical
STAMBP	H337	ataaggagggattaccatatatcctcgctaagagtcctctgactctttttctctcctcag	Underlined	Concordant	Absent
STAMBP	C390	tatgtttgggatggagggacacctttgcttgactcttagcctgccttttttaaatttcag	Underlined	Concordant	Distinct
OPTN	C555	gtgaaacaaacacaactgcctgcaaaatggaactaatggaattatcatacttattcccag	Underlined	Concordant	Absent
TET3	C57	gacacgtgaaagttgtccctgagccccgagtgatgcgcttcccctttctgtctttttcag	Underlined	Concordant	Absent
TCEA1	C263	gcattcaggatatatatagaaggtgtctataactgagtggtattgccccctacctcatag	Underlined	Discordant	Absent
TCEA1	C291	atttgggttgggttttttaatagtactgcaaaaagtacatttaatttaattttgctgcag	Underlined	Concordant	Absent
TRIM39	C29	aaaaagaaaaaacctccaattaatatttttattttctctgtcctcttccccactcccaag	Underlined	Concordant	Absent
ZFYVE16	C753	tatgtttaataatttttatttgatttaagtctcccgaataacactgtttctctatttcag	Underlined	Concordant	Absent
ZFYVE16	C777	cctctagtaggtgtaagtattcttgaaacaaagacaaatttgatattttattctttatag	Underlined	Concordant	Absent
ZBED1	C47	cagggctcccgtgcgtgcctgggtcccttctcatgctgtgtttgtcttggcccttctcag	Underlined	Concordant	Absent
NSMCE2	C185	aacagctactggaagttgatcattatcattcctgaaagcccaacatctccttgattacag	Underlined	Discordant	Distinct
NSMCE2	C210	aaagaagtttctgcttaaggcagtaaaggggactgacttgatgttctttctttctcacag	Underlined	Concordant	Absent
RAD18	C25	tgacaggacttccaattttgatgtctttctgatatgtatatatgcatatttgcatttcag	Not predicted		Distinct
RAD18	C46	catattcctgtattattaatatagcttaattaacattatgttgcactttgtgttttgcag	Underlined	Concordant	Absent
RAD18	C204	acatacttttgccccttctacaattaataaagtctctctttttctttttaaaaaatacag	Underlined	Discordant	Absent
APOBEC2	E60	ctggttctagaaacaagaacttatcattctttcctgtccttttgtctccttgacctacag	Underlined	Concordant	Absent
BMX	H121	tgtttctcctcttggatcaacgtttgctaacgtcttgttttcttcctgtctgctcctcag	Underlined	Concordant	Absent
APOBEC3C	H66	ccctgcactcctcctgctcctggtctgagctcccctgtcctcctcctcctccttcgccag	Underlined	Concordant	Absent
APOBEC3A	H70	ggtccaggcgctccctccctgttcaccacacatcacctcacactctgtttccttttctag	Underlined	Concordant	Distinct
BIRC3	C66	tgtgttccatccatgagtcgtttgagttttaaaactgtctttttgtttgtttttgaacag	Underlined	Concordant	Absent
BIRC3	C292	tatacattttagtgggcaaattatgtgtattcataagttttggtctaaaattaattttag	Not predicted		Absent
BIRC3	C319	ttacattttcatttcacttgtataaataatccctcaaattttattttctttacattttag	Underlined	Discordant	Absent
BIRC3	C557	tcttagtttttcactgaagaagcaaactgccttttattaaaaattctttcctctttctag	Underlined	Discordant	Absent
ACER3	H81	ggtttatatgtgtgtattcttaaaacattattttcctttgcctccttcaaatttatacag	Underlined	Concordant	Absent
MYCBP2	C4431	cctgccaagtctccgtccccctccatcctccccttccctctgactcttctcttttcccag	Underlined	Concordant	Absent
MYCBP2	H4448	attaccctttttttttaatgaagtggaaacaatttcactaaagttattttttgttattag	Underlined	Concordant	Absent
MYCBP2	H4590	cctgcccagaccctgctccacccactgaccctgctgacatgggtgtgtcctcccttccag	Underlined	Discordant	Absent
MYCBP2	C4672	ttcataatacttttggtatagtttttattcttgaaattgtttaatttttgtcatttacag	Underlined	Discordant	Distinct
MYCBP2	C4638	actcttgaaaagtcataaattccattcctatgatgtaatgttatctgccttcatcattag	Underlined	Concordant	Absent
MYCBP2	H4658	taagtacttttgttttttctctctaatcctctcccatcccctcctctctttctcttaaag	Underlined	Concordant	Absent
MIB1	C112	caaaatacaacagcttcctttcttgcaaacaggaaatattctatttcttatatcttttag	Not predicted		Absent
MIB1	H122	gcagattcctttttcctagcacacgaaaaaggaaatatgtgttttcttggtatctttcag	Not predicted		Absent
ARIH1	C236	taaaatacttgtttacgtactacaattaattggaaacctatggatctttatatcttgtag	Underlined	Concordant	Absent
POLA1	C1315	ttgctcttgtctgtgttctcacccttagtgaacaggagacatttgcacttgctctttcag	Underlined	Discordant	Absent
BTK	H143	tccctattctaactcagcattattggtgcttcttatatgacttccctctcattttatcag	Underlined	Concordant	Distinct
BIRC2	C86	aaataaattagtgttgattagtgtagattaaattaacatttcctatttgctttttcacag	Underlined	Concordant	Absent
BIRC2	C574	aatcaggaagtagtaagtaggtatttccattttaaaaataaaatgtttattttcttacag	Underlined	Concordant	Absent
AICDA	C87	ctccctgtctctcttcattccatcctacctgtctctctttcccacctgttatcatggcag	Underlined	Concordant	Absent
DEAF1	H536	cctagggaagtcatgatggcctgaggccttgttccttccctcttctgtccctgactccag	Underlined	Concordant	Absent
DNAJA3	C275	gaataagagcactctttatttctctgttggatcagccatttccttttctcctctccttag	Underlined	Discordant	Identical
EEA1	C1402	tcttttgtcatcatgacagggagttgagtagacattgtatgtttttcttcattgtttcag	Underlined	Discordant	Absent
RPL37	R21	caattgctgatgcccgcctcagtgattaaacattgatgttggtgttgtattattttgcag	Underlined	Discordant	Absent
CXXC4	C139	catgacacgatttttagaaacaacttatatggacactgagcagctgacttctccttacag	Underlined	Concordant	Distinct
CXXC4	C172	gcttttttttcttttaattgcctcaagttctcaaatgactctacttcttcgtttgtacag	Underlined	Concordant	Identical
ZCWPW2	C38	aattgcaagcaggtggggattgtgtgggacccatcctgaccccattttgcctctctgcag	Underlined	Concordant	Absent
ZCWPW2	C71	tggggtggggctccagagttagcagaggggctgctactaaagccgtctcatttcttgcag	Underlined	Concordant	Absent
ZNHIT2	C10	tggaaatgttgtgtctgctaacacatgataacgttctcatttttcttttcctttttttag	Underlined	Concordant	Absent
CZIB	C36	tcttaagtcactcttggttcaggctcaaagacttaacaacttctctgttctgttttccag	Underlined	Discordant	Absent
CZIB	C67	gctgatggcgaggaatgatgggaatttctcttccctccttgagagtatctttccttccag	Underlined	Discordant	Identical
TRIM66	C1011	gacaattttaataatgtatttgatcgaaaacatgtattttactttacattctcatttcag	Underlined	Concordant	Absent
ZSWIM2	H267	tcttggtttagctctgtgtttccctccatgaccctctttccctcaactgtttctcactag	Underlined	Concordant	Identical
ZFAND3	H190	aagggagaagaatagatgtctgtataaaagttgcttatctgagcttgttttcacgtgcag	Underlined	Discordant	Identical
ZBTB33	C499	aatcaagacaggcactaacttgggcacttctccttcttcctccccatctccccgaattag	Underlined	Concordant	Absent
ZBTB33	H573	ctgtaattttttagactttgtgattttttacttataaaataatttttttctttcttacag	Underlined	Discordant	Absent
ZBTB38	H1032	cctttttctcagcatcatattaaccccctgagtattaattggcttcacttgtctttgtag	Underlined	Concordant	Identical
ZBTB38	H1116	tgattgtcctcattttagtagttcctttttctccctctccccctcctttgttttgaacag	Underlined	Discordant	Distinct
Zfp57	H190	agagccatttggatcataaactttcatggttgttcaaactctgacatcttttctttttag	Underlined	Concordant	Absent
ZNF268	C418	tttgaatgtgtttcattgtatgtgtcacaatttaaacaagttttcctttttgttttgtag	Underlined	Concordant	Absent
ZNF268	H434	ctggctttcctgcaaacccagtcttgtaatcattttgccaacattaaaaatgtgttccag	Underlined	Concordant	Absent
ZNF268	H798	tggtggtggggagagcagtaggtacatgcagggcagtcctcatcccctcccctgttgtag	Underlined	Concordant	Absent
ZFP28	C425	taaattaagatattgcaagaattaaaacatgactttaatattatatgtattttttcttag	Underlined	Discordant	Absent
ZFP28	C622	gtttatgaaatggtaaatttattttactaaaatctttgctttcctccttctcccccttag	Underlined	Concordant	Absent
ZFP28	H723	aattacataattttttgtattctcttttagtaaatcacatttctttcccttctaatttag	Underlined	Discordant	Absent
ZNF347	C403	caattttaaagagtaattgttatttataataatctttaaatttatttctttgattttcag	Not predicted		Absent
ZNF347	C599	agagcaaaacatctggagtaagttgcctcaggaaggtcttattggctgttggctttgcag	Underlined	Discordant	Absent
ZNF347	C658	gaggagccaggggaacttttcactgcaatatctgtagtaattttacattttgtcttttag	Underlined	Concordant	Absent
OSR2	C174	cagaaggagcagccttggattatagtcacggtctctccctctcttccctgccatttttag	Underlined	Concordant	Distinct
OSR2	H222	aaaagtaactcttcaccatggggcaaagttatttcaatgaaaccttatattgattttcag	Underlined	Discordant	Absent
PRDM4	C377	gtggtaatttagcctgcttgaactaaacccatttgtattgctcaaatttgccatctacag	Underlined	Concordant	Distinct
ZSCAN16	C238	aggctgtttgcttctcaaacatagaataggacccgtttgtgtactgtttgtttgttacag	Underlined	Discordant	Absent
ZNF423	C932	tccttgtttctcggcagccctgggaattgcctctaatatcctctctgccttctcttgcag	Underlined	Concordant	Absent
ZBTB24	C379	gtgagcattccagttctttataattttttacatgttttagtgttttggtttttttggcag	Underlined	Discordant	Identical
ZBTB24	C407	actgaagaaaaggcagggagagcatgtatgcactgacactttttttattgttgcgacaag	Not predicted		Absent
ZBTB24	C435	tgtatattgttaaatgtttttttgttttgggttttttgtttttgtttttgttttttttag	Underlined	Concordant	Absent
ZNF462	C1894	gcatgattggatattttaattatcttttgctttgtcactttccttatgctttttctttag	Underlined	Discordant	Absent
ZNF512	C171	atgctttttgtttctggagaatactgcagattacaaagtgtttctttctctcctttgtag	Underlined	Concordant	Identical
ZNF512	C199	ttcatgacattctgtttctctgtggaacaacctagcactgagcagtatttttccttctag	Not predicted		Absent
ZNF512B	C512	ctggcgtctgggccacccagcagcccccacaagccttcgaggcccctgccttacccacag	Not predicted		Absent
ZNF512B	C542	ggcgctgggagggaggcgccctggccccaggcaggcttctcacatgtgggccatctgcag	Not predicted		Absent
ZNF593	H79	gataggtgcacttgggagactatcacctcctcactctccttctcacttccattcctacag	Underlined	Concordant	Identical
ZNF692	C330	ggagggaggcagagaagggcaggcaggagtcatgctgctcctttccattcttctcctcag	Underlined	Concordant	Identical
ZNF692	H348	tccgtggaaggtggctatccttttgcctcttctctccctaccacccacttccttctctag	Not predicted		Absent
ZFP91	C374	taagggaaaatatttacagggtatctaaatagaacactaaccacagtattttcttcatag	Underlined	Concordant	Absent
RC3H1	C14	tttcaacagtttaattgaaaagaaagacactcaatttttttcctttttctttattttcag	Underlined	Concordant	Absent
RC3H1	E277	tcatataaagcataaactcatttttttgacttcattatgagattatttgtgtcttattag	Underlined	Discordant	Absent
ZC3H4	C425	acagaagtaagcaagagcttcccacgccaccaccttatgtttttgttgcttctcttctag	Underlined	Concordant	Absent
ZC3H4	C448	ctgtggtgggggaggggggcgttctgtgagatgaagcatttaccttaatttgccatgaac	Not predicted		Distinct	U12/U2
ZC3H7A	C907	aattgagtctggatctcacatcaggtgactaatgggacatgtgtctttgctgcacattag	Underlined	Concordant	Absent
ZGPAT	C180	gccctcaggctgtggggtcggtcccgagacgcggggctcagctggcttctcttcttgcag	Underlined	Concordant	Identical
ZGPAT	H198	gggttggtttgcccctggtggcccatgtctgagccctgccccttacggctctgtctgcag	Underlined	Concordant	Absent
ZDHHC20	H141	atgtcaaattagttaagtttgtacatccttcagcatcttccttttacttctttcatgtag	Underlined	Concordant	Absent
ZDHHC20	H155	agaagttagaattagaagaatttttctgcatggattttcttatgcttgtttgtttcctag	Underlined	Concordant	Absent
DBF4	C296	tttttaaagttattccttaggttcagcagttaattctttaccatgtatgtctgtcatcag	Underlined	Concordant	Identical
DBF4	H309	aaaaggcatctcttgattttaaatacaattttttgatacatgtttttaattttgttttag	Underlined	Concordant	Absent
ZFAND5	C154	tttgacttaaaaatgttagccagtgaatgcttgacaaatttgtgtttttgtccttttcag	Not predicted		Identical
DDX59	C108	actttatatgtgaactttattaatggtacaataaatctcattatataatttccttaacag	Underlined	Discordant	Absent
ASH2L	C117	taaaataaagtaaaatacattcaagtcaactgatttgagtctcgaactgctctgacacag	Underlined	Concordant	Absent
ASH2L	C147	agaaaaagaagtgtgtgtgttcacaagttcactaattcgtataatttggctcttcggcag	Underlined	Concordant	Absent
BAZ1B	C1187	gttctctctcagtgtctttggtcagtgtagtaatgctggcctggtttggtctctgtttag	Underlined	Discordant	Absent
BAZ1B	H1210	tacagctcattgactgctgctgtgctcccaacaatgctattcacatttatctctctgcag	Underlined	Concordant	Identical
BAZ2A	C1679	ggggtcactggcaggtagaggctggagagctcattctgcctcctcacaaccttggtccag	Underlined	Concordant	Absent
BAZ2B	C1934	tcccaataactattattcatggcagagcgttaattttaaatgatttttcatgtattatag	Underlined	Discordant	Absent
BPTF	C2870	ccagatcacacatttacatgactctaatgatagtcttgtattgtctttaattgataacag	Underlined	Concordant	Absent
BPTF	H2893	tattataagtaacatcatcccatgtgttttgaactcacatttccatttcggatcttgcag	Underlined	Discordant	Distinct
BRPF1	C276	tcatctttaagggagggaaatctcaaccatgtgatgctgagttccctgtttgtaccgtag	Underlined	Discordant	Absent
CHD5	C419	gtcgggcctggtggagcggggaccccgcccagggtgcctccacctggcctcctcccccag	Not predicted		Absent
DPF2	C211	gagtctaactcctcaggcccagctaccaaaataagggtgtctctttgctcttcttggcag	Underlined	Discordant	Absent
DPF2	C214	gatggggacatggcactcttgtatcctaacacctttctctgcaatcttcttcccactcag	Underlined	Concordant	Absent
DPF2	C273	atgggtgttgagtggctcagggacccccatgggtgtcatcaaaactctttctctctgtag	Not predicted		Identical
DPF2	H303	gagctcctctcttccccccgcatttccgactgtctgtctcactcacttcccccactacag	Underlined	Discordant	Distinct
DPF2	H353	tagtggcctgaggcacatcagttattcagtccccatcctcttccctcttgcctacttcag	Underlined	Discordant	Identical
DPF3	C262	agaaggggcagttgaaactcatgtaagcctgaaattggaatgttttaaatgttcccacag	Underlined	Discordant	Absent
DPF3	H292	gtgttgaggggtggcagttcatactttggccctaatgctgttgtttctggcttcctccag	Underlined	Concordant	Absent
DPF3	H342	agacattggccccgaataatggaatctctcctcctctgtgcttactctgtgttccaccag	Underlined	Discordant	Absent
KDM7A	C66	tatagttaagcgaagattttcaacttacttacatactgattttggtttcctttgtcttag	Underlined	Concordant	Absent
NSD1	C1895	ggacgtgaattgtcttctgctgacttgttttatgcggtgtactttgtgttacttttccag	Underlined	Concordant	Distinct
NSD1	C2023	attttaatccacagcagaggtctcaggaagtctgatgtgtagcttcttttggaattctag	Underlined	Concordant	Identical
NSD1	C2070	aatacagaaataatgtaattaaaaccatagatattaatattttcacggtctcttatgcag	Underlined	Concordant	Absent
PHF1	C90	ggcctagaggggcagaaagagacttaaaggcaggccctgtgacactgtgttctctcacag	Underlined	Concordant	Absent
PHF1	H115	cctgtcccaataccaagcacacacaggtatgcaataagtggtctactattatcactgcag	Underlined	Concordant	Distinct
PHF1	C189	ctcccaagccttttcctctccccacccctctgaagccacccacctgtcctgtctctgcag	Underlined	Concordant	Absent
PHF1	H212	tttgggacagttatggggaagggggtttctggaggccagaagtcctgtgttccccctcag	Underlined	Discordant	Absent
PHF1	C234	tccaggggatggcacagttttcctgtgtaagtgtgtttgctccctcttgcccatgtccag	Underlined	Concordant	Absent
PHF2	C34	tggaaagtgcttgagggggtgctgaatgcctaggtaatggtctatttcgtctcgtttcag	Underlined	Concordant	Absent
PHF5A	C46	ggcaggagatagcagaggactgaagaacttgtgagcatgactccattctcttccttacag	Underlined	Concordant	Identical
PHF5A	C23	ttctcctctttctcaaaacctttattctaattgtactttttaccatctttcatcttgcag	Underlined	Concordant	Identical
PHF8	C44	gtgcaagggggtggggggcgggggctgattcactctgtaaaaagtgttatttgtgcctag	Underlined	Discordant	Absent
PHF8	C70	gttctagacctcataaaaaataaaatttccataaaccttggctgtttttctctttttcag	Underlined	Concordant	Absent
PHF21A	C491	gttaacattaaaattttaccttttttgtcctttttcttacctttcctctcaactttatag	Underlined	Discordant	Absent
INTS12	C161	gtgacttaaagtttattctaccacattactttatcattttctgatgcctgctttttatag	Underlined	Concordant	Absent
INTS12	H186	ataactttaaattatggcatttaaaaaagtagtgtaatgtttaatggtatgttttcttag	Underlined	Concordant	Absent
PHF24	C133	ccttggaatcttgctgcctacatttacacatccctgtttcctcctgccatctttctgcag	Underlined	Concordant	Absent
SHPRH	C661	ggagtttaatttcagaaatgcaactagttgcaatcaattaattaaatatttttttcatag	Underlined	Discordant	Identical
SP140	C693	agggttggccttcctgaatcttgcggttcccagtgacgtggacactgttttatcttctag	Underlined	Concordant	Identical
SP140	C730	caggaacggtggccatttccaagctccctgccctctgctcacccatgtccaatctctcag	Underlined	Concordant	Distinct
TAF3	C868	ctctttttgttttttttcccattccctccatttttgccgcttccgctttgcaaacatcag	Not predicted		Absent
NSD3	C1098	gttcacattgccagatgacttacctgctgcctctctctcgcttgcgattttgttttctag	Underlined	Discordant	Distinct
NSD3	C1226	ttggatgtttctgggagagacttaatttatgtaaaaggtacttttcttttctttctgaag	Underlined	Concordant	Absent
NSD3	C1273	gtgagagcttttctcttccccatgactcgagtttgaataattatttctcctgtgtttcag	Underlined	Concordant	Distinct
NSD3	C1324	gtgtccagcttcatgcactgtctgtgatgtttgaaactatgatcctttctttcctgccag	Underlined	Discordant	Absent
RBM5	C187	ctgggaaaatggacacatgttcctcacaatgggaataactaattacttcttttcttacag	Underlined	Concordant	Absent
RBM5	C190	tgttactagaaagcctggcctaatgtgagaaataattacagataaaactttttttttcag	Underlined	Discordant	Absent
YAF2	C25	gcaccgggcgcggcctgctggtgaccccgcgccgcgtcgtgtccgggttgtgtcctgcag	Underlined	Concordant	Absent
ZRANB3	C965	caattactatttagcctaatcattcattagttacctattcagtgtttttatcaattgtag	Underlined	Discordant	Absent
ZRANB3	C1041	accaacaaacacttcttgcagtatatgttgaaaattgctgatcttgtattcttattgcag	Underlined	Concordant	Absent
BARD1	C71	ggtgtgagatgtttatctaacaatgactcaaatcttgattgttttaatttcttcaaacag	Underlined	Concordant	Absent
BARD1	C74	ttttggaattaaattctgctgaatgggttgcttttttttttttttttaattattttaaag	Underlined	Concordant	Absent
CNOT4	C14	aattgttgactgtgccatttttccagtagtaaacaatgtattttgtttcttctcatgcag	Underlined	Discordant	Absent
NSMCE1	C191	gaggtggtgaatggggagagggcctggctgagggtggccacctcctgtgtgtccctgcag	Underlined	Concordant	Absent
NSMCE1	H212	aggtttgcagaacatggaggtgtgcaccagctccgccgtcattggcctttcctgtttcag	Underlined	Concordant	Identical
RNF2	C51	ttgagcttgtccataataaaaaattaagtagcttttaattttaaagtgactcttttacag	Underlined	Discordant	Absent
RNF2	C87	ttgtctttagcccaaagatactagcattgtttacatttgctttcccctccttttatttag	Underlined	Concordant	Absent
RNF8	C403	tgtcccattttgcatttttgttggttctctgaatgacaggtaggattgtgtgtcttgcag	Underlined	Concordant	Absent
RNF8	C423	aagcatcctgagaaagtaagcatgaaagttctgatatgtgtgtccacattcctactgtag	Underlined	Concordant	Absent
TRIM69	C41	ctggagtgttaaaatgggcaacaagaaagataaactcattttagctgttcttttctaaag	Underlined	Concordant	Absent
RNF38	C463	agtcataacaatagaaaaccatctggttttgtggttaaatgatctttttgctttttttag	Underlined	Concordant	Absent
AMFR	C341	gtgtttagtgtgcgtgtggaactgactgaggttcctgctgggcttgttttgtttccacag	Underlined	Concordant	Absent
AMFR	C364	caaagtatgctaaggaacaatcaaggatgctgacgtatcttcttttggactttttggtag	Underlined	Concordant	Distinct
TRIM23	C31	ctaaaatatgtatgcttttaaaattgtttaaagagcacatccttccttttcaaatattag	Underlined	Discordant	Absent
RNF123	C1254	acggacatccacatagccaggcatccaactccagcccacccttcactctcctccctgcag	Underlined	Concordant	Absent
DTX1	C411	gctgacccagtaggtgccctgccctccccagtcctcagtctcccctgctgccacctgcag	Underlined	Concordant	Absent
DTX1	C468	agggaacggagtggggtttgggggggtgctgggaactcactgccagcctcccctgcccag	Underlined	Concordant	Absent
RNF141	C155	aaaagtataaagcataatgacagagaatataattgtttcagctcagttttcacattgcag	Underlined	Discordant	Absent
RNF141	C188	ataaaatcctgtttttaaaaaagaagaaagcaaactgttttgttttgacttctctaatag	Underlined	Discordant	Absent
PCGF5	C18	tacattatgaggaatttgacgcttttttctctcatctttttgaaatgattttggaaacag	Not predicted		Absent
PCGF5	C39	tttaacattaaatgagcgttcatatgatgcgttttaacctaacatcttctttcttcttag	Underlined	Concordant	Absent
CBLL1	C109	gtgtagatacaatctttagaattgtgtaagaaggtaattttaattatatcatttcaacag	Underlined	Discordant	Absent
CBLL1	C130	tatattttaaaaatattataagttctaatatgcttaactgtaatatgtctttgtttacag	Underlined	Discordant	Absent
CHFR	C428	accggccctacctgagaggcttggggcctgcacacagctcggccctgtgcttccttgcag	Not predicted		Absent
CHFR	C476	aacctgctgtctttctgccctgggtcccacgtgctccggctgaatgtgcgtgtgcttcag	Underlined	Concordant	Absent
CHFR	C518	aattgtgttggagacagccctcagcgctgagtgcgtgtaacgagtgtcctctctccacag	Underlined	Concordant	Absent
CHFR	C601	agtccgtgcgctgctgttgggaagatggtgttgctgggtaactggctgtgtttcttccag	Underlined	Concordant	Absent
CHFR	C635	ggtagctgagtgggtgcgtgcaatacatctcatagatgcgtaccccttctctttttccag	Underlined	Concordant	Absent
CHFR	H655	aatttatttgattgcctctccaatgctctcttgtgtaatttggccattttctccctgcag	Underlined	Concordant	Absent
TRIM37	C15	ccttttactcttgattcagtagcctaaactggtggaccttacatcttttactgttttcag	Underlined	Concordant	Absent
TRIM37	C51	gtaatatatatatatagtaatgatgttttctaatcgatatctaatcttttgcccccttag	Underlined	Discordant	Absent
CA2	H94	atatatgtgtatgcagatacatacatatatgttacatatatatatatgttttaattttag	Not predicted		Absent
CA2	H119	aaaatctgtcagctttgattatgtaaatcactcactgtggctttgtctcttcggccttag	Underlined	Concordant	Absent
CA2	T198	ctaccttcctcctactctgtcaatgtgatagtttgaagctgcgtatttgccttgttctag	Underlined	Concordant	Absent
CPB1	H176	gttaacccctgaatgtcctatgatgaatcatggtttcccttttccttttgtttgcaatag	Underlined	Concordant	Absent
CPB1	N251	atgaaattaaaaccaacgcctctctattatatttgtcctaactatgtagtccactttcag	Underlined	Discordant	Absent
CPB1	H304	aacatccccacaagaacttcactaggtgatccttgccattaacatcatatgtttttccag	Underlined	Concordant	Absent
GATA1	E203	ggtggcccaaagtaaagctgagctgagcctagctccctcttctcctctccaccccaccag	Underlined	Concordant	Absent
GATA1	C258	gccccttacccccacttccacatccccagggcactgatctcacatcctgtcgtcccctag	Not predicted		Distinct
GATA1	D300	ggttgacacagagaggcaaaggtctggagttggggacacccgcagcctcctttttggcag	Underlined	Discordant	Absent
GRIA3	H436	ttatcttctcttagaaaaatgtataggagtaatccttttatcttgcttctggtcccaaag	Underlined	Concordant	Absent
LAP3	L202	ggcaggcagtcagcgttcttgagaggttgtttgacagtcactttatctttcttctgccag	Underlined	Concordant	Distinct
LAP3	R303	taaagtgattttggccatcttctttgctcttaatattgcacgttgtccatttccccatag	Underlined	Concordant	Absent
LAP3	K282	tctgttattttgaaataaaggtaacagtatatttactttttccctctttctaccctatag	Not predicted		Identical
LAP3	E366	tgtctagttttcatattctttacttgcgctgtcaccctttctgtttttgaccctctgcag	Underlined	Concordant	Distinct
MMP1	H168	cccttctggcttagcttacataagaaccacaaggaatctttgttgaattgtttctttcag	Not predicted		Absent
MMP1	H218	aaatgcctcaaaactgaatacctttcaaataattacaaattgatttattggcctttttag	Underlined	Discordant	Absent
MSRB2	C83	gtttcaactcctgccagtagtatgagaaatctgaacatgacatatctaatttactttcag	Underlined	Concordant	Absent
MSRB2	C139	ctcttggcatgttaatgacagtgtcattagcagctgtagtatcgtttatgtcttccacag	Underlined	Discordant	Absent
MSRB2	C142	ggttttacataaagagctttgtttgcatttggagatgacagaggcttctgtcctttgcag	Underlined	Concordant	Absent
MYT1	C802	tcagcctggggggcaggtacacaccactctccggtctgacactctttttcctttgtccag	Underlined	Concordant	Absent
MYT1	C826	ctcctcctcctctgctctccctctttggcttaccccaatatcccatctcttctctttcag	Underlined	Concordant	Absent
MYT1	C846	ctctgggccggggctaaacgccttcacgggctcccgttccagttctgcttccctctgcag	Not predicted		Absent
MYT1	C870	cgggtgtgagaagctgcggttccagcactaaggtggccttttttcctctttcgaaatcag	Underlined	Concordant	Absent
NLN	H148	ggcttaatactgatttgacaagtcctgttgtgtggtgatagtttttttctccatctgcag	Underlined	Concordant	Absent
NLN	H183	gtttataatttacctgtgcactgtttcaaccgaaatggttttcatgctctttaatttcag	Underlined	Discordant	Absent
NLN	E187	cctggcaaaaaatgagtttctttttattgctaatgccctgtatttttatcttcctttcag	Underlined	Concordant	Absent
NLN	H497	ccagtgtagttgctagaggagaattttcctatgttgccaacgcgtgtttctggctcctag	Not predicted		Absent
NLN	E526	ttcattgcatatgtactttcattgagttctttaaaaaaattctctgtgtttgctttctag	Underlined	Discordant	Absent
NR5A1	C13	cgcggggaccccaggctgccggtctccgccggccctccctgacccgctgtccctccgcag	Not predicted		Absent
NR5A1	C49	gcgcggcaggggtgcggcagacgggcgctgcggggcctcgctgactctcagctcccgcag	Not predicted		Absent
PAM	H585	ttctgtcacatatgccttgagagtaaatgtgtaattaacacaaatatttttattttgcag	Underlined	Concordant	Identical
PAM	Y654	tgggtgtaagtcactaataaccatgaaaagtaggtaaggcttttgttcctttttaaaaag	Underlined	Concordant	Absent
PAM	H690	agagtcaaactttgggtgatttttaacattgtgtatctaaggcttttttttgttctgcag	Underlined	Concordant	Absent
PAM	H786	tttcatgaaggattcaagtaaaggctcaccactctaatgtgtagcttcttattttggcag	Underlined	Concordant	Absent
PRKCB	H102	gatgaaccgttggcatgctccactgacgctggctccttctgttgtttctcttggctccag	Underlined	Concordant	Absent
PRKCB	C135	atgtctgcagcccccagcctgggccagcctaagccacatcccctctctctgccctcacag	Underlined	Concordant	Absent
PTS	H48	agaagggggtttgaatgtgatacttgtgtcatgctgacttttttttttttttttggtcag	Underlined	Concordant	Absent
PTS	E133	acatgaaattttattgtttgcattttgaattttttttgtttttgtttttttttcttatag	Underlined	Concordant	Absent
RAG2	C419	tctaaatacgatgattatatgaagcgatctctaagtcattttattttataattctttcag	Underlined	Concordant	Absent
SOD1	H64	agaatgtatttgggaactttaattcataatttagcttttttttcttcttcttataaatag	Underlined	Concordant	Distinct
SOD1	H81	gaactaccttgatgtttagtggcatcagccctaatccatctgatgctttttcattattag	Underlined	Discordant	Identical
SOD1	K137	gttgggaggaggtagtgattacttgacagcccaaagttatcttcttaaaattttttacag	Underlined	Discordant	Identical
ZBTB32	C352	acagtgagttggcgctgggattcctggccctgccctcctttgccttctctgtccccacag	Underlined	Concordant	Absent
ZBTB32	C380	ttggccagctttcgccgccttcttccttccttcaccggcctccccttccgaccgctctag	Not predicted		Absent
ZNF346	C187	ctctcactgcagctctgtcaaaacgccttacaaatcctttccttgtggcctccaccttag	Underlined	Concordant	Absent
MMP10	H167	tggaacagggtaaaaagaaattctgaacacttatatttccattaatttgttccctatcag	Underlined	Discordant	Absent
MMP10	H217	gtatgtgtatttatggaagaaagagctggtgaattctgaacatttatgattttcatacag	Not predicted		Absent
SNRNP48	C58	ggtaattatttatttaaatattatgtacctattttctttgtttctgtttgatttttatag	Not predicted		Absent
RAF1	H139	tatttctattgaactttgatcttgtttaaacatttcatgttttttttaaatcctttctag	Underlined	Discordant	Absent
RAF1	C165	agttgtcttttgtcatcttttatttattcagcataatttacacctgtgttcttgttgtag	Underlined	Concordant	Distinct
MMP3	C92	aaatagatagctatagtaaaaattgtaagagtgacctaaaaactatacttattctgttag	Not predicted		Absent
MMP3	H218	cctgtgtaatgcacatgtatttaaaaaataagtaactattgttctcaatttcttaaatag	Underlined	Concordant	Absent
MMP3	H168	ggaaaaggctcaaaagggatccttgttacatatctttccaataaatttttttcctactag	Underlined	Concordant	Absent
MMP7	C87	ttctaagataaaagaatataataaacaagaactatagattaattactctcttttcaatag	Not predicted		Absent
MMP7	H214	atattacataatgtatgtagctatttttatcattactgtttgtcacttcttcggttgtag	Underlined	Discordant	Absent
MMP7	H163	taaaatgactggagaaaaaaaaaatcagtcactaagaacaatcactccattttctttcag	Underlined	Discordant	Absent
USP20	C8	tccccacctcctgccaacactggctgccattaacccgggattgcttgtgtcttctcatag	Underlined	Concordant	Absent
USP20	C83	aggttggggcacttgttaggctagagtgccctggaccttgttttggatatcaccctctag	Underlined	Concordant	Absent
USP20	C30	gctcagccccgcaacgggctcctcatgcctgctctttttctctcctctcaactcacacag	Not predicted		Absent
USP20	C53	actgtgttgacaccatccttttggcaagctccagtccactctccttccctctcttcccag	Underlined	Discordant	Absent
TRIM63	C122	ctggggagggggatgcagggacacaggacccccatgacttgtgactgttctccactgcag	Underlined	Discordant	Absent
MID1	C119	tgacacccccctatggttgacctccctgtgcctaatcaaatcttacattcttgtttccag	Underlined	Discordant	Absent
TRIM28	C117	gtgggggccataacctgggtgggaacttgtaacagtctcccacatccctgcttctcgaag	Underlined	Concordant	Distinct
TRIM28	C209	tgcttcctgagttgggggtggtgaagggcaaggtccagccttatgattcccactccccag	Underlined	Concordant	Absent
KMT2E	C121	tggtttatatcattgttgaaattaaataatattgtgctatatttgtgtttaattattcag	Underlined	Concordant	Absent
KMT2E	H143	aatcttaatttaaggatgacttaaataatattacatatgttctgcttttttttttttaag	Underlined	Concordant	Absent
KMT2E	Q177	catttaagacagatctgcttcatgtatttgataaataattatgctaattttttaatgtag	Underlined	Discordant	Absent
LACTB2	H77	aataatgctaatgtcaacgcagtgttccaattgtgtgattatcttccatttaattttcag	Underlined	Concordant	Absent
LACTB2	H145	aaatttcttctaagctcgagttcataattgttattattccttatttcttctttcaaccag	Underlined	Concordant	Absent
LACTB2	H199	ctgttgtacttagtatttttttatctgactgaagtaactcttataattattttaattcag	Underlined	Concordant	Absent
LACTB2	E118	tctcttaaaaggcttaattataaagtgtgaattaatatattttatatgttttatgactag	Underlined	Concordant	Absent
CDA	C65	aacacacgcaacaggaagtgtctctgccagacataccactggactctgctctcttctcag	Not predicted		Absent
CDA	C99	tagcaattgtcctcagtccttgggagagactaatttgagtttgattctttgcttccccag	Underlined	Concordant	Absent
CNDP1	H132	tgaattttctggaagaacaacacagcatttttgaaaatgtgattcctgatcattctgcag	Not predicted		Absent
CNDP1	D165	tttaactcacatggcagaggtgtccacacttctctgaacattcttctcccctttttaaag	Underlined	Concordant	Absent
CNDP1	E199	gggacacagccaaaccacatcaggcaacttgtgcaatttttttcttctgttgttacttag	Underlined	Discordant	Absent
CNDP1	H478	gagcttcctgggggtgttcttgtccttaccctattcaaatgccttcttttcctgtctcag	Underlined	Concordant	Absent
PML	C57	gccggtaggtgggggcttttgggacttctccaggcctcacctgcctctctggtcccccag	Underlined	Concordant	Absent
KMT2A	C1155	aattaaaaccaggtttgaattcagtactcccttggaactaatgccacatttctttaacag	Underlined	Concordant	Absent
KMT2A	C1194	tgtttcagtgcttttcttctaaatttaatttgtttcatggtttattcgttgttttcctag	Underlined	Concordant	Distinct
KMT2A	C3909	gttcttaaagctgagtttataagaaatgacaagttcttctcccttcttctgcatgtgcag	Underlined	Concordant	Identical
KAT7	C368	gtctaaaagcaaagataataaattctgatcctcctttgacttttgatttcttggcaatag	Underlined	Concordant	Absent
KAT7	C388	ttgaggagcagtcttgttgggaggctttggttccctgatgtgaatttcattgtcttgcag	Underlined	Concordant	Absent
RNF31	C356	ggtgagggatccaggcaccaggtgccacttcagcaggccatgtctgcttttccattacag	Not predicted		Identical
RNF31	C799	aggtaccctgagctttgaacagggaccctcccacccaccacctctgcatcctgtccccag	Not predicted		Absent
RNF31	C802	gaggggcaggggatggttccaggtcaggcctttgataactttatgctcttgcacttccag	Underlined	Concordant	Absent
RNF31	H836	gcaagaaaggccaggggatgggatagagctcccatgtgaagcctactttccctctggcag	Underlined	Concordant	Absent
RNF31	C699	gaggggaagggtccctggagtctgacagcacttcccccctccacctgaatcatattgcag	Underlined	Concordant	Distinct
RNF31	C722	cttccctagcctggcagctgtggcttctgaccccctcccctccaacccctcaccctccag	Underlined	Concordant	Identical
RNF31	C871	tcttcctgagggccttgagttgcagcggcagctccagccctgacctcttgtcctttgcag	Underlined	Concordant	Absent
RNF31	H926	ctgagaggccaggaccccaacagtctccaacttcctctctcccatctgggtttctgccag	Not predicted		Identical
RNF31	C969	ttctggagctttgtggtcattggcctcccaacagaggctcccttcttccctcacctttag	Underlined	Discordant	Absent
RNF31	H1001	tagacacactcagttaatattagccaacacaacaaatattctgctcccttttctccccag	Underlined	Discordant	Absent
TEC	H121	tgaaacattctgtagttgcttttgtatttcactattaattactatatctgtgaattacag	Underlined	Discordant	Absent
SPRTN	H111	tttatattttccaaagtgtcatacagactctaaaactaatttgaatattttatgttccag	Underlined	Concordant	Absent
SPRTN	C169	attgttttcttgcagttgttaacttgcttattgaatactaaaaattctgtctccactcag	Underlined	Discordant	Absent
TET1	C591	ttcaaataggggaatgcataggaaaaagactcacttcagtgtattctgttgttatttcag	Not predicted		Absent
ZCCHC4	C64	aacttgacgtagatgaccattacttgacactttttttttttttttctattctggaactag	Underlined	Discordant	Absent
ZCCHC4	C125	cattgtgtttacaacaataaacttaaaatatatttctttgtgttttattttgtcttgaag	Underlined	Discordant	Absent
ZCCHC4	C380	ttatctactctgtaaatctcaataaatgtatgcagctgatttctctgtcctttactctag	Underlined	Concordant	Distinct
ZCCHC4	H410	agaacttgatttttaataacaaattaattataatttaaaaattgtttttttttttggtag	Underlined	Discordant	Absent
ZCCHC4	H424	taataagatgaaaaattacgttacatgaacttcctttaaaacttaatttttattttacag	Underlined	Discordant	Absent
ZFYVE27	C350	gcaggtgagcgtgagagtcctgggatgggcgggggttgagctgctgcctctgtttctcag	Not predicted		Absent
ZFYVE27	C374	gctgagaactccaggtacctgagggtgagggacacatctgaccttggctcttgtctgcag	Underlined	Concordant	Absent
ZFYVE27	C402	ttggggccatgaaccaaagggcgcaaggaaatgtctcaccaagttcttcctccttttcag	Underlined	Concordant	Identical
USP33	C39	aatctttgcaggcattgtaagcatttattaatttttttgtgtgtgttacttttcttatag	Underlined	Discordant	Absent
USP33	C114	agtcttttcaagtatatgtaattttggttcctcttttccctctactgtgaaattatatag	Underlined	Concordant	Absent
USP33	C61	gtgaattgtatgtgtttgtgtcaatataaccaatgttgtctttttaatttctttttatag	Underlined	Concordant	Absent
USP33	C84	tataaatttacatgtatattataaagtaccttatttttcttcctatataattatttatag	Underlined	Concordant	Distinct
WDFY3	C3460	tcaagaaggagatcacagaagccttccgtgcagtgacctcctctgtcgtgtctcctgcag	Not predicted		Distinct
WDFY3	C3487	cggtgcccatgatcaagcatggagaagacctataattaattgacttttcctttcctttag	Underlined	Concordant	Absent
ZFAND2B	C100	ctggaaacccaaacagctaatcagagtctcagcagagacaaccttctcacttcacctcag	Underlined	Concordant	Absent
SORD	C45	cctcagagtgataggggttgttccctctctcactgtttttttcttcctttcttttatcag	Underlined	Concordant	Absent
IHH	H145	ctcggccggctcctccggctgatttcgctctggttgatttcgcgcacattcctctcccag	Underlined	Discordant	Absent
IHH	A197	gttgtgaccaggaggctgagctgcacagcagtaacaccttcatgtccctttctcccacag	Underlined	Concordant	Absent
NUP153	C728	attaatgctttgatttataaagcttctctaacgttgcactctctccttcgttcattgtag	Underlined	Concordant	Identical
NUP153	C857	ctgtaaattaaaattttcatgaaatctccccccactccccgtttttttttttttttttag	Underlined	Concordant	Distinct
DPYS	K159	ttgaaattatcatttaaattagagtaacatattgttgttatggttgctgcttccttttag	Not predicted		Absent
DPYS	D326	gtttcctcctaacatattctgtatactcaccccatcactctcgtgttttttcttttacag	Underlined	Concordant	Absent
DPYS	H248	atgatatctgtcattagtaaaccttccttgcacatatacacattcctgctgtctttttag	Underlined	Concordant	Absent
DNMT1	C353	ctcacgaggcggctgggagctgctctctgagtgccatcatctgtgttcctgctcccacag	Not predicted		Absent
DNMT1	C414	ctgcacgaagacccgccttcacggcttagctggtaagcatgtgctttgtttcctgtctag	Underlined	Concordant	Absent
DNMT1	C653	gtagagcatggcccacatcctctgtcccagtcctctgagatgctggaacctctcccgtag	Underlined	Concordant	Absent
DNMT1	C659	gattacaggcatgaaccactgtgcccagccctgatttgcctttttaatgccattttttag	Underlined	Concordant	Absent
DNMT1	C691	aacagccccggttggtcttacttagaaaaggggccttaggtataaccagtgacattgcag	Underlined	Concordant	Identical
DNMT1	H793	tggtcacatatctgctggccaagtcagaactttctccccatgcccgtcttctgattccag	Not predicted		Distinct
DNMT1	C893	tgctgcggccactgccggccacctcagggccttatgtttctgtccctttgtttccttcag	Underlined	Concordant	Absent
DNMT1	C1476	ccatggatgctcggatgctgctcacatgaggtgacagctgggccccccacactctttcag	Underlined	Concordant	Absent
DNMT1	C1485	actgtcccaagcctataccccatcccacaactgcagcctcatcactgtcctgtcttccag	Underlined	Concordant	Identical
COX5B	C91	tggcctaatggttcaattcttgttttttttgttttgttttgttttttgttttttcttcag	Not predicted		Absent
COX5B	C113	catgttgaaagtctccctttctaggttggatgaccataaaccaccttttttcccttttag	Underlined	Discordant	Absent
CXXC1	C169	agtggttccgtttcagccctgcctgggtccatgatttctgttctgggccccctcctgcag	Not predicted		Absent
CREBBP	C380	atgaatatgacttggaactctgagaggttaaagtatttttattattttgctttattttag	Not predicted		Absent
CREBBP	C1707	agctcaccactggaggtgccatgtcccttgtgtgggactaaagcccctcctctcctgcag	Underlined	Concordant	Distinct
CREBBP	C1729	gatgcctggtggtactgggtcccatgctgacaccggcctgtcccctttccttgcttgcag	Underlined	Concordant	Distinct
DTNA	C243	ttccttcttctggttcatacttttgttttcttggtttttcttcacttacttcccccttag	Not predicted		Absent
ACY1	H80	aggtgggcctgggcacttcctcaccctgctcagaccacctaccctcctgaccatctccag	Not predicted		Absent
ACY1	D113	ccagagtggattaatggctaaatttggggtttgggcccctcttcccatccctgcccccag	Underlined	Concordant	Identical
ACY1	E147	gggaaaggggagggtggggcggggcagcctcctcatctcacgtccctgctgcttttacag	Underlined	Concordant	Absent
ACY1	H373	gggcagtggactgggcctgagtgctggcttttccctaacggctcttcctcacccctgcag	Underlined	Concordant	Absent
ADAT2	H71	ttgtaaaatagtagtcacatgaagcaaacagcatcagtgcaagcccctttctcttttcag	Underlined	Concordant	Distinct
CTCF	C324	aactctgtcattaactgtgcccttgatcttgctcttcctgttactccatcctttctctag	Underlined	Concordant	Distinct
CTCF	H369	tgtgctcttgttacagtctgtgttaacagaagttaaagttcggttgttttcgtatttcag	Underlined	Discordant	Absent
CTCF	C409	cagttaaattacagtatttattcatttcatttatgtgttcattctgtattttctttaaag	Underlined	Concordant	Distinct
CTCF	H455	acttgttaaaatgcttgtttgtgttttcacattaccctgggctttttactgtgctttcag	Underlined	Concordant	Absent
CTCF	C525	gcagctggggcagtagccccatgagcaggctctgaggcctttccccctatgccgtttcag	Underlined	Concordant	Identical
CTCF	H573	cttccaatctgatcttagcttttttagtggtgtgaaagaggattttgttctttttgttag	Underlined	Discordant	Identical
UHRF1	C302	ttgtcccgtctctggcttggccgggccccgccggagctgaccctgccgccccgtgcccag	Underlined	Concordant	Absent
UHRF1	C360	acatgttggctgagacatctgccaggctaggcgtgggcagtgacaatcccgacctcgcag	Underlined	Concordant	Identical
UHRF1	C724	ctgatctgtgggagccctggtcccggtgtctttgccggcctcacacccgcttccctctag	Underlined	Concordant	Absent
UHRF1	C747	ggccaggagcaaacctgatggtgtggatggcacttctcacgcgcctgctgtgtcttacag	Underlined	Concordant	Identical
ZKSCAN5	C376	attttatttcttcaaattcaaggaaaagctcattttttaattctccctctgttatttcag	Not predicted		Absent
ZKSCAN5	C663	ccccatctcaaaaaaaaaaaagaactgatgacattttcacttgctctttattttttttag	Not predicted		Absent
ZNF484	C666	ctggccttattttctgttaattgttctttttgtcagtcttatcttttctttcttttttag	Not predicted		Absent
AEBP2	C263	agatcatattcatgttagtgaatttctaggaataacacagccttttttcttcttttgtag	Not predicted		Absent
AEBP2	C297	gaatcaaactcttcttgagataagtcatgaaaattaatatggttctgtttttcttaacag	Underlined	Concordant	Absent
AEBP2	C330	atattcttctcgtgccctacacagcatgcctgacgttatttctgttttattttcttttag	Not predicted		Absent
IKZF4	C189	aggttcaaccttcaaagttcctcacatgcagtcctctgggatttgttctttcacttgcag	Underlined	Concordant	Absent
ZBTB48	C286	tacaactcctgctgattcatttggtgacgccaccccctcctgctgcctattgtgctctag	Underlined	Discordant	Absent
ZBTB48	H306	gggtgagggagagatgggaaaccctctcagcccccccacccctgtggcttctcctggcag	Underlined	Concordant	Absent
ZBTB48	C345	ctgctgtcataggcagaggcccccgctgatgccggccctgcttgcccctcacactgccag	Underlined	Concordant	Distinct
ZBTB48	C373	gggtggcagggtttcatgggtgcaggccgccctggaggtgactgtgggcctctttttcag	Underlined	Concordant	Identical
ZBTB48	C552	ccctcgcctccccatcctgaggccaaggccacaggctgagctcttgccttgtgcctgcag	Underlined	Concordant	Absent
ZBTB48	H568	ggtttcctcgagggtcccggggctcctgcatgatcccccacggtgttctccctcttgcag	Underlined	Concordant	Identical
ZBTB48	H596	cctgggccccttcccctaccctaggatcccccaaagttctgagctcaccctccccgccag	Underlined	Discordant	Absent
MBNL1	C19	actgtaggacatcagtgaagtgctacttagtaaatcttaacctatctcttttttctacag	Not predicted		Absent
MBNL1	C61	ttcataatttgctgattttattcttttctaagatgatgtttgctgcttttgtttctctag	Underlined	Discordant	Absent
MBNL1	C185	cttcagaaagcttcttcttcttcatgttgactaaacctcatgtacttaatgacctcatag	Underlined	Discordant	Distinct
UNK	C45	gggaagcaagagacttcattctctgctcccggcctgccccacgcggggctctctctgcag	Underlined	Concordant	Absent
UNK	C106	aggcagggaagcctaggctgcaggcagcaaagttgagtgacccccactaccgtgttccag	Underlined	Concordant	Distinct
UNK	C221	ctagtcttggggtgctccagctcctctcacctgacccctgccctctggccccctgtgcag	Underlined	Concordant	Absent
UNK	C257	tgctaggctccgatctcaccttctcctttctccatctgaccccaccctcttgttggccag	Underlined	Discordant	Identical
UNK	C299	ggagcctgcccggccttccctcagggcctgagcctgacttgcctgtgctctgccctccag	Underlined	Concordant	Absent
ZFAND1	C33	ttaagaaaactaaatcaaaatcagatactgaccagtatatacattttctctcaattttag	Underlined	Concordant	Identical
ZFAND1	H36	aatttctgcagttatctttaagtatgttatttaaataaacacttgctattattatttaag	Underlined	Concordant	Absent
ZFAND1	C64	gacacattgatttgttttaggtctgaaatgtaatacatttcctcctttttgcattttcag	Underlined	Concordant	Absent
ZFAND1	H90	tatatctgtttaagtgctatacaaacacatgaactagtgtcactcttctgttgctcatag	Underlined	Discordant	Absent
ZFYVE19	C29	cctgggagcagcctgcaggggcgggtgagagggggatctcccgcttcatgtttcttgtag	Not predicted		Absent
ZFYVE19	C339	cagcagctcacataccccactgggtaccttacttcctccattcctctctgatccctgaag	Underlined	Discordant	Absent
ZFYVE19	H367	gttctgtgcgagagctcaagggctgcctggatccctgacttgtatccctttgttccacag	Underlined	Concordant	Absent
ASH1L	C2096	gcctagcacttgaaaaattatcctgtatgttcacaaactattctttgctttcttttcaag	Underlined	Concordant	Absent
ASH1L	C2122	atggatgcatcaaggtatgtatcatgtaagttgatgtacagttattccttttttttctag	Underlined	Concordant	Absent
ASH1L	C2225	atgtgaaatttactttcagctactctttaattgtctttcaatcatttatcttctctttag	Underlined	Concordant	Absent
ASH1L	C2273	gacaggaaagaccctgccttaaaaaaataaaaataaaaaaattattctctcccttcaaag	Underlined	Discordant	Absent
BRPF3	C1084	cttttgggcaccattccaagtcccctttgggtgctgtctcctcccctcccccacccccag	Not predicted		Distinct
BRPF3	F1138	caggggcactgctcaccctggcctccctcactgagtgcccatcttctattctgcctccag	Underlined	Discordant	Absent
BRPF3	Q1146	gagcccgagccccctgtgagacccactactgcccagcctcttactgtgcttgcatttcag	Underlined	Concordant	Distinct
CHD4	C373	cggggggtggggggaggtagtttttttccaataactgggctttccctcttccttgcccag	Underlined	Concordant	Absent
CHD4	C452	gcttcagactgcggtgggcgggtgggggtaataatctgaatctgtggtcctttactgcag	Underlined	Discordant	Absent
DIDO1	C271	gcaatgtcaccttttgttctgtggtcagttggtcactatgtgcttacactttaccgctag	Underlined	Discordant	Absent
DIDO1	H293	gtgttgaaaagtgcttgtcactcacgtcccattgctaataccgttattttataatttcag	Underlined	Discordant	Identical
PHF7	C248	atggacaaaagtttcaccaacccattatgttcttattcactgtttcttctcccactgcag	Underlined	Concordant	Absent
PHF7	T281	ccaagcatggcagttggtgttctgtatgtctccacaacccttcctgggctcttcctctag	Not predicted		Distinct
PHF20	C655	tcaaaggttttttaattttataacctaaaatagtaactgttgttttccctttcctcgtag	Underlined	Concordant	Identical
PHF20	H677	tacttttggatggagaacaccttctgagtttaatttttgttgcttctttaattctaacag	Underlined	Discordant	Absent
PHF23	C342	tgagggtgttgtggatccaacagctcaggcagaataccaaacaaacctttttttccccag	Underlined	Concordant	Absent
RBM10	C219	ctgaaacggtgcgtggggcactgctgcctggacctcactgtgctctgctttttcccgcag	Underlined	Concordant	Identical
RBM10	C222	gtttggagggtgcagtgggaaatccctgctccctctgacggcctggcctgtgcctcacag	Underlined	Concordant	Absent
LNX1	C14	cataagcataagcctttcatgtgctgggaagcaaaggtgagccttcttgttcttttttag	Underlined	Concordant	Absent
LNX1	C128	gactgaggaatggcagcagagccaaagctcttcttcacctccccgctggttctgttacag	Underlined	Concordant	Absent
LNX2	C23	tttaacctatcttgattgatattaattaccttttttaatgtgtttgttttgcttatctag	Underlined	Discordant	Absent
LNX2	C137	attttatttgtttgtttgttttcaaaatcatctggaaaccatctgatattctttttctag	Underlined	Concordant	Absent
RBBP6	C161	atcaaaagcactattttttcaaagtcctcgtatacatgtaattttttttcccccttttag	Underlined	Concordant	Absent
RBBP6	C259	atgtagcatgagtactctgccttcttaacaatggtaaaacatgaaaactttcttttacag	Underlined	Discordant	Absent
RBBP6	C296	tttcgtaaacactttgagttcctactatgcttttattaatatttgaaatcttatacatag	Underlined	Concordant	Absent
CBLB	C373	actaacaatttgtgctggaaatacattaacattactttctccctcctccccaaattccag	Underlined	Concordant	Absent
CBLB	C408	gcatttctcggtactgtttattttgaacaaaaccaatccatgcattttctatttgtttag	Underlined	Concordant	Absent
DTX2	C412	ctggcccacgtcagcccagcccactgttggcgagcatgacccatgtttggtctcctccag	Underlined	Concordant	Absent
DTX2	C469	ggtgacggtcttgggtgttctcagactgccagctcagtgggttgcgtctgcctctgtcag	Underlined	Concordant	Absent
MNAT1	C31	cagatgtgttgtagatttgaacattggcttaaatgttatgttttatttctgtccttacag	Underlined	Concordant	Absent
PCGF6	C134	aaaaaagaatttgtaaaaggcaaggacttgtattttaaaactgtttccgtttatttgcag	Underlined	Concordant	Absent
PCGF6	C155	aatttttcagtttttgaaatgtcttgaaagcatcctgacttcaacattctttttcaacag	Underlined	Concordant	Absent
RFFL	C47	aaaaggacagtagaggtgtgtcttaactctgaccttttcccctttcctcccttgcaccag	Not predicted		Absent
RFFL	C71	gcactctctgtcttgttctctcaatctgacatggtttcctgtgtcttttgctctaagcag	Underlined	Concordant	Identical
MUL1	C302	agttctgcctgggtgtttgctgtttgctaccctgtatctttagttctcttattcttctag	Underlined	Concordant	Identical
MYT1L	C505	aatcacatttgtctttgattggtaaacatttattctcttggcacctgttgtcgcttttag	Underlined	Discordant	Absent
ANPEP	H383	gaggcagtggatggagctccactcccggagttcatcctgccaatggcatcgcctccccag	Underlined	Concordant	Absent
ANPEP	E406	ctggggattctcagtgcccagcctgggcgtggcttgcccagctgacccctccccccacag	Underlined	Concordant	Absent
CPM	H83	gttcatttgtcattttaagagacaacttacttttccatcttttcttcttttcctgtaaag	Underlined	Concordant	Absent
CPM	H190	tgtaagaatccactccctcatgccctatcaataagccctaaaatattctttcttttaaag	Underlined	Discordant	Absent
GRIN2B	H127	tctaagacaggttacgtgatgtagatcctattttaacatgctctttctttgtgtttgcag	Underlined	Concordant	Absent
GRIN2B	E284	attaccatctttggtttgatttttttctctcttcctttttttgtcctgttctttttctag	Underlined	Concordant	Absent
GRIN2B	D381	acaggctgtttgttatgttgtggccagtggtttctgattcttgtgttcatccttgtgcag	Underlined	Concordant	Absent
GRIN2B	H359	gccttgttcatggtataccctcttcatacttttaatcttccttttattttatctttacag	Underlined	Discordant	Absent
KLK3	H231	gattgcccaggcagaaactgggactgacctatctcactctctccctgcttttacccttag	Underlined	Concordant	Absent
MAN2B1	H73	ctgcagcccccgacctcgggggttattgacaaggtatgtgtgtttggggtccctgtgcag	Underlined	Concordant	Identical
MAN2B1	D197	ccaccctactcccactcctggctctgaccgctgaccctgaccttgcctgtcctggcacag	Underlined	Concordant	Absent
MAN2B1	H448	tccccttggggtctcagctgagtcccacagaacctcaccggactcattgtctatgagcag	Underlined	Concordant	Identical
MME	H584	aaataaaaattttaaaaacttatgccacaaataatctctaactatcttctctccttgtag	Underlined	Concordant	Distinct
MME	E647	taagtgtattattggtggtttctttttttaacaatcctaataaagtgtcttttttaacag	Underlined	Concordant	Absent
MTF2	C105	tggttttgttttatggaattttttatgactctcttttttaatgtgttttaaatattttag	Underlined	Concordant	Absent
MTF2	H130	gaaattgtgttgaaagtattaatgaaaccgaatttgctttatgctttttttgatattaag	Underlined	Concordant	Absent
PDCD6	D36	tttgttttgcttttcctgaactttcgatcgccagcttatttggtcttcttgatgttatag	Underlined	Discordant	Absent
PDCD6	D103	gcctcaagtgagtttgctgcaactgatcttttgctgcttgaccgttcctctctgtctcag	Underlined	Discordant	Identical
PDCD6	Q145	tgttggcacatacctcccgtctctcccagccttctctgactctgactttccctcttgaag	Underlined	Concordant	Identical
PDCD6	D171	cccagtgcaccttgctccttccatttactatcgagatttaaatgcctgttttctccccag	Underlined	Concordant	Identical
RHO	Q279	atctgcggctcctgctccctggaggagccatggtctggacccgggtcccgtgtcctgcag	Not predicted		Absent
RHO	E201	gccaccttggctgttcccaagtccctcacaggcagggtctccctacctgcctgtcctcag	Underlined	Concordant	Absent
SMPD1	H427	tagccagggctgcctggacccctggatgccctgattaccatccttaattctccctactag	Underlined	Concordant	Absent
SMPD1	N320	ggttggcctggttcctctgctctgcctctgatttctcaccatgcgctcctcccactgcag	Underlined	Discordant	Absent
SMPD1	H459	ctccccagatgtcttcctacccctccctagaatcttctgaatgtagtaccttctggccag	Underlined	Concordant	Absent
TYRP1	H215	ctttctctacccatccccgcaaggcagatgttttcatgcttgaattttgtatccctaaag	Underlined	Discordant	Absent
TYRP1	H381	acctggaaaagtgaaatatttgcaatagttttactattctcctccttaccatgtgtctag	Underlined	Concordant	Absent
TYRP1	E66	cataccattttaagtaccaagaaaaacttgcataatctcattttactttctctttttcag	Underlined	Concordant	Absent
RCHY1	A31	tattgcacacttagtttcttttgcttcttactatatctcttttttctccgtgggtgttag	Underlined	Concordant	Absent
RCHY1	C75	ttcaaatggtaactcaaaatgtttagtttattgcagtttttaattatgtttcttttttag	Underlined	Discordant	Absent
RCHY1	C125	aacaaatcatgactgtagtaaaaaataatctaatcttttggctttcatgtgttttgctag	Underlined	Concordant	Absent
RCHY1	C136	ttatacctgacattttaatctagttaagcttttgttaatgtgaatttctcttttaaacag	Underlined	Concordant	Absent
RCHY1	H169	taaaatacttggatgtttatattgtcttcatacaagcactaacatttatttcatttacag	Underlined	Concordant	Absent
RCHY1	C172	tgtttgaaaatagtggagacagtttttgttttactaaaataatcttatattttctttcag	Underlined	Discordant	Absent
RCHY1	C183	atacctgaattaatatattcttgtttaatatttggaaaataacctttctatctctttcag	Underlined	Discordant	Absent
RCHY1	C222	gacaatgctacttgtatttataaggtttaaaatacttaatttgaattaatctcttttcag	Underlined	Discordant	Absent
POLR2I	C39	tcccaatcttgtctggaatccttccgtgaccccctttcccccacactcgccctctcgtag	Underlined	Concordant	Absent
POLR2I	C86	gggggtgttggctctggaggctgggtctgagcgtaattttgcacccccgcgtccctgcag	Not predicted		Absent
POLR2I	C89	tgggcgaagggaggagggaagggtgtgaagcctccggtgaccgagcccctaccctctcag	Underlined	Concordant	Absent
POLR2I	C114	cttttggggtaaggcgctgctgggtccaaatccttcctaaccatgcatcatttctgccag	Underlined	Concordant	Absent
CPA4	H181	ggagaagtgagcagagatgcgggcaggcggtcattttcgagccttttctcccttctgcag	Underlined	Concordant	Identical
CPA4	H308	cttgcatttctgtgttcttggactatgagttaatgtttgttcttgggctatccccaacag	Underlined	Concordant	Absent
SMPDL3A	N151	taagtctagtaactctttatgaaactgattttgttctttacaatctctctcttttttcag	Underlined	Discordant	Absent
SMPDL3A	H293	ttagttatgatgaatgtgcagaaagattctcatgaggcctttttgtgtttctttttccag	Underlined	Concordant	Identical
SMPDL3A	D45	tttatgagaattccaaaagagaacaagtagatttatctgcattttttgtgtaatcaacag	Underlined	Concordant	Absent
MMP20	H176	gcgcccctcagaatttctagaaggactcaatcttgttggcctttctccccacttgtttag	Not predicted		Absent
MMP20	H226	gaagatggagaaaacaaaaacctgtgttgatactgtttttttctctctcatattgtctag	Underlined	Concordant	Absent
RPS29	C24	tctgagtgcggagtcttgtaatttctatgacctgcaaaaccgctgtctcttttcttacag	Underlined	Concordant	Distinct
APOBEC1	H61	aagatttctaagatctctctaaatgtggcatgacagtgtgggctgctttttgtatttcag	Underlined	Concordant	Absent
ACE	H390	cctggccctgccctgttctgtccatccgtcactctcaccctcgccctctctacgccccag	Underlined	Concordant	Absent
ACE	H988	atgcccagggcttctcactgtcctctcccaacaccctctcccccactccactattcctag	Not predicted		Absent
TRIM5	C15	atatcctttctatttctacctttcttacttggtcccattttaaccttcccaatcatgcag	Underlined	Discordant	Absent
KDM5A	C296	ctggtaaaaatttattatttattatagaaaatagactttcatttattttttttttaacag	Underlined	Discordant	Identical
KDM5A	C676	agttttttgatgctttaaagactagaaagacttgatctagtgaaataaattatatttcag	Not predicted		Absent
KDM5A	C1610	agtaatactgttttttaactgtcttgctttaaaattgttcctaaatttatatttttgaag	Underlined	Concordant	Distinct
KDM5A	H1637	cttttattctaggcttaatgtttatgtaacctaaacattccccaatcttgtttcctacag	Underlined	Concordant	Distinct
FOLH1	H377	ttgcaattttctcttttattgacctgaaatgacaaataatcttgtatctatgctttctag	Underlined	Discordant	Absent
FOLH1	D453	tttgtgggggagggggagtgggttataactttatatttatagttttcctttttattatag	Underlined	Discordant	Absent
FOLH1	E425	agtgtcctgggtatattatgaattttttttctatcatttatatatacacatacattttag	Underlined	Concordant	Absent
FOLH1	H553	gtgctaatcattttttgtaagctatcctataagagatatgttttgttgttttttctgtag	Underlined	Discordant	Absent
ING4	Y198	agcctcaggctttagcttcccttcctgtagatgacactttctcttcctcttggcatgcag	Underlined	Concordant	Absent
ING4	H223	gctttctctccttcctctggcccttcctggcccctgactacttctttcttcctcttccag	Underlined	Concordant	Distinct
ING4	C239	gttgagtggtcaagggcattctccctttcactcacttttctctccccttctctgtttcag	Underlined	Concordant	Absent
ENPP1	D218	tcattggatatgtcttgtctttgcttctttaaacatttttttttctttttcattacccag	Underlined	Concordant	Absent
ENPP1	T256	aatgaggtaagccaattgtcagatgtatttaataacaatgtttatttttttcccttctag	Underlined	Concordant	Absent
ENPP1	D376	tttccattctgtttttcaatgtgttcgtaaaatattacattttgatactgtttgatttag	Not predicted		Absent
ENPP1	D423	atgtataaatagccattagtgtggaaggtatcacatgaggttgttgcttcccattcttag	Underlined	Concordant	Absent
ENPP1	H535	attatcaattatgttttatgaaaggactttacatttttaattcatatatgtcaacattag	Underlined	Discordant	Absent
ENPP2	D172	taggcgtaatggcaactctggtaataatgtttctaaaagcttaatgtgttactgtttaag	Underlined	Discordant	Absent
ENPP2	T210	attttctataagcaattcctgttggttctcttgttctaatatttgcaattctctttccag	Underlined	Concordant	Absent
ENPP2	D359	gagagactgaaagggaaagaaagaaaaccctgtggggactaacttgcttctttttcctag	Underlined	Concordant	Absent
ENPP2	D312	gtgatattttttgttacatgtggtttaggagagattctgaaccttccaattttcttatag	Not predicted		Absent
ENPP2	H475	ctttttatcaaagtaatttcatgagaaattctaactaatcatgaaattgtttcaatttag	Underlined	Discordant	Absent
ENPP4	D34	ctaaaacttaacccaaatgaaatagaattactacttatgagttgtgtttttacattttag	Underlined	Concordant	Absent
ENPP4	H336	aagttattttgtcctaaaaagtctgatcttattgactgatgttgttttgttctttttcag	Underlined	Concordant	Absent
MBD1	C338	gcgttgaggatggcctctcctagtcctagttgacagcaccacccattccccccaccccag	Underlined	Concordant	Distinct
ARIH2	C297	atttgtcttaaaaccaacctggtggtgtgtgagcctaatggcacccttctgtctcctcag	Underlined	Concordant	Absent
ARIH2	C315	tgacatggaagctttggtcagtgtgcccttaacgtgttttcttctgtttccctctgacag	Underlined	Concordant	Absent
ARIH2	C323	ctatggaggaaagtggagttgtcttgtagatgtaaatgactcttcctctgttctgcacag	Underlined	Concordant	Absent
ARIH2	C228	tctgatttttagacagcaactaagagatgtcctcattgtttcctcttggtgtgttcacag	Underlined	Discordant	Absent
ARIH2	C260	ttttgaacatgggaccctgacttaatgaatatttgaatgtttttcttttccaattttaag	Underlined	Concordant	Distinct
ARIH2	C139	acccttatggccttctggacctgactcctctttggctcatgtggctctgtttctctccag	Underlined	Concordant	Absent
ARIH2	C183	gctgggattacaggcatgagctatcgcacctggccccatcaggttgtttttgttcaacag	Underlined	Concordant	Absent
POLR2L	C44	ctccaggcctttgcagaccgtagagaactcagttggcctctgctcctcccctcgacacag	Underlined	Concordant	Absent
POLR2B	C1119	ttcaaggcggtgtttataataaaaaataagtacaaagtaataatttttttctcttaacag	Underlined	Discordant	Absent
RPAP2	C100	agctgataaatgaacttttctattaaactaggaggaaataaccctctcatttcattttag	Underlined	Concordant	Absent
RPAP2	C136	actgtatgtaggtaatgtttcatgataagaaaaaaactagatttataatgttcttttcag	Underlined	Discordant	Absent
POLR3B	C1080	gctacctctttgtttgtttaacagaataataacacatttgtctaataacttgtttcaaag	Underlined	Concordant	Absent
POLR3B	C1092	acgtggaggcctttgtttccgagttgctgtctgtctaacgcttgctgacttgcgtttcag	Underlined	Concordant	Absent
ALPP	H342	tgggggttgggggttggagcagggcaggctcagcatctcccccctctggccttcctgcag	Underlined	Concordant	Absent
ALPP	H454	cacctcctgtctgcctggaactgaatgaaccctcctaccggaactgaaccctccaaccag	Underlined	Concordant	Absent
ALPP	D64	cacacacacagggcaccccccagcccaggctgacctgatttttgctctccccctggccag	Underlined	Concordant	Absent
ALPP	S114	atcagggtctgggtctccgtgtctgccccagagaagagctcagagtgtctctgtccccag	Underlined	Concordant	Absent
TNFAIP3	C387	gtaaaatcttgtgtgtgattttgtgtattctcatacatattttttccttttggtcttcag	Underlined	Concordant	Identical
TNFAIP3	C762	taagaaatgtgagcaatagtttcctgactttttaatgatctgcctgttctttccactcag	Underlined	Concordant	Distinct
CPB2	H181	agttattatcctgaagcttattgttactgtttttgctacttttggggtttctttgagcag	Underlined	Concordant	Absent
CPB2	H310	ccacaaattacagtactatgtgcatcccctcataatttcaccttaacaatttcgttacag	Underlined	Discordant	Absent
PRKCA	H102	taatctaaaaacgtggtcctttcatgactaaaatgagcattgtgcttcttctcctcccag	Underlined	Concordant	Absent
PRKCA	C135	ctgaggagcggtggttggagtccatatgcccagctcaccctctcctttcttgattcacag	Underlined	Concordant	Absent
NAALAD2	E415	gaattttcttttattttttaggcagttgtacctaaccacgtgtgttaacaattcttacag	Underlined	Concordant	Absent
NAALAD2	H543	aaatattataacttgaatatttaatgtttatttatacttgcctctccatttttttttcag	Underlined	Discordant	Absent
NAALAD2	D377	aattacaaatatttataatgtattcaaagttgtaggtttcttgaacgtattattttccag	Not predicted		Absent
NAALAD2	D443	ttgtttacattttcacaactaagtaatgtgaattaagtaacaactttgcttcaactacag	Underlined	Concordant	Absent
NAALADL1	D378	cagctccccctgcccacctctccctctcctctggttctctgccccttttcctctggccag	Not predicted		Absent
NAALADL1	E417	cctaaggcaccctaggatcaggaggaccctgtcctccaaccctctatcccccattcccag	Underlined	Concordant	Absent
NAALADL1	H545	aggtacaccttctcccacttcccatcccaagcctgtcacctctgggctttgttcccccag	Underlined	Concordant	Absent
NAALADL1	D445	atcgaaaggggttcccaggacagaacggcgcggggctgacgtcgcccctcgcacccgcag	Underlined	Concordant	Absent
FBXO5	C378	taactaaagtacatgtaattcttgctgaaatttgttaatgggttttttttttctttttag	Underlined	Concordant	Identical
DHH	H141	ccaggtcccttttgccccaagggtggtggtggggagactgactcctttattccccgccag	Underlined	Concordant	Absent
DPEP1	H36	ggaagcccccaggtcccagtggccgccctgactgcctggcctctccccggcaaactccag	Underlined	Concordant	Absent
DPEP1	E141	ggacacctcaccctccagataccaggtgcccactcccctgcaccctgactctccccgcag	Not predicted		Absent
DPEP1	H214	tccacctccgcagccccgaccctgggggctgtgagggtggacggagccctgtcttcccag	Underlined	Discordant	Absent
ASAH2	H194	ttctcatgttgagctcctatgttatccctcttcttagttcaattactttttttcttgaag	Underlined	Concordant	Absent
ASAH2	E540	gtctgttgaccatagagagagtgttatccctaacataattttcttgttttgggttctcag	Underlined	Concordant	Absent
ASAH2	H303	gttcttggccccagttctctcgttctcctgattaatttagagcttcttgctcttttacag	Underlined	Discordant	Absent
ASAH2	Y579	gaatgaaaatatacgtaaagatgaagagtaattttattgggttttacctttctctcctag	Underlined	Concordant	Absent
POLR2K	C19	cccggatggacttgtgagaagcccttttgagatattcagtatttgagtctgtgatttcag	Underlined	Concordant	Distinct
POLR2K	C22	ataatttgtctgtaatattttcctcttaggcattgagtaaatttttttttttaattctag	Underlined	Discordant	Absent
ENPP5	D36	ttggggtaaagtatacaaaacaaaattattgcctttaatttctatatgtttattctacag	Underlined	Concordant	Absent
ENPP5	H339	acaattatgtccattttaatgcatagttggctaactttttcacatattttctctttacag	Underlined	Concordant	Absent
MORC4	C429	tgtaagacaaagcacagagctaagatatacacagtcacacttccattttccttcattcag	Underlined	Concordant	Absent
MORC4	C464	aaaggtaaaagtgaaggacccagtttttttccaaaggatgatttattctctgtactgcag	Underlined	Concordant	Absent
ZFAT	C273	tagagttcatgaggaacattcaaggtctccagatgtaaccatgctgtcatctgtttctag	Underlined	Concordant	Absent
ZFAT	Y771	aaaaattcaaaatcagtcaaaatgaaacttccttgttctcatgtgaaaatatttttttag	Underlined	Discordant	Absent
ZFAT	C832	tttttacagaccacagatttaaatgagaaagtcaactgattatgttctctttctattaag	Underlined	Concordant	Absent
ZFAT	C882	tttatgtctaacttcccctgaggtgctctgactccttttgacatcctgcttttcttctag	Underlined	Concordant	Absent
ZFAT	K910	tcacacatatgcataaacgtatgtaaatatatagagatatatacatttttcccttggcag	Underlined	Discordant	Absent
MBNL2	C19	gttgaagtggtgattccattgagtttgtgtaaaggttaatatttcatttctgttttgcag	Underlined	Concordant	Absent
MBNL2	C61	gttgactttggagttgcaagctacttaaaatagtcctaaaaccaacacttgtttttacag	Underlined	Concordant	Absent
MBNL2	C182	ccgcaggggcgcctgggctcaggcttgcctctgcagcgcggctcttcttccctgtcttag	Underlined	Discordant	Absent
TRAF4	C113	tgatgtgagggctggcaccacctctcccttggcaggcactaattgcagccttcccaccag	Underlined	Concordant	Absent
TRAF4	H156	ggaggagggggtacctgatggcctaggcatctcttaactcagcacctctgacatttccag	Underlined	Discordant	Absent
TRAF4	H210	cagggtaggtgacaggtagtcaggatattgactcctgcctctctacttctgtggccccag	Underlined	Concordant	Absent
SLC30A1	H251	caaggatgtttatataaacactttaaatgtatttgatataaaatttttatttctttgtag	Underlined	Concordant	Absent
SLC30A2	H52	gagtcggccctccttacctcatctcagagctgagcgttccctctcttcccctctggccag	Underlined	Concordant	Absent
SLC30A2	H106	cacacacagtcttgggagccagctctctgggggagctgataaggaccctccaccctgcag	Underlined	Concordant	Absent
SLC30A2	H223	taataggtgacctccatctgcgacctcagtgagcccttggctttgtctccacttccatag	Underlined	Discordant	Absent
SLC30A2	H304	caatgggcaggcgtgggaggggtagtttcctttagtttcccctgtccttgccgtcctcag	Underlined	Concordant	Absent
SLC30A2	Q331	ctgatggttccaaagggccagagtaaatggcttcccccgctgtgtcctctcggcccccag	Underlined	Concordant	Absent
SLC30A3	H54	gtggagtgagcaggccagcctgtgggccaggcccaggttgaaccatgttgcttgcctcag	Underlined	Concordant	Absent
SLC30A3	H108	ctatacacactacatgatattttctaaatggaagcagactccatcatttcaccctggcag	Underlined	Discordant	Absent
SLC30A3	H238	atgggggtataggaggccaggagcagggccctaggctgaggtgctctgcttacccctcag	Underlined	Concordant	Absent
SLC30A3	H319	gggtgctgcttctgggcaggagtagccctagcagtaaggcatgactggtgctggttgcag	Underlined	Concordant	Absent
SLC30A3	E346	cagtccctgcctgttctttctcccccgggatggatgccgcctcttatcactctcccacag	Underlined	Concordant	Absent
SLC30A4	S94	ttcggaacttgaggacagggttgggcgcctttaatttataacgtgtttcgttttccacag	Underlined	Concordant	Absent
SLC30A4	H146	gattgcttgcttttttaaaaaattaacttgttccttttttctcctacttgtaactctaag	Underlined	Concordant	Absent
SLC30A4	H277	gtgacaaatgtttttgtcaatattgggaaaaataataatgttttcttttatttttaacag	Underlined	Discordant	Absent
SLC30A4	E358	atgtaaaagttcctttatttccaaaataaattttacttagaaattatatattcctaatag	Underlined	Discordant	Absent
SLC30A4	E387	gtatcttattcaagatgtaactgtacaatggatagtaatgatattttcttgacattgcag	Underlined	Concordant	Absent
SLC30A5	Q397	tgttggttttggtagcttaaacttcgaaaatttaaacaatattgttttttctctttgtag	Underlined	Concordant	Absent
SLC30A5	H451	tcctcctaattgaaacagtgcccaacatactcctccctttttttttggtgacatttttag	Underlined	Discordant	Absent
SLC30A5	Y481	agtttatactttaaaaatatttgtccttttccttttctgaaaaatgttctatgtttttag	Underlined	Discordant	Absent
SLC30A5	H595	attaaaaaactaaattagatgtgccttaatttttaatgtccttatatattttatttgtag	Underlined	Discordant	Absent
SLC30A5	R677	tccattgtgttgtgtaaagtagcctgtatgaccatttatatcacctcttttatttgacag	Underlined	Concordant	Absent
SLC30A5	N720	agacgtgtgtactaaatgcattactctaaatgcttcaaaatatctggatttttataacag	Underlined	Concordant	Identical
SLC30A6	R12	ataggaactctgaagatgattaaatatctaaatgctgatttgtatatgtttgtttgaaag	Underlined	Concordant	Absent
SLC30A6	D70	ttgctgtatttttttagaggggtcagtaatacttttaatcatttttttgttgttttgcag	Underlined	Concordant	Absent
SLC30A6	S129	atttatcttcacatgttctcttctagttctaatactaaatttatttttctttttacttag	Underlined	Concordant	Absent
SLC30A6	E137	agagagactggtttgtgaattgaaagaattgtgatgatctaattaatgttttggtttcag	Underlined	Discordant	Absent
SLC30A6	D245	ttgtcaccagttttatgtgagttctgctaatggatactctttctgtttgttttttcttag	Underlined	Concordant	Identical
SLC30A6	R323	aaactgcattggatatgttaagtacagacaactctgatcacctctttctgtttttggtag	Underlined	Concordant	Absent
SLC30A6	H340	atgaattttttgttagtataattctaagcaatctctttgttatgattttgccccttttag	Underlined	Discordant	Absent
SLC30A7	H70	agaaagatgcctactgtttggtttttattataatttgtcaatgtgtttgttcttttccag	Underlined	Discordant	Distinct
SLC30A7	Y100	tacgatttaatttttaagaaataacataataattcagttatttactttgttcctctttag	Underlined	Concordant	Absent
SLC30A7	H240	atattcgtattttaaattaaccaaaagactgttttgatttttattatggtttatttctag	Underlined	Concordant	Absent
SLC30A7	Q322	ttaagtaaaagggagtgcttaacttgattatgatgttaatatctctcctttatatttcag	Underlined	Concordant	Absent
SLC30A7	Q370	aatgtgtagggtgttattagcttgttagattttctaacttttttttttcttacttttcag	Underlined	Concordant	Absent
SLC30A8	H52	tcagtgagtggcttgtttgcaactatgttcacttcttgcttctgtcaaactcatccatag	Underlined	Concordant	Absent
SLC30A8	H106	gtctgtgaatctagctgcattctgggaccttaacacagtgtactattttgcattctctag	Underlined	Concordant	Absent
SLC30A8	H220	tgctgcctacgtttttaagactgacctcatgtgtgctaagaacattgttctctctttcag	Underlined	Discordant	Absent
SLC30A8	H301	taattcaatgagctgtatctagttgaataactacagcctccatctcttcccttttgtcag	Underlined	Concordant	Absent
SLC30A8	Q328	agagcagtcgcccatgcgtgtgcaatcagtgctaatctccctgtgcttctttatcaacag	Underlined	Concordant	Absent
SLC30A9	R213	catctaaactgtgactggtaagaatatctatgacctaaatttattttgttattcttacag	Underlined	Concordant	Absent
SLC30A9	H272	tgcttttggcttaaatttttgtccaaacctatgctaaattgttttctctttctcttctag	Underlined	Concordant	Absent
SLC30A9	D295	accatattatactctccatcttgctaatgattattcacctttttttcttcttcttcatag	Underlined	Concordant	Absent
SLC30A9	S303	atatattttaaaagaaaccatttgtatttcttgcgaactatattcttttctatttttcag	Underlined	Concordant	Absent
SLC30A9	D397	tgatagtatcaagttaagattttagaaattttcttgtcttgtctcttccccaatgactag	Underlined	Concordant	Absent
SLC30A9	H476	aaagtatatatatgtgtatgtatgtataaataaatttgtatgcattgttattgattgcag	Underlined	Concordant	Distinct
SLC30A9	E526	cataagtgtaccactatggttttttaaaaatttattttcctgttttcattttctttatag	Underlined	Discordant	Absent
SLC30A10	H244	gtgagtgtcacgtggcttccagatttgcatctgtgctgcagtagtctttcttcctggcag	Underlined	Discordant	Absent
SLC30A10	H333	tagttccatgtttcaaatgcagcgctcaccttggcttttgtttgctcttctctgttatag	Underlined	Concordant	Identical
MT1A	C13	tgttgaccaactgctgttatcttctgtataaaattcactgcctttttctcttccttgcag	Underlined	Discordant	Absent
MT1A	C33	gggggcagggaagtccccggtcaagtctggtctgacctctcactctcccttcttccccag	Underlined	Concordant	Absent
MT1B	C13	ctcactgctgtaccttctgcatcttactcactgcccactgcctttttcgcttccttgcag	Underlined	Concordant	Absent
MT1B	C33	gggacagagaggttcctggtcaagtcagctgtgacctctcactctccccttcttccccag	Underlined	Concordant	Absent
MT1E	C13	cccactgctgtaccttctgcatctcactcactgcccactgcgttttcctcttccttgtag	Underlined	Concordant	Absent
MT1E	C33	agggcagggaggtgcccggtcaagtctactgccacctctcactctccccttcttccccag	Underlined	Concordant	Absent
MT1F	C13	actgctgtacctcctgcaggtcactcgccgctcactggcttttttttctctttctcgcag	Underlined	Concordant	Absent
MT1F	C33	tggggagggaggtccctgggcaagttggctgtgacctctcatgctcctcttcttccccag	Underlined	Concordant	Absent
MT1G	C14	ttgacccactgctgtaccttctgcatctcactcaccgttcactggctttttctcttctag	Underlined	Concordant	Absent
MT1G	C34	tggggcagggagttctctgatcgagtctgctctgacctctcaatctcctttcctccccag	Underlined	Concordant	Absent
MT1H	C13	cccactgctgtaacttctgcatctcactcacaacacactggctttttctattccttgcag	Underlined	Discordant	Absent
MT1H	C33	gttgggagagggagctccctggtcaagtctgctgtgacttctctctccctttttccccag	Underlined	Concordant	Absent
MT1M	C13	cccattgctgtaccttcttcatctcactcactgcccactgcgtttttctcttccttgcag	Underlined	Concordant	Absent
MT1M	C33	ttggggcagggcggtgcccggtcaagtctactgctacctctctctccccttcttccccag	Not predicted		Absent
MT1X	C13	ccagctgctgtaccttctgcatctcactccacgctcactgcctttttctcttccttgcag	Underlined	Concordant	Absent
MT1X	C33	ggggcagggaggtgcctgattgagtctgctctgacctctcactctccccttcttctccag	Underlined	Concordant	Identical
MT2A	C13	acgccgtcccttgttcaggtatccagggacggttctcacctctgtcttttctccttgcag	Underlined	Concordant	Identical
MT2A	C33	aggaatccttattcccggtgtcgctagtactcatctctgccgcctcctgtctgcccccag	Underlined	Concordant	Identical
MT3	C14	acaggcgtggggacccgagttcgtccacattaacccttcctgtggcgtcgccctctctag	Underlined	Concordant	Absent
MT3	C34	gatggggacgaattgggggagtgtgcatcagagagtggtcatcttccattttatctgcag	Underlined	Concordant	Absent
MT4	C14	cttatgttccccactccatctccatcctcacgtttgtggtggctctgtcctgtcttctag	Underlined	Concordant	Absent
MT4	C34	gcagtggtgagatggaagtgttgacccacagcggatctgcgcatctcctgactctttcag	Underlined	Concordant	Absent
SLC39A1	S70	gtggtcggccctggagggggtttgtttgcttattcccctctgtgcttcacccctacccag	Underlined	Concordant	Absent
SLC39A1	E127	accagattttgcatctcactcttccttccctgaacattttgctgctgcttctgcccacag	Underlined	Concordant	Absent
SLC39A2	R46	ttactcacctttgtctgtctcctcagtgtcaagtgggttgtaacttctgctttttattag	Underlined	Discordant	Absent
SLC39A2	E120	tccatccaatgtattgcctacccttcctttccatctcacagcccttctttttgtttctag	Underlined	Concordant	Absent
SLC39A3	S45	gtctaaaaaaaaaaaaagaaaaaagaaagaaagctaatgcagtgcccctgatgttcacag	Underlined	Concordant	Absent
SLC39A3	E102	ctgtcgccgccacccctgagcgtgggtctctctctctctctcgggtgtccccggctgcag	Underlined	Concordant	Absent
SLC39A4	Q362	ccgggaagcaggggctgagtctggaagaaaagctctcacagccgcctcacccgcccccag	Not predicted		Absent
SLC39A4	E417	tgggtcttggtgggaggcgccctgggacctcccccccagcccagcgcccctactccccag	Not predicted		Absent
SLC39A4	H507	ggcccaaggcttggcggtaggcgacaggccacgcgaacccacgggcctctgcgcccgcag	Not predicted		Absent
SLC39A4	C603	aggaggtgggcggggcatgtagctaggagggcggagctgttaatgtggactcgcccgcag	Underlined	Concordant	Absent
SLC39A5	E302	caaggggatgttgttgggtataggggcttccagagtctgccctgaccttctctctgtcag	Underlined	Concordant	Absent
SLC39A5	H394	gttccaagctcacagtccttacttgcagccaccaacactgtcctgtgcttcttcccgcag	Underlined	Discordant	Absent
SLC39A5	H423	aacctgcttctgaggagacttttcttctggactgacaacttccgaccctgctggccccag	Underlined	Discordant	Absent
SLC39A5	D492	tggcatggatgaggggcaccccagcttactccctcccatcctgtcctctgtctccaatag	Underlined	Concordant	Absent
SLC39A5	H508	cctctggagttgagaggtcaggggcaaggccagaatcctgacatcctctttttctttcag	Underlined	Concordant	Absent
SLC39A6	S359	ttcttgtagagtttattagttgtataatttttctttgctctgttttgttttgtttgacag	Underlined	Concordant	Absent
SLC39A6	E438	ctttctgactcggtgtgtgaaactgatgaatttataaataacaaattattttgccttcag	Underlined	Discordant	Absent
SLC39A6	H606	tctccaagtccattaacaaagccttctaactgtccccatgccctttatgtttattcctag	Underlined	Concordant	Absent
SLC39A6	H635	gataagattaaaaaacacaaattaatgtagccaaactttttctgattgatttttacacag	Underlined	Discordant	Absent
SLC39A6	D704	tatgtgtcttaaaaatgatttctcaatgactttttcctccttttttgttttctgttaaag	Underlined	Concordant	Absent
SLC39A6	Y724	ctaatctgtagttctaaaaacttaaatgtcactcttattttcccttacttttttttaaag	Underlined	Concordant	Absent
SLC39A7	Q170	gggctggttctggattgttgggaaactccacagtacttgaccttgactctccctcaccag	Underlined	Discordant	Absent
SLC39A7	E234	ttgaggaggaggagtctggaatgcacatctcccttaatgtctcaatgcctccattcccag	Underlined	Discordant	Absent
SLC39A7	H329	aagactggaacaagtggtgatggaagcctctgatcattttctcttcttgtcctgtacaag	Underlined	Concordant	Distinct
SLC39A7	S434	ctaaaccactgataatctttagctattggtgagtgcctttttctcttttctgcccatcag	Underlined	Concordant	Identical
SLC39A8	E213	tttccagaaatcaagttaaatttcttggttttacttgaattgcccttttttctcccttag	Underlined	Discordant	Absent
SLC39A8	H314	gtctgtatttctgagactttcaagaaatgttggttatcattttaattgattttctgctag	Underlined	Concordant	Absent
SLC39A8	D410	gatatcatccagaaataaaaaaaaaactattcacttgatattttcttcttcttcttctag	Underlined	Concordant	Absent
SLC39A9	K36	agaaactttttcccattaattaatcaaagtttgcaattatttcttttgctttctccccag	Underlined	Discordant	Absent
SLC39A9	D123	tacatgaaaatgtttttaggggaaaaacatattttctctttatggtttattctgctctag	Underlined	Discordant	Absent
SLC39A9	H155	aatgtttgaacagtttctgtctcacatagcttaacgctgtctttctcattttcactttag	Underlined	Concordant	Absent
SLC39A9	D159	ctacactgttattgttgttgttgtttatagtattttatgtttccttgtttccaaatatag	Underlined	Discordant	Identical
SLC39A9	H261	cttcctgaccctgaattttacttgacttagtttttcctctttctctcttctaattcacag	Underlined	Discordant	Absent
SLC39A10	E512	caaaattttaaatagcatttcaattatttgtttagaagttttatttgttcttattaatag	Underlined	Discordant	Distinct
SLC39A10	H680	aattagcaaatatccatgcatttaattattgataaagcatatcctttgctataaatacag	Underlined	Discordant	Absent
SLC39A10	H709	tgaaaatgtgaagagttaagatcagcaaacctcacttgttttttttcttatcttcctcag	Underlined	Concordant	Absent
SLC39A10	D778	ttcagatttgtgttttaaatcctgtggttttaaaacattcccattgtttcttaattgcag	Underlined	Concordant	Absent
SLC39A10	Q800	taaaaactgttttgagcagaagtattatacaaagtttaatgtgaagatttatttttctag	Underlined	Concordant	Absent
SLC39A11	D41	tcccaggaaacatcatcttattgtctcttggaaactgaaacatcttgttttgattttcag	Not predicted		Absent
SLC39A11	D96	cctgcctggaaagccttctgcagttgctttaacgtttatctctcgttgtggtttttgtag	Underlined	Concordant	Absent
SLC39A11	H204	acgtgcacatgttcaaagcgctgtctttccccatctctctttttttttttttttgctcag	Underlined	Discordant	Absent
SLC39A11	Q240	tcccattgtgtgagcacctattccagacagcagccttcatgtgctttcttggtttttcag	Underlined	Concordant	Absent
SLC39A11	D308	gcacgtggagtgtctgcttgcctccccctgcggtggtaaatgtctctgttctctccttag	Underlined	Concordant	Absent
SLC39A11	N319	cctagccgtggcctcagggatcattaaggtcttacttttcttcctgtccttctcttccag	Underlined	Concordant	Absent
SLC39A12	Q402	gctgaggccggaatggagggcactgggcactgactgtgtttacgatctcctttgacttag	Underlined	Concordant	Absent
SLC39A12	E462	agtcatcaagacttatctccatctttctctctgccttttttttttttttttcccctgaag	Underlined	Concordant	Absent
SLC39A12	H551	gatttggtgaaatatgtagtgctctgttaatgcttcttctgtgtttatttggttccttag	Underlined	Concordant	Absent
SLC39A12	E648	tttagcaaaggcgtcttccattaaatgataattatattttcctttcctcttaaacttcag	Underlined	Discordant	Absent
SLC39A12	M664	agcttttcccagcagttgaatatatctggatcttattctggttttttattctttttttag	Underlined	Concordant	Absent
SLC39A13	K107	gaaggtcaggccaggagctccagccagtcagcccccagaccccgcatctctcccttgtag	Underlined	Concordant	Absent
SLC39A13	E166	ccctcctatggccctggcttggcttggcctggcctggcctggcattgccgccccctgcag	Not predicted		Absent
SLC39A13	D228	cgtactgccctgagtggccagccccactcagccctgcctcctgccttccctccttcccag	Underlined	Concordant	Identical
SLC39A13	H257	ggcgagtggggtgctcagccctcaacacagaccccgcagccacggctcccctccctgcag	Underlined	Discordant	Absent
SLC39A13	N335	cgcactgctggtccccaggcccgggaggtggggagcacacacagtgccttgggtacccag	Not predicted		Absent
SLC39A13	R348	cctggccgctgcctgctccccctgcccatgcctccaccgtgagccgttccctccccacag	Underlined	Concordant	Absent
SLC39A14	E238	ggggatcagtaaagatgctttattttctttaaaactcattttcttttcctgggtccacag	Underlined	Concordant	Absent
SLC39A14	H347	cttgagggcacatggtccagcctttgacgctgtgggccctgggggtgtgctttctcctag	Underlined	Concordant	Absent
SLC39A14	D443	caccatgcccatcttactcttccttcctcgtccctccccttttcattctcgctgctgtag	Underlined	Concordant	Identical
S100A1	S3	cctagaccccaggtactccgggcctggtcctcagctcacttccatgatgggggtgggtag	Underlined	Discordant	Absent
S100A1	K57	ctctgactcagtgctgtacccttccctatacacctccctcttcctctcctcccaccacag	Underlined	Concordant	Absent
S100A2	S4	caggctgagctaaggccccaagagcctcagcagtgtacccatcacctggcacctctgcag	Underlined	Concordant	Absent
S100A2	K58	gtttggtggagctggggttggggctggcttggtgatgagtgtatttcctgtcactttcag	Underlined	Concordant	Absent
S100A3	R3	aggtgagctggggggctggcctggaactctgctgtgagccacacccttgttctgtgacag	Underlined	Concordant	Absent
S100A3	K57	gaggctgttctgccctcctcatcctactcccttacctctcccaacccttcccttgcacag	Underlined	Concordant	Absent
S100A4	C3	tctgaacacatctctgaggggtgggattaataagacggtctctgtgcctcctgctcccag	Not predicted		Identical
S100A4	K57	ctggtcctggctccacccactgggcttctgttttctatctgtagcctcttctccctccag	Not predicted		Identical
S100A5	H17	aggctagtgctgctggtggtgacttcctgaggaatgggatcttcccctctccctctacag	Underlined	Discordant	Absent
S100A5	D54	ggtgcgagggcagggctgggagcggggtctgagctgtctctccacctgggtccacaaaag	Underlined	Concordant	Absent
S100A6	C3	tggggtgtgtgggtgagaagtccttgctcccatggcactgactaggccctctgctgccag	Not predicted		Identical
S100A6	R55	ggggaagaatccagggttgtcatcaccactgagtatggatttcacattctaacacattag	Underlined	Concordant	Identical
S100A7	H18	cccaaatagagaccctaacttaaatgaagggaaaaaaatgattgtctttatttcctgaag	Underlined	Concordant	Absent
S100A7	D57	cccagcccaaaacttgtttgtgattgaatttttctattttgtatgtttttctcttcacag	Underlined	Discordant	Absent
S100A8	H17	ctgccctggccagatgcaaattccctgccatgggattccccagaaggttctgtttttcag	Not predicted		Absent
S100A8	E57	tatgcctcggctctctctgagatctttaaactctggcttcttcctcctcaatcttgacag	Underlined	Concordant	Absent
S100A9	S6	caaagaagcttgacagcattttcttctaagtgtcccaactcttggttttccattacacag	Not predicted		Absent
S100A9	H61	gctcccagtccccacctctggccacacccagctctcacagccttctctccccacccgcag	Underlined	Concordant	Absent
S100A10	S3	atgcataaagtctgccaaaaaaagttaatgtagaccctgttactttacatcctttaatag	Underlined	Concordant	Absent
S100A10	K54	ataagctcctcattgcaacctttgacttctatttcttgcctttgttcttttttttttcag	Underlined	Concordant	Absent
S100A11	Q22	tccagtatccagccttgacatcttcccttgtctgagccctgcaattttttttctccaaag	Underlined	Discordant	Absent
S100A11	R62	catatttgaaagcacattagaagatgcgatataaaggtgtaattattattttctctgcag	Underlined	Concordant	Distinct
S100A12	H16	agagtggaggttgaggggtgggggagaaactgcctctagacttcccttgtttccttgaag	Underlined	Discordant	Absent
S100A12	E56	taagaaagggtcttgtgtggaggttctgaactcaaggtctctgttgtccttttttcctag	Underlined	Concordant	Absent
S100A13	D31	accattcctgcatcttggggctccctgactctccctctctgctccttctctcttccacag	Underlined	Concordant	Identical
S100A13	E58	tccctactttctcaagaaccccagtttctaactctacccttccctttggtgtctcctcag	Underlined	Concordant	Absent
S100A14	S16	gaagcagggttttggggtgcatggagcttcactgatgtttgtgatgtcccctgccctcag	Underlined	Concordant	Absent
S100A14	E66	tggggtgggaagattggaaggtgctgcatccctgagccatggtttcttcactcccctcag	Underlined	Concordant	Absent
S100A7A	H18	ccccacatagagaccttaattcaaactaaggtaagaaatgattgtctttatttcctgaag	Underlined	Concordant	Absent
S100A16	Y20	aggaggaggaggtatggcctgtgggtgtctcttctcatctcccctcctcctggtgtccag	Underlined	Concordant	Absent
S100A16	K60	ctgcctggagtctctctggggcttccaccatcagcattgctgaccctgcttcctccccag	Underlined	Concordant	Distinct
S100B	S2	tatgaaatgttttaggatgaggtatagatgagaaggcaactttcctttgcgagcccctag	Not predicted		Absent
S100B	K56	ttttgatggtccaaaattccatttaaaaacaaggtcggcaactccttttatctctcttag	Underlined	Discordant	Absent
S100G	M1	cctcagcacaaaactgtacttcagctttttggtaagtttattttcttcccaatttataag	Underlined	Concordant	Absent
S100G	D52	agcagtaactgattcattttttctcccctcccttctcccatccttttttatgtaaaacag	Underlined	Discordant	Absent
S100P	K56	ggaggctgaggccctgcacaggcaccctcactgctgaccttgagcctctctctcctctag	Underlined	Concordant	Absent
S100Z	H17	ttgtaatattctgttttaatgaaagtgttggtgtttcctcatctgtttattctgaacaag	Underlined	Discordant	Absent
S100Z	K57	tttcaattgtcatcatgaacctcagagccagggagttagaaatttcctttctcattttag	Underlined	Discordant	Absent

## Sheet: CaBP
Gene symbol_EF-hand number	EF-hand exon i	Intron ends (60 bp) with BPP-predicted BPs in red	SVM-BP	SVM-BP versus BPP assignment	Mercer et al. BP (in bold) versus BPP	Noncanonical intron (Alioto et al. 2007)
ACTN1_1	exon 1	gggccgccaggagcccaggcctgggacccctttgctgacaggccccttgccgtcctgcag	Underlined	Concordant	Identical
ACTN4_1	exon 1	aaccacggtgaggacagttcacagcacccggcccacgatcacgcccccgtctttccgcag	Underlined	Concordant	Distinct
CABP1_1	exon 1	ggtattttgtgacttccaggtcccttgtcgcggctaataggacatgttcttttgtttcag	Underlined	Concordant	Absent
CABP1_3	exon 1	ctagttggagacagggaatgggtatgtcggggatgacctagccctttcctccttttccag	Underlined	Concordant	Absent
CABP2_1	exon 1	gaaggaagggcacagtcatcagtaggagcagggaattcctaacccctctgtgcccttcag	Underlined	Concordant	Absent
CABP2_3	exon 1	agggccagggaggggcaggggtctctgatgccctgggtctgtaatggacgggacccccag	Underlined	Discordant	Absent
CABP4_1	exon 1	ggaggaaggatgacagagccgtggctggccctggggacatcctggactctccccctgcag	Underlined	Concordant	Absent
CABP4_3	exon 1	ccctccttgggcttcagaccttatgccctcaccattgtgacactcttcctgggtctgcag	Underlined	Discordant	Absent
CABP5_3	exon 1	gtgaggtaatggaaggccagggcttgtggggtctcgctaatcctgtgccatcttcctcag	Underlined	Concordant	Absent
CABP7_2	exon 1	tggaaagggggtctgttggggaccggggtgaagtcccagcctactccattctctcctcag	Underlined	Concordant	Absent
CALB1_3	exon 1	ggcagagacttgtttttgagcaacttacaacacgtttctctcttcttaaatcttttccag	Underlined	Concordant	Absent
CALB1_4	exon 1	aaatgaaagtagacgatatattattaatgaaattaatctaagtgttctttgttttaacag	Underlined	Discordant	Absent
CALB1_5	exon 1	gggaaacatactgaaacatagtaataacattttaacatttactctcttctctatctttag	Underlined	Discordant	Absent
CALM1_1	exon 1	atgttgaaatcaaccaaacatgtcgtggactgaatgataaccttttctttcttcatatag	Underlined	Concordant	Distinct
CALM1_2	exon 1	gtgtattgtgactgggttggataaagacattgattctaacgggtcaacttttgttttcag	Underlined	Concordant	Absent
CALM1_3	exon 1	ctgcagagcagcgttaatggagtgcttactttacatgagctttttgttttttaattcgag	Underlined	Discordant	Absent
CALML6_4	exon 1	ggcgggtggtgggcgggcacgggcagggccgatggagtggctcagcgccaggccccgtag	Underlined	Concordant	Absent
CALN1_1	exon 1	ggaaaggaagaatgaatgatgatgtctttcttttcccctcccctgttctctcttgggcag	Underlined	Discordant	Absent
CALN1_2	exon 1	actgcagtgcaataaagccagccatgtgaccactggactttctttgcttttccattgtag	Underlined	Concordant	Absent
CALU_1	exon 1	ttcttatttagttattaagcatactgcctcctgaattaactgcttttcattttcttcaag	Underlined	Concordant	Absent
CALU_2	exon 1	ctaagtccagagttctgtgtctttttaaccttttgctggatttctctgcattttctacag	Underlined	Concordant	Absent
CALU_4	exon 1	cacacattttcatgttttctgaaagtcttttaagatttgacctaaatttttgttttctag	Underlined	Concordant	Absent
CALU_6	exon 1	catgaggcagttttggggaaaagacaaacccttcttttgtatgtatgtctgtgtacccag	Not predicted		Absent
CAPN1_3	exon 1	gttgcccactctcccatgactggtctaagtgatggaatttccttcttaacggccacccag	Underlined	Concordant	Distinct	U12
CAPN11_2	exon 1	ttccctatcccctgggatgccttcttcactccttctctgctgtccttgaccaccttccag	Underlined	Concordant	Absent	U12
CAPN12_1	exon 1	gtctctcctccccttctggagagattgaccttaaccagatgcccccgacccccaacacag	Underlined	Concordant	Absent
CAPN14_1	exon 1	agaaaaggggtgtgcagacctggggccagcccccatgtggactctttcgctccttcacag	Not predicted		Absent
CAPN2_2	exon 1	actaggtgacactatgtgcaaatggacccacactcaagggctttccttgactgaaggcag	Underlined	Concordant	Distinct	U12
CAPN8_1	exon 1	ttctttccctcaccttcaaatgatccgattcccactccccttttctatttaaatctttag	Underlined	Discordant	Absent
CAPN8_2	exon 1	aagaaatctataaggcatgtagaatttggactcaatcatgttggtctttaatgtgcctag	Underlined	Concordant	Absent
CAPN9_3	exon 1	tcccacgaggagcctcaggttgaaacactgctcatgtctcccttaacccacatggcacag	Underlined	Discordant	Absent	U12
CAPNS1_3	exon 1	agtgcatgtgatgcatgcatctgggtgtagctgtcactcttcttaacaccctcccaccag	Underlined	Concordant	Absent	U12
CAPS_1	exon 1	aggggcagtcggccagggtgggcttgcgggagtccccaccttgacctctctcccttccag	Underlined	Concordant	Absent
CAPS_2	exon 1	tctcaccttcctgaccccggcccctgagaccactgttccaaccgtgtcccctgcctccag	Underlined	Discordant	Absent
CAPS_3	exon 1	cagcgtcttgggggtttgggtgtgctacccaccacccccagtcaccacctcctgtcccag	Underlined	Concordant	Absent
CAPSL_1	exon 1	gcccagccagaggcagcggcgaggcctggactttgctaacatgctatggcttcccctcag	Underlined	Concordant	Absent
CAPSL_2	exon 1	tttacacttacacctgttatttgtacatttcttctgaatttttgtgtgtattttcttcag	Underlined	Concordant	Absent
CETN2_4	exon 1	gacagtagtaaccaaccgtggtgtccccctactcatgtgttttatgttctacttgttaag	Underlined	Concordant	Absent
CGREF1_1	exon 1	agaccaggcccagggctgcagactcacctctcccgggctgattctccacttttctgacag	Underlined	Concordant	Absent
CGREF1_2	exon 1	gactcctgccttctccacctcccccggcacctcttctaatccagcttctcttctctttag	Underlined	Concordant	Absent
CHP2_3	exon 1	ggaggcaaagtgatggccaaggtgaccaccacctctttccattctgtcccgtctccccag	Underlined	Concordant	Absent
CHP2_4	exon 1	gatggggagttgcagccttcgtgccccctccttatggctgcctcttcactcatctctcag	Underlined	Concordant	Absent
CIB1_1	exon 1	tctggtaggctttaatgagcgtgtgacctgggccacgtcctgtggcgtttgttctcctag	Underlined	Concordant	Distinct
CIB1_2	exon 1	ttggggaacctcagagcccctcccaaccgtgtcttttggcttcctgtgtctgctctctag	Underlined	Discordant	Absent
CIB2_2	exon 1	gctccggggccctcctgcttatcctgcacccacagtgattgctgtgtgtgttttcttcag	Underlined	Concordant	Absent
CIB2_3	exon 1	tgtaggggtccctgggtgcacgcagcctggacttgaacatgtccaacccctgccctacag	Underlined	Concordant	Absent
CIB3_2	exon 1	atggaccccagagaccttgggggtcagaggatggcctcccagcttcctttctgtccccag	Underlined	Discordant	Absent
CIB3_3	exon 1	ccacagccggcctagccctcctgccacctgctgtcactccccatccatcctgctctgcag	Underlined	Concordant	Absent
CIB4_2	exon 1	ccagggagacacagccccgaccctgatagacctcctccctgctcctcctgtcgcccacag	Underlined	Concordant	Absent
CRACR2A_1	exon 1	aggtcacctcccccaccagtgagtgtcagtgttaaccagtacactctgggttgttttcag	Underlined	Discordant	Absent
CRNN_1	exon 1	gggacctgcccatgtcctcctcaggggagggatgctgactccacctcatcttctcctcag	Underlined	Concordant	Absent
DGKA_1	exon 1	gataaaacatgagccaaagtggagggagccctgacttctgatctgcttttttgtaaccag	Underlined	Concordant	Absent
DGKA_2	exon 1	agagtttggatggtggtagtaaaggggatatggctgtggctcttgccctttttgctccag	Underlined	Concordant	Absent
DGKB_1	exon 1	gttttctgtttgagatcactgtaaataattaacaaaatataaagacaattttttttccag	Underlined	Discordant	Absent
DGKB_2	exon 1	aaagatttaaaactcactaagatcttgtattcatattttttatctctctttctcttccag	Underlined	Discordant	Absent
DGKG_1	exon 1	aggggttaatatttactaaacagaaaatgtccttggatgttttccttttgttcatcgcag	Underlined	Discordant	Absent
DGKG_2	exon 1	tcttaatgacacatctctggttgtctccttttgatattttctccctttgctattttctag	Underlined	Discordant	Absent
DST_1	exon 1	agtatagtctacaattttagtacagcattaactcaatcaaaatactttttgtccttttag	Underlined	Concordant	Absent
DST_2	exon 1	tgagaatgtcttgagaaagaactaacaagtcactacttaccattgttttcaaaattttag	Underlined	Concordant	Distinct
DUOX1_1	exon 1	gaacttcaagtcaaggaagccttgtctcctctccctccctctgcttctgcccaagtgcag	Underlined	Concordant	Absent
DUOX1_2	exon 1	cagcctgggggttcaggcaggcaggcgggggctctccttatggagtcctccctctcccag	Underlined	Concordant	Absent
DUOX2_2	exon 1	tccaagaatccaggggtctttcagcaaggagatgacctgcattcccttttttcttcccag	Underlined	Concordant	Absent
EFCAB1_1	exon 1	tttaagttagaacttaaagattaagggttcatttttgttatatctattttattatttcag	Underlined	Discordant	Absent
EFCAB1_2	exon 1	gatactttactgagagttattatgcaggacaggtgttccatttaacctctctccctttag	Underlined	Concordant	Absent
EFCAB1_3	exon 1	cagagaaaatattaccttactgatagcatcaaattcatgatttgttattttcttaaaaag	Underlined	Discordant	Absent
EFCAB11_3	exon 1	gaagtaacagttgataggtcttattaaagtaagtgaatattttttattgttttcaaatag	Underlined	Discordant	Absent
EFCAB3_2	exon 1	attagtgtatgtacttcttcttgaacaactgtcctgaataacttaatcctatctccccag	Underlined	Concordant	Absent
EFCAB5_1	exon 1	atgctagctagcacaatgaacatatatcttccgtgctttattatcctgtttgtatcctag	Underlined	Concordant	Absent
EFCAB6_8	exon 1	aaaagaaggaatgaagctgatgggcactaatggaaaccccgatctttgtaattgttccag	Underlined	Concordant	Absent
EFCAB7_3	exon 1	aaattaaaagatgaaaagattaagactgatgattgttttatttcattgttttgagaaaag	Underlined	Concordant	Absent
EFHB_2	exon 1	tgcctactctgctcttgaagacaactcccattttatgttcttttgcttcctgtataacag	Underlined	Concordant	Absent
EHD1_1	exon 1	ggcctggagtctgggaggggcctcccttcccagcccttgtccttcctcccccgcccacag	Not predicted		Absent
EHD2_1	exon 1	gcctgagggcctcagggatggcgccgcttgaattctgggtgcccctgtcccccaccacag	Underlined	Concordant	Absent
EHD3_1	exon 1	taaatggagggctctcctttcatcgtatcctatcttcatcctctctcctcctcttcccag	Underlined	Discordant	Absent
EHD4_1	exon 1	ccaactgtttccccctgaagagaccacatgtaacccatcctgtggtttgtccttctgcag	Underlined	Concordant	Absent
EPS15_1	exon 1	taactgcagttaaatccttttctcttattatttaacttgtgattttgttttttattgtag	Underlined	Discordant	Distinct
EPS15_2	exon 1	agtgacacttcaaagtttgtttcattttggcagaaatactgttttttttcctccctgtag	Underlined	Discordant	Distinct
FKBP10_2	exon 1	cctgcccctcccaaggccatgaccctcactgcccgctcccccggctctcccctgccccag	Underlined	Concordant	Identical
FKBP7_1	exon 1	tgaatagatatttgaactatatctttacataagttaaactgttaaaatttatacccttag	Underlined	Discordant	Absent
FKBP9_2	exon 1	cccaggcctggcgttcatggcggctgaactcatggtctttcctgtccccttcttttccag	Underlined	Concordant	Absent
FLG_2	exon 1	attggctgataatgtgattctgtctgatgcagtctccctctgtgacttccctctgtacag	Underlined	Concordant	Absent
FLG2_2	exon 1	gttagttgagtatgcaggttaggctgaccaggtctcccttggtgtgtcactcatatacag	Underlined	Concordant	Absent
FSTL4_1	exon 1	gaatgttctctcaagaccacgggataagtctcaaaataataacctcaccttctctttcag	Underlined	Concordant	Absent
GCA_3	exon 1	atgatttagagtcagataaactcaggtatcagaatttatttttgttaataaaactatcag	Underlined	Concordant	Absent	U12/U2
GNPTAB_1	exon 1	atgttagatacggtacatactttgaatatccagagtttgtaatatgttatatttggacag	Underlined	Concordant	Absent
GPD2_2	exon 1	ccaaagcatatgcataatttttaatcaaactgtattattctatgcttttcttttacttag	Underlined	Discordant	Distinct
GUCA1A_3	exon 1	gcctgaggctggagtgagcggggcccggatgggctcacggcggccgcgcccctcgcccag	Underlined	Concordant	Absent
GUCA1A_4	exon 1	ctacccctgagataggataaggatgggcccctctcacttctgccccttcttccctcccag	Underlined	Concordant	Absent
GUCA1B_3	exon 1	gaatggcctatgctctggggaggtgggctgtgccctcagcagcatccacatctaatgcag	Underlined	Concordant	Absent
GUCA1B_4	exon 1	ctggggtgaaggtggagctttcagggtctcccgtcaatgcagctgagttttctttggcag	Underlined	Concordant	Absent
GUCA1C_3	exon 1	aaataaaaaacaattattcttcttaaatatttatttctcttttcatcttactttccatag	Underlined	Discordant	Absent
GUCA1C_4	exon 1	gttgcaaaatgtatttgcttccagaaaagttgacctctttcatttaatgtctttttgcag	Underlined	Concordant	Absent
HPCA_2	exon 1	gtctagtagccaggagggcctgatcactcctctctgcccttgacccccttggggacccag	Underlined	Concordant	Absent
HPCA_4	exon 1	tcttgcgggtgggggctcgggcaggctcctctcactccccgcctcccctcccgcccccag	Underlined	Concordant	Absent
HPCAL1_2	exon 1	atggctcagccctgctccgtggccgtgggtggcgtccccggctgaccccctgtcttgcag	Underlined	Concordant	Absent
HPCAL4_2	exon 1	gagatgggggcggggtgggcggggctgtcgctgcgccccaacccaccgcacccccctcag	Not predicted		Absent
HPCAL4_4	exon 1	cccgctgcttctcggggccccttgtgggtgttcacacctccctcctccttccctcaccag	Underlined	Concordant	Absent
HRNR_2	exon 1	gttagccagatgtattgtccatactaacagagctactctttgtacctttctcttatacag	Underlined	Concordant	Absent
ITSN1_1	exon 1	atttctgtcagctgttgtttttttttttttttcctgaaactttttctgtttaatttacag	Underlined	Concordant	Absent
ITSN1_2	exon 1	ctcctgtacagtgagtatttgctgactcatctgtatgtccttttcctggttcctgtttag	Underlined	Concordant	Absent
KCNIP1_3	exon 1	cagcttcacactgtctgatggcttgatggttaatgtcactctgccttttccccttctcag	Underlined	Concordant	Absent
KCNIP1_4	exon 1	acctaggaagagcttgacctcatggtttccacactgtgtgcttttatgtccctgctccag	Underlined	Concordant	Absent
KCNIP2_3	exon 1	cagagaaggagttgggtgaagagtacccgaggacacagctccctcctgcctccttcccag	Underlined	Discordant	Absent
KCNIP2_4	exon 1	aagggatcaagggaggctggaggctctgaggaaggatcctcttctctcttggcctaacag	Underlined	Concordant	Absent
KCNIP3_3	exon 1	ctggaactagaacctgggcattgattggatgtcacgccccacactctcctttccccatag	Underlined	Discordant	Absent
KCNIP3_4	exon 1	ctttgggccctcacagccaccccggccttgcagcaggctcatgccagcctccccctccag	Underlined	Concordant	Absent
KCNIP4_2	exon 1	caaaaaaaattcagttttatgaacactttgctcatattgcttctctgccactttccctag	Not predicted		Absent
KCNIP4_4	exon 1	tcttagactggtttcttcatacatgtgtgcagcctcacgtgagtgccttttatttttcag	Underlined	Concordant	Absent
LCP1_1	exon 1	tgtggtattttaagaattcaaatgcacaaaagttatcccttatgttcttcttctctccag	Underlined	Concordant	Absent
LCP1_2	exon 1	cctctctaaaagctgttgcctgaatcgtcctgaagcttcagtatattgtgtacattacag	Underlined	Discordant	Absent
LPCAT1_1	exon 1	ctggtgttagcatgccaccattttattgaaaaagaaagctttccctctttttttgtctag	Underlined	Discordant	Distinct
LPCAT2_1	exon 1	aatgtgcatgtgaattgtaaagggctaataacatgtatctataattctttgtttgtttag	Underlined	Discordant	Absent
LPCAT2_2	exon 1	taggattaatagtaattccactagtggccctcctaattgatttatcccatcctttcacag	Underlined	Concordant	Absent
MACF1_1	exon 1	ctgggcagcttttgagggcccaaaaaataaatcttattgacacttctgatttctgtgtag	Underlined	Concordant	Absent
MACF1_2	exon 1	taaccgccaaccgaacaagtacccctcttaatgtttcaaaatatgattccttttctccag	Underlined	Discordant	Absent
MCFD2_1	exon 1	aagatttcagcatgatcccagtatctgtcaattggcctgaacctgactgttgatttttag	Underlined	Concordant	Absent
MICU1_2	exon 1	atcagagaaagcaaaatgaaaatccctctgctgtgctaatgcacctctttcttttttcag	Underlined	Concordant	Absent
MICU3_3	exon 1	attaacacatattataaaaataataacagtctattctttttctatgtaacatttatctag	Underlined	Concordant	Absent
MYL10_1	exon 1	tcgaggggctgaagatgtcattattactattattattattattatttgtttgtttgacag	Underlined	Concordant	Absent
MYL2_1	exon 1	ctgacctagttttttgactcccagcctctcactcttttaatcgatgcttttttcccccag	Underlined	Concordant	Absent
MYLPF_1	exon 1	gcccccagagaggtggagggactggtccatgggcccctttgttcaaccctcaccctccag	Underlined	Concordant	Absent
NCALD_2	exon 1	taaaatgcagccctaaagagcagctctacaaattatatatgttttcttttctatctgcag	Underlined	Concordant	Absent
NCALD_4	exon 1	taggtctattgtgtgccatactgtttttctgtcttaccaccatgtcgcttctgtccccag	Underlined	Concordant	Absent
NCS1_2	exon 1	tggtgggtgggtgatgttggcgtctcctttaccctctctggcccggtctgctgcctccag	Underlined	Concordant	Absent
NCS1_3	exon 1	cagcctgacccggtggcctggccggcactgactgaggcaatcccctctctctcctgtcag	Underlined	Concordant	Absent
NCS1_4	exon 1	tggccaagagcccaaagcccagagtgccagggcccacccccgccttgtccgtccctgcag	Not predicted		Identical
NECAB2_2	exon 1	tagccccaccagccttatctctgcagacaccagctcctttctctgcttccttccttgcag	Not predicted		Absent
NINL_4	exon 1	ctgagtcgtgctccattgtgtatgtatcagggtgtaactgtgactcctcccttgcttcag	Underlined	Discordant	Absent
NKD1_1	exon 1	actacccagtcagtgttgccacagataggggaccagccccgcccatctctctgcatccag	Underlined	Discordant	Absent
NOX5_2	exon 1	tgagacctcataaggctttggccaccccaagcccataaacctgtttcctttgcctcccag	Underlined	Concordant	Absent
NOX5_4	exon 1	aaagctgactggcagaaagctggaggtgggtaaacagaagaggcccaccacttcttgcag	Underlined	Discordant	Absent
NUCB1_1	exon 1	ggttttatcccatggcatccagacttcttgctcatgagctcctggctctcccctccacag	Underlined	Concordant	Absent
NUCB1_2	exon 1	gtcgggaatgagctcgctggggacctctcaatgctgtctgcctctcgcttgctcctgcag	Underlined	Concordant	Distinct
NUCB2_1	exon 1	ttgagtctgtacagatagattatattttgttttgagcaattttttaaaattggttcacag	Underlined	Concordant	Absent
NUCB2_2	exon 1	ctctctttttttcctgttactttctttcctttcatgttcatttaaaatttttctttttag	Underlined	Discordant	Absent
OCM_1	exon 1	tggccccaacatagaatgtgatccaacaagcgtcagaataaccaattctctgttcttcag	Underlined	Concordant	Absent
PDCD6_3	exon 1	gcctcaagtgagtttgctgcaactgatcttttgctgcttgaccgttcctctctgtctcag	Underlined	Discordant	Identical
PEF1_1	exon 1	gttactgaggctggcccttcctggcatttctgttgatggccttcacaccccttcctccag	Underlined	Discordant	Distinct
PEF1_3	exon 1	ggggacccttggccttcagtcttgaagccttcctcccctcctttccctcctcaccttcag	Underlined	Concordant	Distinct
PLCD1_1	exon 1	ggtcagggactgacctcacagcattctctccctctctcctccaccatccccctctcgcag	Underlined	Concordant	Distinct
PLCD1_2	exon 1	tctggctgggaccttggtaggttccagggttcctgggttctttccttacttcttgcccag	Not predicted		Absent	U12
PLCD3_2	exon 1	cagttacctgagggctgggggcagcctggcgtgttgctgttatttcctgagcacccacac	Underlined	Discordant	Distinct	U12
PLCD4_1	exon 1	agcccctgctatttgttggaatcccttccttaatgcctccacctgtttcttctctggcag	Underlined	Concordant	Absent
PLCD4_2	exon 1	gcacacacaactgcacacacaaacagatacattagtgcttttgccttgactcatacctgg	Underlined	Concordant	Absent
PLCG1_1	exon 1	tggctcctgcccagtgggaggtatgtgccctcggggcagctattgataccttgctcacag	Underlined	Concordant	Absent
PLCH1_1	exon 1	tgcatgtaaagaagtatctttgcctgctgtataactgtgtgtatctcattttcctcacag	Underlined	Concordant	Absent
PLCH2_1	exon 1	gccagcagggggacgctgggcccccggggacctgacccgtgctccctccccaccccgcag	Underlined	Concordant	Absent
PLS1_1	exon 1	attgcttagttaaatgtttccaaaggcttcatgctttttttataatattgctttttctag	Underlined	Discordant	Absent
PLS1_2	exon 1	atccttattgtacaccttcaacaaagattacaaaatatattttataatatatctttacag	Underlined	Discordant	Absent
PLS3_1	exon 1	aagagtgcttatatttatcacaattttttaaagtctgaaacgtttttggtttttctttag	Underlined	Concordant	Absent
PLS3_2	exon 1	actctaacttctgtctttcaattttttttccttttttgcttgctctccttttttacaaag	Underlined	Concordant	Absent
PPEF1_2	exon 1	taaaagcgatcagtgtcatgaattcaatatgttctaacacttagaaaatctttattttag	Underlined	Concordant	Absent
PPEF1_3	exon 1	acccttgccttaggtgggtcttaaaatgaacactcacaaccttctcctatattcttttag	Underlined	Concordant	Absent
PPEF2_2	exon 1	ttatatattggaacaagtctaaacgtatgacaaagaaggaaaatgaattttttcttgcag	Underlined	Discordant	Absent
PPEF2_3	exon 1	gagaaaatgaacattaaaaactagactaactcactgaagtgatttcctccctctgataag	Underlined	Discordant	Absent
PPP2R3A_2	exon 1	tcctgataaatggttctgagtaattgctcaggaaattttataaccatgtgttttctttag	Underlined	Concordant	Absent
PPP2R3B_1	exon 1	gttcctgtgaagctctccctgacatgcatcttcgtctctccatcctggctttcgatctag	Underlined	Concordant	Identical
PPP2R3C_1	exon 1	ctacttaattgtatcacttgacagttgctatcttctaattatgtctttgtgttccattag	Underlined	Concordant	Absent
PPP3R1_2	exon 1	ttagaaaggatttgggaacatttttaaaaaattcttgcttccttttttgtttgcttttag	Underlined	Concordant	Absent
PPP3R1_3	exon 1	atgttttttgtgtaaaaaattggaagttctgatttgtgaacatttttaactcttattcag	Underlined	Concordant	Identical
PPP3R1_4	exon 1	tgaaagcatttacttgtgattgctttgtaattggaattgattttccttccttttttttag	Underlined	Discordant	Identical
PVALB_1	exon 1	ctcccaggcttccctaccagcctttctggtccttgtttgaccctgctcttccccccacag	Underlined	Concordant	Absent
PVALEF_1	exon 1	ccctggaggcccagctcaagtgaggtgggcccctccgtgagccccgcctggttgccccag	Underlined	Discordant	Absent
RASGRP1_1	exon 1	agctataggttataatattgcattgtagtcatgaggatttctctaaatatttcattttag	Underlined	Discordant	Absent
RASGRP2_1	exon 1	ccccggggctctgggcttcccctgcctctggccctagctcaggcccgaccatttccatag	Underlined	Concordant	Absent
RASGRP2_2	exon 1	acctgatgtcccctttactctcccctcttctggctctgcgtgtccctctgcgtgccccag	Underlined	Concordant	Absent
RASGRP3_1	exon 1	gtctcaaaataataataataataaagttgaaaaatatgtggttttttttttgtttatcag	Underlined	Discordant	Absent
RASGRP3_2	exon 1	aataacaagttcagagcctgccttatagtcattcaataaatacttatctttcctttgcag	Underlined	Discordant	Absent
RCN1_4	exon 1	aggaaacgcctttcttgaccgcacggtttaaaaacatttctgcatacatacatcctgcag	Underlined	Concordant	Distinct
RCN1_5	exon 1	gggtgggggaggtttaccttcccactttcctttgtaaccaacaataaccttcccttctag	Underlined	Discordant	Distinct
RCN2_1	exon 1	caccattttgccccactgatagtaatgcttggccctcctgtgtgtcgcttccccctaaag	Underlined	Discordant	Absent
RCN2_2	exon 1	ccttactcttaagtatcagaattaacgtcacatgcgttgtgttctgggaaattctcatag	Underlined	Concordant	Absent
RCN2_4	exon 1	gtatttttcaaagtatttaaaatgatgtggtatactaatgagaaattttaattttcaaag	Underlined	Concordant	Absent
RCN2_5	exon 1	cttcttattggatacatgtgatattcttgtgtatgtatatttgtgtttttttatattaag	Underlined	Concordant	Distinct
RCN3_2	exon 1	gcgaggggcggggcctgggggcgggaccagagcctgacgtgtgcccgccccggcttctag	Underlined	Concordant	Absent
RCN3_4	exon 1	ttaacctgcttggcgtttcctccattaaagctcatctcactgagacctgtccttccccag	Underlined	Discordant	Absent
RCN3_5	exon 1	ccagctccactagacccccagagctgcccctgaccttgtcccctctgtcccggcccccag	Underlined	Concordant	Absent
REPS1_1	exon 1	ttctgttcgtggatccgtaagttcagaataacattaaacaacactgttttaatatttcag	Underlined	Discordant	Absent
REPS2_1	exon 1	aatgtaaaagctactctagctgagtaattaatggtttatttaaacaatggcacttgacag	Underlined	Concordant	Absent
RHOT1_1	exon 1	tcagcattgcttatgaaaatcacagtttaaacaattatttcttttctcaatgatttatag	Underlined	Discordant	Absent
RHOT2_2	exon 1	gggctgagcgtggtgctgcagagtctcctgggagctagacgggctgtggcctccctgcag	Underlined	Discordant	Distinct
RPTN_2	exon 1	acacatcttagtatgcacaagacagcatctgattttgctctttgttttatctcctaacag	Underlined	Concordant	Absent
S100A1_2	exon 1	ctctgactcagtgctgtacccttccctatacacctccctcttcctctcctcccaccacag	Underlined	Concordant	Absent
S100A11_2	exon 1	catatttgaaagcacattagaagatgcgatataaaggtgtaattattattttctctgcag	Underlined	Concordant	Distinct
S100A16_2	exon 1	ctgcctggagtctctctggggcttccaccatcagcattgctgaccctgcttcctccccag	Underlined	Concordant	Distinct
S100A2_2	exon 1	gtttggtggagctggggttggggctggcttggtgatgagtgtatttcctgtcactttcag	Underlined	Concordant	Absent
S100A4_2	exon 1	ctggtcctggctccacccactgggcttctgttttctatctgtagcctcttctccctccag	Not predicted		Identical
S100A5_2	exon 1	ggtgcgagggcagggctgggagcggggtctgagctgtctctccacctgggtccacaaaag	Underlined	Concordant	Absent
S100A6_2	exon 1	ggggaagaatccagggttgtcatcaccactgagtatggatttcacattctaacacattag	Not predicted		Identical
S100A7_2	exon 1	cccagcccaaaacttgtttgtgattgaatttttctattttgtatgtttttctcttcacag	Underlined	Discordant	Absent
S100A8_2	exon 1	ctgccctggccagatgcaaattccctgccatgggattccccagaaggttctgtttttcag	Not predicted		Absent
S100A9_2	exon 1	gctcccagtccccacctctggccacacccagctctcacagccttctctccccacccgcag	Underlined	Concordant	Absent
S100B_2	exon 1	ttttgatggtccaaaattccatttaaaaacaaggtcggcaactccttttatctctcttag	Underlined	Discordant	Absent
S100Z_2	exon 1	tttcaattgtcatcatgaacctcagagccagggagttagaaatttcctttctcattttag	Underlined	Discordant	Absent
SCGN_3	exon 1	agcactcttgaaatggacactggccagtgtccctgactgttattctttctgttccttcag	Underlined	Concordant	Absent
SCGN_4	exon 1	aagacctttgcagtttatttgctcactatataaagtatgattcttctcttggcgccacag	Underlined	Concordant	Absent
SCGN_5	exon 1	agaattgtacagctgaattgtcacattgctggactgacataatgttttttccttacacag	Underlined	Concordant	Absent
SDF4_1	exon 1	gacgtgcttggggaagtctttgctgagtcttgctaatgatgtgtctgtgtctctctgcag	Underlined	Concordant	Absent
SDF4_2	exon 1	ggctgttcggggtcctgggggcccagtctgacggccacctgcccatttgctgtcttgcag	Underlined	Concordant	Absent
SDF4_4	exon 1	ttctggatttgcgtgctggcgtctgtcggcctcgatacccacaggctgcgcccctctcag	Not predicted		Distinct
SDF4_5	exon 1	cggggcaggtcctgcgggagccccagcctgggtgtgggctgacccattcccgtctcgcag	Underlined	Concordant	Absent
SDF4_6	exon 1	gctggccgcggagctcggagggggaaaggcgacgctgacctgtgccccgctcgcccgcag	Underlined	Concordant	Identical
SLC25A23_2	exon 1	gtcccctccagatcaggagcaggttcctggagccacctctatcccctttccctctgtcag	Underlined	Discordant	Absent
SLC25A24_3	exon 1	gaaataatttagtgcatcagcccatattggcaataacttctctctaatttttttttatag	Underlined	Concordant	Absent
SMOC1_1	exon 1	tggttcctgcaagatcctgattggtgttctctgcggtgggggtgtttgtccatggcccag	Underlined	Concordant	Absent
SMOC2_1	exon 1	tggccaggaaggagcagcccaggggtttaagcatcctgacggcatctgtgttccttccag	Underlined	Concordant	Absent
SPARC_1	exon 1	ccaaggctgggtgtggagcttttccatgcctcaggccctcccctgcctccttccctgcag	Underlined	Concordant	Distinct
SPARCL1_1	exon 1	agagttaaatcttcatgcacaagctactcaattaataggatgccatgtatttcattgcag	Underlined	Concordant	Absent
SPATA21_1	exon 1	tgggatgaatgacagaaacaagaaatgcccccactccacataaccctgccctccccacag	Underlined	Concordant	Absent
SPTAN1_1	exon 1	aaaagacacagtcacctgctgtgtggagggtctgttccctaatttctgtttttcttccag	Underlined	Concordant	Absent
SPTAN1_2	exon 1	gggtggggggtgttcggcagcagggctgcctgctgagccgccctcggctttgtgctgcag	Underlined	Concordant	Absent
SRI_3	exon 1	tttcatttaatccttagaaaatatcgcaaaatacagctctaatccttgattacagttcag	Underlined	Concordant	Distinct	U12
TCHH_2	exon 1	tataattttaccacctgtaaatagtgcattgtaaaatttttgttttcaccatttttatag	Underlined	Discordant	Absent
TESC_1	exon 1	gcaagaggacaagatccagttcttcatttatttccaacaccctccttgttgctcccgtag	Underlined	Concordant	Absent
TNNC1_2	exon 1	gccctccgtggtcctggctgctgagccctgactactgtgccccccaacccctgaacacag	Underlined	Concordant	Absent
TNNC1_3	exon 1	gaaggtgctgcctgcagtacctaccctggcctctgtaacggccatgctgcccacccccag	Underlined	Concordant	Absent
TNNC2_1	exon 1	aggtgaggaactgctctggggctgcctcttcagctcagactttctctgtgtctcctgcag	Underlined	Concordant	Absent
TNNC2_2	exon 1	ggtaggtgtgaggctgacagtccagcaggcctcacctctgccctctgccctccctcgcag	Underlined	Concordant	Absent
TNNC2_3	exon 1	atggtggggagaggcggcagcggctgggctcaggctcagtctgccacctgctgcccgcag	Underlined	Concordant	Absent
USP32_2	exon 1	aactgaactcctgagaagagaattctgaggttttataatcttttttgatttgacccttag	Underlined	Discordant	Absent
USP32_3	exon 1	tgtcattattaacattaggaagcttggctgtgatttatggcatctcttcctattttacag	Underlined	Concordant	Distinct
VSNL1_2	exon 1	acctcgtcgccccgattccatcccctcccgacacctgactgcgcgtgttctcctttgcag	Underlined	Concordant	Absent
VSNL1_4	exon 1	aagagctctctgtcctcctgggtttctggtaatatcacctacaatgcttttttccccaag	Underlined	Concordant	Absent
MYL12B_1	exon 1	tttttgctttgttttatacattgttttgttttacgtttttgtgttttttttttaatccag	Not predicted		Absent
S100A12_2	exon 1	taagaaagggtcttgtgtggaggttctgaactcaaggtctctgttgtccttttttcctag	Underlined	Concordant	Absent
S100P_2	exon 1	ggaggctgaggccctgcacaggcaccctcactgctgaccttgagcctctctctcctctag	Underlined	Concordant	Absent
RCN1_2	exon 1	gataatataacagccttgtgcctgtgtgtgggtttctttttttttttttttgtactgcag	Underlined	Concordant	Absent
CABP1_4	exon 1	gatctgctgctgccaatcgccatgctggggcgacctctccttccttcctgccttctctag	Not predicted		Absent
CABP2_4	exon 1	gaggggctgcgcgtgtgaatgactgtcagtgaccagacgccacaaccaacgccgccacag	Underlined	Concordant	Absent
CABP4_4	exon 1	gagctggctgaggctgaggcagctttgggtgggaggggctgagctttgcggggaccttag	Underlined	Discordant	Absent
CABP5_4	exon 1	atcatctcgtggctatcatcattgtcattgctgatataatctatttctgcttctattcag	Underlined	Concordant	Absent
CALM1_4	exon 1	gtcaaagacctacttccccacactacatcattagcaataacaattgctgaatgttcacag	Underlined	Concordant	Distinct
CAPN1_2	exon 1	agcaggggcaggtgcaggaagctcactaggtggagatgttggaattggtttttcttgcag	Underlined	Discordant	Absent
CAPN11_1	exon 1	gtgcccccacgatacctcatttaccctgtctctcctttctaccccttcccttcctcacag	Underlined	Discordant	Absent
CAPN2_1	exon 1	aagttcagttggacatcaccgctcagagatttttcctgtcacactgattttgtcttttag	Underlined	Concordant	Distinct
CAPN3_2	exon 1	ggggtgggtggggagtcccgttgtctcaaagcagctcctcactcttctccatccccccag	Underlined	Concordant	Absent
CAPN9_2	exon 1	atgggtacataggtttatcttatcgggtcaactgaattcagctttcatgtgcaatttcag	Underlined	Concordant	Absent
CAPNS1_2	exon 1	ggcagaggggtcagagaggatttgacctctggcctctgactttcaacctgttacccacag	Underlined	Discordant	Absent
CETN3_4	exon 1	caaatgaatgcctttgtgattatgcaggtttattaaaatatatatgtttttaaactgtag	Underlined	Discordant	Absent
CIB4_3	exon 1	agtcctcttcctgtttagcccccagctccgtctaatgcaggcctggcctcttctttgcag	Underlined	Concordant	Absent
EPS15L1_1	exon 1	ggtctggacattcacacaggtgtgctctcctacttactcgggctatttctttccaactag	Underlined	Discordant	Identical
FKBP14_2	exon 1	attggctcaatgtgggtatcttatgaatccaagttattaatgggatctgttattttgtag	Underlined	Concordant	Absent
FKBP7_2	exon 1	agttactggaaattcactgtgataccttttaattaaaggaatgttattttggccttccag	Underlined	Discordant	Absent
MCFD2_2	exon 1	agttaagcacttcttccggtaaaatgcgcaactcatcattgtctaatttgtattttgtag	Underlined	Concordant	Distinct
OCM_2	exon 1	tgtaaacacagagatgcatgatctttttgaaaatccccatggatctttattatcctgtag	Underlined	Discordant	Absent
PVALB_2	exon 1	cgtcctgcaaggcgacctcggcctgactccctcaccggctttctcccttttctcctccag	Underlined	Concordant	Absent
S100G_2	exon 1	cctcagcacaaaactgtacttcagctttttggtaagtttattttcttcccaatttataag	Underlined	Concordant	Absent
SCGN_6	exon 1	tgttaaagggtgagaacaccattggcttgcctgttaacatgttacttttgtcgccctcag	Underlined	Concordant	Absent
SRI_2	exon 1	aaggtaaacaacttgaaagtacaaatcactattatgattcctctaattttttttcaaaag	Underlined	Discordant	Distinct
TNNC1_4	exon 1	gcatgggtggggctgcctcatgccctccccacagccctaccctgagccccctccccacag	Underlined	Concordant	Absent
TNNC2_4	exon 1	tgtggtggccagggcagctcgccccggccctgagccctgccctgtccctcggacctgaag	Underlined	Concordant	Absent
CAPN3_3	exon 1	tccctccaaatccagggggattttgctgtgtgctgtgtagccctgacctccctcctccag	Underlined	Concordant	Absent	U12/U2
FSTL5_1	exon 1	ttaaataaactatttcttttcaataatattgcttgaaaataactagttcttttgttacag	Underlined	Concordant	Absent
ITSN2_1	exon 1	agcattggaataatttcatttactaatgtgctgcttgggttttgtttttattacctccag	Underlined	Concordant	Absent
LETM1_1	exon 1	agtgaggccctgtgtggcaggacgcctgcccgtggccacatgcaggctgtgcttccacag	Not predicted		Distinct
PRKCSH_1	exon 1	tgcgggggctgatgggagccggtgggtgggcagggggtgacagaggtggcttctttacag	Underlined	Concordant	Absent
NOX5_3	exon 1	aattcaaagcccaggccctgcggccacagttgtgctgtcttccacccttctcgcccacag	Underlined	Discordant	Absent
ACTN1_1	exon 2	cctcacggctccacctccctgacaccgcatggctcgctgcctggcgcaccgcggccccag	Underlined	Concordant	Distinct
ACTN4_1	exon 2	ccctcatcctggtctccacgccgcccctcccgcacacctgccttcggatggccccggcag	Underlined	Concordant	Absent
CABP1_1	exon 2	gcccacagaggctctgcgggtcctacccctgaccacatccacctttgctcacttccccag	Underlined	Concordant	Absent
CABP1_3	exon 2	gatctgctgctgccaatcgccatgctggggcgacctctccttccttcctgccttctctag	Not predicted		Absent
CABP2_1	exon 2	cgggtccaggccaggatcagggggttgtgggggaaggactgaccccaccctgcctggcag	Underlined	Concordant	Absent
CABP2_3	exon 2	gaggggctgcgcgtgtgaatgactgtcagtgaccagacgccacaaccaacgccgccacag	Underlined	Concordant	Absent
CABP4_1	exon 2	gcagggggtgggagctgtccctgagcctggccacctgggcttgacctccctcctccacag	Underlined	Concordant	Absent
CABP4_3	exon 2	gagctggctgaggctgaggcagctttgggtgggaggggctgagctttgcggggaccttag	Underlined	Discordant	Absent
CABP5_3	exon 2	atcatctcgtggctatcatcattgtcattgctgatataatctatttctgcttctattcag	Underlined	Concordant	Absent
CABP7_1	exon 2	tggaaagggggtctgttggggaccggggtgaagtcccagcctactccattctctcctcag	Underlined	Concordant	Absent
CABP7_2	exon 2	ggccctgggctgcaggcctgggccctacccactgattgattggacctgtgcctccaccag	Underlined	Concordant	Absent
CALB1_1	exon 2	gaacgggaaagacacttggaatgagatatctgacacctgggtgcctctttgtctttgcag	Underlined	Concordant	Absent
CALB1_3	exon 2	aggaaaattgttccttttattaaaaatgtgtttgttttccttatccaaaattacttacag	Underlined	Concordant	Absent
CALB1_4	exon 2	tctccttcatgcaataaattattcctcaaatagctagaataatggcattctgtctttcag	Underlined	Concordant	Absent
CALB1_5	exon 2	ttcatttcccactactgtagatggagttggttgtatactattttatttctcctcccccag	Underlined	Concordant	Absent
CALM1_1	exon 2	gtgtattgtgactgggttggataaagacattgattctaacgggtcaacttttgttttcag	Underlined	Concordant	Absent
CALM1_2	exon 2	ctgcagagcagcgttaatggagtgcttactttacatgagctttttgttttttaattcgag	Underlined	Discordant	Absent
CALM1_3	exon 2	gtcaaagacctacttccccacactacatcattagcaataacaattgctgaatgttcacag	Underlined	Concordant	Distinct
CALML6_4	exon 2	gagccctgggagccgttggctgggccggggcaagctgctgacctgcccctctgttcccag	Underlined	Concordant	Absent
CALN1_1	exon 2	actgcagtgcaataaagccagccatgtgaccactggactttctttgcttttccattgtag	Underlined	Concordant	Absent
CALN1_2	exon 2	caggtacggtaggtcaagttcagcttgtttgcaactcatatttacatcttctccttgcag	Underlined	Concordant	Absent
CALU_1	exon 2	ctaagtccagagttctgtgtctttttaaccttttgctggatttctctgcattttctacag	Underlined	Concordant	Absent
CALU_2	exon 2	cacacattttcatgttttctgaaagtcttttaagatttgacctaaatttttgttttctag	Underlined	Concordant	Absent
CALU_4	exon 2	ctttcttctggcaaattcagagaccaacttaatagtctcttcttattctttcctgtttag	Underlined	Concordant	Distinct
CALU_6	exon 2	tttctgaatttttaatgggaaatatgttcttcttcaattcattgctatctctactttcag	Underlined	Discordant	Distinct
CAPN1_3	exon 2	cgggcaggtgggaagggccgggtgactcagcctggccctcaccctctgccgccacctcag	Underlined	Discordant	Absent
CAPN11_2	exon 2	ttcattatttcaaccaccatgccatgcatgtggccctaccatatctgtctgtctcttcag	Not predicted		Absent
CAPN12_1	exon 2	ccccattggcagccctcttcagggcatggagggcagccctgactcatccttcctgcccag	Underlined	Concordant	Absent
CAPN14_1	exon 2	ctgcctccaaagcatggatagaactctccctggaagcttttaccttaacctattaatcag	Underlined	Discordant	Absent
CAPN2_2	exon 2	gaggtaacttgccagctttgctttgggtcatagttcttacagctaacttatgtgttccag	Underlined	Concordant	Distinct
CAPN8_1	exon 2	aagaaatctataaggcatgtagaatttggactcaatcatgttggtctttaatgtgcctag	Underlined	Concordant	Absent
CAPN8_2	exon 2	atggttctggcaggggccgtgaatggttgttttctacttgggatttctttcctgctttag	Underlined	Concordant	Absent
CAPN9_3	exon 2	gccatcagcgatgcctttcaggcacgctccttctcaaggcttctgctctccaccctttag	Underlined	Concordant	Absent
CAPNS1_3	exon 2	agccatggagacactatgccccacaatgctcacttggacccaatgtctctgtcctcacag	Underlined	Concordant	Absent
CAPS_1	exon 2	tctcaccttcctgaccccggcccctgagaccactgttccaaccgtgtcccctgcctccag	Underlined	Discordant	Absent
CAPS_2	exon 2	cagcgtcttgggggtttgggtgtgctacccaccacccccagtcaccacctcctgtcccag	Underlined	Concordant	Absent
CAPSL_1	exon 2	tttacacttacacctgttatttgtacatttcttctgaatttttgtgtgtattttcttcag	Underlined	Concordant	Absent
CAPSL_2	exon 2	gataccaaaaaagctcatttgcttatgtatgtctctgtatgtattcttctatttttgtag	Underlined	Concordant	Absent
CETN2_4	exon 2	ttacttagtcaccttttggcattagtttataaattaacctgaatctttactgtcatatag	Underlined	Concordant	Absent
CGREF1_1	exon 2	gactcctgccttctccacctcccccggcacctcttctaatccagcttctcttctctttag	Underlined	Concordant	Absent
CGREF1_2	exon 2	gtcagaactcctgggaacatctctgtccctggagaccccacagtgactctgcttccacag	Underlined	Concordant	Absent
CHP2_3	exon 2	gctgctggaagagagccagggaagacctaccttcctttccccctcccaccctctccccag	Not predicted		Absent
CHP2_4	exon 2	ggttgggagcatggagagctgagagtcaagcctcttgcctgccatttgtttttccctcag	Underlined	Discordant	Absent
CIB1_1	exon 2	ttggggaacctcagagcccctcccaaccgtgtcttttggcttcctgtgtctgctctctag	Underlined	Discordant	Absent
CIB1_2	exon 2	gcaggcctgggagcgggagggagcagttggggctctggcctgaaactctccctttcccag	Underlined	Concordant	Absent
CIB2_2	exon 2	tgtaggggtccctgggtgcacgcagcctggacttgaacatgtccaacccctgccctacag	Underlined	Concordant	Absent
CIB3_2	exon 2	ccacagccggcctagccctcctgccacctgctgtcactccccatccatcctgctctgcag	Underlined	Concordant	Absent
CIB4_2	exon 2	agtcctcttcctgtttagcccccagctccgtctaatgcaggcctggcctcttctttgcag	Underlined	Concordant	Absent
CRACR2A_1	exon 2	gctgagctcttcctggatgggtatggtctaattcggatccttgtgccctgcaccccccag	Underlined	Concordant	Absent
DGKA_1	exon 2	gtatgaattctttgggtatctctcacaaactgaccctggcccccctaaaacaccccacag	Underlined	Concordant	Distinct
DGKA_2	exon 2	gagaggtgttgggtctgaagacccactcatactgaaagtccctttccactctgtgctcag	Underlined	Concordant	Absent
DGKB_1	exon 2	ttaaactaacattgatcttatttgcctataatcttgttttcaacacctctttcattctag	Underlined	Concordant	Absent
DGKB_2	exon 2	agcctatgaaatttattttattggttgaccaccaattttcccttatctcctctactccag	Underlined	Concordant	Absent
DGKG_1	exon 2	acttcagccatccgcgcttcttagaggacacctcaaggcttacctctgtgtttcttacag	Underlined	Concordant	Absent
DGKG_2	exon 2	gaaggcaggtagacatgtcgatgatgaaaatggacaatgattgctctttggattccacag	Underlined	Concordant	Absent
DST_1	exon 2	tgagaatgtcttgagaaagaactaacaagtcactacttaccattgttttcaaaattttag	Underlined	Concordant	Distinct
DUOX1_1	exon 2	cagcctgggggttcaggcaggcaggcgggggctctccttatggagtcctccctctcccag	Underlined	Concordant	Absent
DUOX1_2	exon 2	tcctgtgtctgggtcgcaggccccagtcagggccggatggttcctctcccccaaccccag	Underlined	Concordant	Absent
DUOX2_2	exon 2	cacctacccaagcctgaccttgctgggtgacaggctgctgtgtctctggtcctcctccag	Underlined	Discordant	Absent
EFCAB1_1	exon 2	gatactttactgagagttattatgcaggacaggtgttccatttaacctctctccctttag	Underlined	Concordant	Absent
EFCAB1_2	exon 2	cagagaaaatattaccttactgatagcatcaaattcatgatttgttattttcttaaaaag	Underlined	Discordant	Absent
EFCAB1_3	exon 2	agagcatgtatttgcagtaatcattttacgtgttgcctaacatgtttctcattcccctag	Underlined	Concordant	Absent
EFCAB11_3	exon 2	tctcggtgcataggtgttaacgagaataatgtgtaaatgactttttgtttcattttccag	Underlined	Concordant	Absent
EFCAB3_2	exon 2	tatactctgataattaaaatacatcttatccttgtcctgagtctcagatttttgttgcag	Underlined	Concordant	Absent
EFCAB6_8	exon 2	gcatgtgtggccgtccggggctcttggggaagggctttgacgtgtgtgttttgtttttag	Underlined	Concordant	Absent
EFCAB7_3	exon 2	cccttcttcagcgtagttgccttagtgacaagaaataactagctatttttataattttag	Underlined	Concordant	Absent
EPS15_1	exon 2	cctcgagtagaacatgaactgaaagaacattaatcttttttcaattattctctttttaag	Underlined	Concordant	Absent
FKBP7_1	exon 2	agttactggaaattcactgtgataccttttaattaaaggaatgttattttggccttccag	Underlined	Discordant	Absent
FSTL4_1	exon 2	tcaatgcctatgactctaaactcatctgattctggccttgttctcctcctcaccccacag	Underlined	Concordant	Absent
GCA_3	exon 2	caatcttgcagtgttcttatgttatttacatttagaagttttaatttatctcttttttag	Underlined	Concordant	Absent
GPD2_2	exon 2	ccatgaagaagagagtaagttggcctgcgttctgaatctgttgcatattttctctttaag	Underlined	Concordant	Absent
GUCA1A_2	exon 2	gcctgaggctggagtgagcggggcccggatgggctcacggcggccgcgcccctcgcccag	Underlined	Concordant	Absent
GUCA1A_3	exon 2	ctacccctgagataggataaggatgggcccctctcacttctgccccttcttccctcccag	Underlined	Concordant	Absent
GUCA1A_4	exon 2	tgctctggactgcagaaatgaacaccctcctccccctgattccctttctctctaccccag	Underlined	Concordant	Absent
GUCA1B_2	exon 2	gaatggcctatgctctggggaggtgggctgtgccctcagcagcatccacatctaatgcag	Underlined	Concordant	Absent
GUCA1B_3	exon 2	ctggggtgaaggtggagctttcagggtctcccgtcaatgcagctgagttttctttggcag	Underlined	Concordant	Absent
GUCA1B_4	exon 2	tgcccccagacccaggtctccccttcttctacatgaccacctctcctcccccttgctcag	Underlined	Concordant	Absent
GUCA1C_2	exon 2	aaataaaaaacaattattcttcttaaatatttatttctcttttcatcttactttccatag	Underlined	Discordant	Absent
GUCA1C_3	exon 2	gttgcaaaatgtatttgcttccagaaaagttgacctctttcatttaatgtctttttgcag	Underlined	Concordant	Absent
GUCA1C_4	exon 2	tcatttgtgccagtgagtggtatagacaaagcctcttattaactgtttattattttccag	Underlined	Concordant	Absent
HPCA_3	exon 2	tcttgcgggtgggggctcgggcaggctcctctcactccccgcctcccctcccgcccccag	Underlined	Concordant	Absent
HPCA_4	exon 2	tccgcctcccctcgctaggctgccgcctcctcccccatcaccgctcccctcgccctgcag	Underlined	Concordant	Absent
HPCAL1_3	exon 2	ttgctgcacccgcccaagcccccgggcctctgagcacagtgtcattgcccccatccgcag	Underlined	Concordant	Absent
HPCAL4_3	exon 2	cccgctgcttctcggggccccttgtgggtgttcacacctccctcctccttccctcaccag	Underlined	Concordant	Absent
ITSN1_1	exon 2	ggttttggaaaggttcttttatggtcacagttgttctcaggccatgctgttggtttgcag	Underlined	Discordant	Absent
ITSN1_2	exon 2	gaatagtaaaaagcatgaattttcatgaaaccggattacagttaactttttgttgaatag	Underlined	Concordant	Absent
KCNIP1_3	exon 2	acctaggaagagcttgacctcatggtttccacactgtgtgcttttatgtccctgctccag	Underlined	Concordant	Absent
KCNIP1_4	exon 2	agtaagctttggaatggagatcaccagattctgtaaagtgctttctgttatgtctttcag	Underlined	Concordant	Absent
KCNIP2_3	exon 2	aagggatcaagggaggctggaggctctgaggaaggatcctcttctctcttggcctaacag	Underlined	Concordant	Absent
KCNIP2_4	exon 2	ttctgtctgcctctctcttgccatccctcctgttctccctgcctgaccaccttcttgcag	Underlined	Concordant	Absent
KCNIP3_3	exon 2	ctttgggccctcacagccaccccggccttgcagcaggctcatgccagcctccccctccag	Underlined	Concordant	Absent
KCNIP3_4	exon 2	caggggcggggctgtctctgctggggcacagactcactttgggcatggcttgggttgcag	Underlined	Concordant	Absent
KCNIP4_2	exon 2	caagtcttatgtaggatatggaaacactgacttaatgatactccctttttaccatttcag	Underlined	Concordant	Absent
KCNIP4_4	exon 2	ccaggtgtgagggtattaagggataagtctaaatacaatttttgttttcttcctgaacag	Underlined	Concordant	Absent
LCP1_1	exon 2	cctctctaaaagctgttgcctgaatcgtcctgaagcttcagtatattgtgtacattacag	Underlined	Discordant	Absent
LCP1_2	exon 2	ttcctttgtgattttcttgatcactgcttgagtttctaaagatacattatatttttgcag	Not predicted		Absent
LPCAT1_1	exon 2	ctggcgtttctccagtgccgaaggcggccgagctgtggctgagagcgtctctccccacag	Underlined	Concordant	Absent
LPCAT2_1	exon 2	taggattaatagtaattccactagtggccctcctaattgatttatcccatcctttcacag	Underlined	Concordant	Absent
LPCAT2_2	exon 2	agattattccctaccactatgatcctgagggagctaattcttacattttattttcttcag	Underlined	Concordant	Absent
MACF1_1	exon 2	taaccgccaaccgaacaagtacccctcttaatgtttcaaaatatgattccttttctccag	Underlined	Discordant	Absent
MICU1_2	exon 2	tatcagtggtgttgttccaaggccaacacttatccctgttgtttttgcctcttcctctag	Underlined	Concordant	Absent
MYL10_1	exon 2	tgggggaggtggccgggcttggaagggcaggtgactacttagcacctgtgtctctgccag	Underlined	Concordant	Absent
MYL2_1	exon 2	ctcttgggcaactctgccagtttctcccaggctgagctgccaatcacttcccttccacag	Underlined	Concordant	Absent
MYLPF_1	exon 2	gtagggatgctgaggctgggccatgggggacctaaccctccccaccacggccctccccag	Underlined	Concordant	Absent
NCALD_3	exon 2	taggtctattgtgtgccatactgtttttctgtcttaccaccatgtcgcttctgtccccag	Underlined	Concordant	Absent
NCALD_4	exon 2	aagggtgtaagctcatgcagctgccaccagccaccactcacctgtcctcttgcttcctag	Underlined	Concordant	Absent
NCS1_2	exon 2	cagcctgacccggtggcctggccggcactgactgaggcaatcccctctctctcctgtcag	Underlined	Concordant	Absent
NCS1_3	exon 2	ttgaagacccctccccactgccccagcccaggatcactcagcagtgctgcttgcttacag	Underlined	Discordant	Absent
NCS1_4	exon 2	cttgtctagagccctctcctgggaggccctgcaccctcagccgcctctctctgctcacag	Underlined	Concordant	Identical
NECAB1_1	exon 2	aacgttcgttgcaatatttatctaaaatgctgataaaattttttcctttttcctttccag	Underlined	Concordant	Absent
NECAB2_1	exon 2	gctgcaggaagcgcttgcctctccctggcccagggctgactccgcctctcttttctgcag	Underlined	Concordant	Absent
NECAB2_2	exon 2	gtcaggcctgctaaccccctctctgtctctgtctgtctctgcctctgtctgtctctgcag	Underlined	Concordant	Absent
NINL_4	exon 2	gtgagggcggttgggtggagctcttgtgggtgggcctgagatatgacggcttttgtttag	Underlined	Concordant	Absent
NKD1_1	exon 2	tgtattttcaaggccctgtgactgaaaccctgcatgggtctccgcttccctcccattcag	Underlined	Concordant	Absent
NOX5_2	exon 2	aattcaaagcccaggccctgcggccacagttgtgctgtcttccacccttctcgcccacag	Underlined	Discordant	Absent
NUCB1_1	exon 2	gggaccttacacatcccgtcctcggtcccctgagataccttgctatcctcttcccttcag	Underlined	Concordant	Identical
NUCB1_2	exon 2	gccaggcgggggagaggacgggcccccagctctgtcactcacccttatctggctccccag	Underlined	Concordant	Absent
NUCB2_1	exon 2	ttttaattattttctaagttattaaaatctatttttgcatttgtaacttttaaactttag	Underlined	Discordant	Identical
NUCB2_2	exon 2	gtgtctaaataatatgagaaagatttactttatattatgtatacattttgttttaatcag	Underlined	Discordant	Absent
OCM_1	exon 2	tgtaaacacagagatgcatgatctttttgaaaatccccatggatctttattatcctgtag	Underlined	Discordant	Absent
PDCD6_1	exon 2	tttgttttgcttttcctgaactttcgatcgccagcttatttggtcttcttgatgttatag	Underlined	Discordant	Absent
PDCD6_3	exon 2	tgttggcacatacctcccgtctctcccagccttctctgactctgactttccctcttgaag	Underlined	Concordant	Identical
PEF1_3	exon 2	ttgatggaggtgctcatggcaggtttttgtgtgtctggtctgtgtgcccctcttctccag	Underlined	Concordant	Absent
PLCD1_1	exon 2	tctggctgggaccttggtaggttccagggttcctgggttctttccttacttcttgcccag	Not predicted		Absent	U12
PLCD1_2	exon 2	gggcccttgaccccggcccaaggcctgctctgagcccactcggctgtcctggctctgcag	Underlined	Concordant	Absent
PLCD3_2	exon 2	caaaggggccaggtttcctggagtgtctgcctcctctgagcttctcctgctgctccccag	Underlined	Concordant	Identical
PLCD4_1	exon 2	gcacacacaactgcacacacaaacagatacattagtgcttttgccttgactcatacctgg	Underlined	Concordant	Absent
PLCD4_2	exon 2	taaaaagataacatttcccattaaaagtttcattcactctcccctaaacctctcttgcag	Underlined	Discordant	Absent
PLCG1_1	exon 2	catctcccaggcctgactgtagatggagaagtggccctcacctcaggcttctctctccag	Underlined	Concordant	Absent
PLCH1_1	exon 2	gtgagagagcagtttttaattttgatgagagcacaggtgttttctttgacctttctgcac	Underlined	Discordant	Absent
PLCH2_1	exon 2	agggtggaggtgtcagggctgggcccatggatcgctgttggcccctaactcggcaccaaa	Not predicted		Absent
PLS1_1	exon 2	atccttattgtacaccttcaacaaagattacaaaatatattttataatatatctttacag	Underlined	Discordant	Absent
PLS1_2	exon 2	ccattttgtcaggtttttattgattatctgattctcaattttacttatgttccattccag	Underlined	Concordant	Absent
PLS3_1	exon 2	actctaacttctgtctttcaattttttttccttttttgcttgctctccttttttacaaag	Underlined	Concordant	Absent
PLS3_2	exon 2	atgcttattgtgcatagtttgaaattaattgtgaatcaacaaaattactttaattaatag	Underlined	Discordant	Absent
PPEF1_2	exon 2	acccttgccttaggtgggtcttaaaatgaacactcacaaccttctcctatattcttttag	Underlined	Concordant	Absent
PPEF2_2	exon 2	gagaaaatgaacattaaaaactagactaactcactgaagtgatttcctccctctgataag	Underlined	Discordant	Absent
PPP2R3A_2	exon 2	aatctggataaataaaaggtctttaccaggcccatgataatgattgtccttatcatctag	Underlined	Discordant	Absent
PPP2R3B_1	exon 2	ctgcaggtcacgggctgggagggcccagggcaggggctgacagagctcgccgtgccgcag	Underlined	Concordant	Absent
PPP2R3C_1	exon 2	tattcttctgattaaaattttattgtggtcataagtgtctttattatttttcttcccaag	Underlined	Discordant	Absent
PPP3R1_2	exon 2	atgttttttgtgtaaaaaattggaagttctgatttgtgaacatttttaactcttattcag	Underlined	Concordant	Identical
PPP3R1_3	exon 2	tgaaagcatttacttgtgattgctttgtaattggaattgattttccttccttttttttag	Underlined	Discordant	Identical
PPP3R1_4	exon 2	gaccacgaatgaggagtttctcagacactgtgaagcttgatttgttcctgtctgttgcag	Underlined	Concordant	Absent
PVALB_1	exon 2	cgtcctgcaaggcgacctcggcctgactccctcaccggctttctcccttttctcctccag	Underlined	Concordant	Absent
PVALEF_1	exon 2	tgagtcactgggcactggccggaagccccttggccctgactcgagcccccttggccccag	Underlined	Concordant	Absent
RASGRP1_1	exon 2	ctaaagggagagaagaccggtttctctttagtaatcaccaaaaaaactcctttttcacag	Underlined	Discordant	Absent
RASGRP2_1	exon 2	acctgatgtcccctttactctcccctcttctggctctgcgtgtccctctgcgtgccccag	Underlined	Concordant	Absent
RASGRP2_2	exon 2	gccagcggtggatggttctggggagggcccgagctgaagcgcccccgcaactccccacag	Underlined	Concordant	Absent
RASGRP3_1	exon 2	aataacaagttcagagcctgccttatagtcattcaataaatacttatctttcctttgcag	Underlined	Discordant	Absent
RASGRP3_2	exon 2	ggcaactacttagcaacctgttatttaaagattccctcccttctttgattctcttaacag	Underlined	Discordant	Absent
RCN1_1	exon 2	gataatataacagccttgtgcctgtgtgtgggtttctttttttttttttttgtactgcag	Underlined	Concordant	Absent
RCN1_4	exon 2	ttctcagacttcttagagcacatggccatcttgcattctgttttaccttttgcttcctag	Underlined	Concordant	Distinct
RCN2_1	exon 2	ccttactcttaagtatcagaattaacgtcacatgcgttgtgttctgggaaattctcatag	Underlined	Concordant	Absent
RCN2_4	exon 2	tggcagtgggactgaacattttgtaacttttttttttcttttttaatgaacgtggaatag	Underlined	Discordant	Absent
RCN2_6	exon 2	ttgtgaacatcttgctgaaaatacttattacacttgacacttttttgttttattttgaag	Underlined	Concordant	Absent
RCN3_4	exon 2	cagcctcccccaggagccagggtcatcggcccccagcctcaatgcccctttctcctccag	Underlined	Concordant	Absent
RCN3_6	exon 2	agggagggcttttgaaagcagggccgtgttgtcccctctgaaccctgaccctccctccag	Underlined	Concordant	Absent
RCVRN_3	exon 2	ccagggttgccagccccttaaagttcctcctaacgagttctttctttctgtttggtacag	Underlined	Concordant	Absent
REPS1_1	exon 2	tgagaaataaaaggatccaaagcggaatgtgattatattcacaataaacttatcttctag	Underlined	Discordant	Identical
REPS2_1	exon 2	ggccaagtaacttgttctgtaagccccatggtaggtactcatgacatttgtttcatttag	Underlined	Discordant	Absent
RHOT1_1	exon 2	atattatttgtggttttaacgctggtttgtttttaaatatatttttatgttttttgctag	Underlined	Concordant	Absent
RHOT2_2	exon 2	ccctgcccctgcccccgccccctccccggcacacacatcaccacatccctccttctgcag	Underlined	Concordant	Absent
S100A8_2	exon 2	tatgcctcggctctctctgagatctttaaactctggcttcttcctcctcaatcttgacag	Underlined	Concordant	Absent
SCGN_3	exon 2	ccacataattattccaagttatctgaggataaattaattagtgacttttgtgtatttcag	Underlined	Discordant	Absent
SCGN_4	exon 2	taataacgttcagaattagttcctgttacaagtacaaccattttcccttctgcatttcag	Underlined	Discordant	Absent
SCGN_5	exon 2	ttgccttgctttttggcttaagaaactgatatttgggcaattggatcttttctttttcag	Underlined	Concordant	Absent
SDF4_1	exon 2	ggctgttcggggtcctgggggcccagtctgacggccacctgcccatttgctgtcttgcag	Underlined	Concordant	Absent
SDF4_2	exon 2	gttgagaaggaagttcagctcagtatcagaggccctgacaggtgtgatctgctcttccag	Underlined	Concordant	Absent
SDF4_4	exon 2	cggggcaggtcctgcgggagccccagcctgggtgtgggctgacccattcccgtctcgcag	Not predicted		Absent
SDF4_5	exon 2	gctggccgcggagctcggagggggaaaggcgacgctgacctgtgccccgctcgcccgcag	Underlined	Concordant	Identical
SLC25A23_2	exon 2	ctggggttccccaggtgtcctcacacgcacatccttccccacctccggccccctccccag	Underlined	Concordant	Absent
SLC25A24_3	exon 2	aatttctgtggttcttaccagttctgagttttattttttgccctttttatttttttaaag	Underlined	Concordant	Identical
SMOC1_2	exon 2	ttatatctgcccccgacctttttttttttttttttgcattctccttccttctctcagtag	Not predicted		Absent
SPARC_1	exon 2	ggaagtgcgttatcatcgacacagccttatttttaaccgtgctcttttcttgctttgcag	Underlined	Concordant	Absent
SPARCL1_1	exon 2	tttgtgctactactctggctactttctaaaagtgtcattttgcttcttgtttttttatag	Underlined	Concordant	Absent
SPATA21_1	exon 2	ctgcaaggcatggacctgctccgaaggtccctgcccaccctactcctctggcctccacag	Not predicted		Absent
SPTAN1_1	exon 2	gggtggggggtgttcggcagcagggctgcctgctgagccgccctcggctttgtgctgcag	Underlined	Concordant	Absent
SPTAN1_2	exon 2	cctctgcccggggcacccacctgccctccctgctcaggctcttgcttcccccgctcctag	Not predicted		Absent
SRI_3	exon 2	ttattttttaatgagcttctgcaatcctttaacctttttactggatggcttttcttttag	Underlined	Concordant	Absent
TESC_1	exon 2	agggggtggcaggggccaggccccgcctgacggagtcccctctctcccctgccaccctag	Underlined	Concordant	Identical
TNNC1_2	exon 2	gaaggtgctgcctgcagtacctaccctggcctctgtaacggccatgctgcccacccccag	Underlined	Concordant	Absent
TNNC1_3	exon 2	gcatgggtggggctgcctcatgccctccccacagccctaccctgagccccctccccacag	Underlined	Concordant	Absent
TNNC2_1	exon 2	ggtaggtgtgaggctgacagtccagcaggcctcacctctgccctctgccctccctcgcag	Underlined	Concordant	Absent
TNNC2_2	exon 2	atggtggggagaggcggcagcggctgggctcaggctcagtctgccacctgctgcccgcag	Underlined	Concordant	Absent
TNNC2_3	exon 2	tgtggtggccagggcagctcgccccggccctgagccctgccctgtccctcggacctgaag	Underlined	Concordant	Absent
USP32_2	exon 2	tgtcattattaacattaggaagcttggctgtgatttatggcatctcttcctattttacag	Underlined	Concordant	Distinct
USP32_3	exon 2	aatatattatacctcagaatacaaaaatgattttcctccataagagtttcttttcattag	Underlined	Discordant	Absent
VSNL1_3	exon 2	aagagctctctgtcctcctgggtttctggtaatatcacctacaatgcttttttccccaag	Underlined	Concordant	Absent
MYL12B_1	exon 2	gaaataactattgaaattaaatgtttttgtctttaaatgttaaaatgtgtattcttacag	Underlined	Discordant	Absent
RCN1_2	exon 2	aggaaacgcctttcttgaccgcacggtttaaaaacatttctgcatacatacatcctgcag	Underlined	Concordant	Distinct
CABP1_4	exon 2	agcaacctggggaggcctctggctgctgcttgctccccagctgctcctctacccttctag	Not predicted		Absent
CABP2_4	exon 2	gatcctcactcctagcgcagtccagagaacagacccaaaaccttggcttcgtcctggcag	Underlined	Discordant	Absent
CABP4_4	exon 2	ccagcacctcctgggatccctgacgtggactgacccaagccctgcccttctctcccgcag	Underlined	Concordant	Absent
CABP5_4	exon 2	ataatgttgggggcttttacaacgagatgccttactggggatttttttttttctttgcag	Underlined	Concordant	Absent
CALM1_4	exon 2	gtgttcattaaagctgttttcaaagataaccaaaagttactattatatttgtcttttcag	Underlined	Discordant	Absent
CAPN1_2	exon 2	gttgcccactctcccatgactggtctaagtgatggaatttccttcttaacggccacccag	Underlined	Concordant	Distinct	U12
CAPN11_1	exon 2	ttccctatcccctgggatgccttcttcactccttctctgctgtccttgaccaccttccag	Not predicted		Absent	U12
CAPN2_1	exon 2	actaggtgacactatgtgcaaatggacccacactcaagggctttccttgactgaaggcag	Underlined	Concordant	Distinct	U12
CAPN3_2	exon 2	tccctccaaatccagggggattttgctgtgtgctgtgtagccctgacctccctcctccag	Underlined	Concordant	Absent	U12/U2
CAPN9_2	exon 2	tcccacgaggagcctcaggttgaaacactgctcatgtctcccttaacccacatggcacag	Underlined	Discordant	Absent	U12
CAPNS1_2	exon 2	agtgcatgtgatgcatgcatctgggtgtagctgtcactcttcttaacaccctcccaccag	Underlined	Concordant	Absent	U12
CETN3_4	exon 2	ggattctgaaaaaataaaatgtttatatttctgactatttcattttctttcttaccacag	Underlined	Concordant	Absent
CIB4_3	exon 2	gccccacctcactgcctgacatggggttccactcaactgtcttctgtgctccctcgccag	Underlined	Discordant	Absent
EPS15L1_1	exon 2	ggtctcactctcacccagtccttcctcccacagttacccatgctggtctctcccttgcag	Underlined	Discordant	Absent
OCM_2	exon 2	gcacgtctgtaaagaaccaagccacctccactgaccctgttctcacctcttctgttctag	Underlined	Concordant	Absent
PVALB_2	exon 2	tggacagtctctcttgcatccccgcctctgactcactttccttgtcattttgttctgcag	Underlined	Concordant	Absent
S100G_2	exon 2	agcagtaactgattcattttttctcccctcccttctcccatccttttttatgtaaaacag	Underlined	Discordant	Absent
SLC25A24_2	exon 2	gaaataatttagtgcatcagcccatattggcaataacttctctctaatttttttttatag	Underlined	Concordant	Absent
SRI_2	exon 2	cagtgtaatgtgaatttttggatttgtgttaatatgtatgtacttttcttgatttaacag	Underlined	Discordant	Absent
TNNC1_4	exon 2	cctgcctccatgccctgcccagcccctaccctcaacccacacctgcccctctttccacag	Underlined	Concordant	Absent
TNNC2_4	exon 2	ctggcctggcctctgcgtccccagtgggacccctgaccctctccctctcctttccctcag	Underlined	Concordant	Absent
CAPN3_3	exon 2	gaatggggttgatttggagattcagtgtgtgacctccatcctcaaattttctattgccag	Underlined	Concordant	Absent
FSTL5_1	exon 2	ttatattatagaaattttaagacacaaatctaaaggtatggtttataattttcttgttag	Underlined	Concordant	Absent
ITSN2_1	exon 2	aacgttagttttcccaccaccacaccacatagcaatctacctacctcatgctccttttag	Underlined	Discordant	Absent
LETM1_1	exon 2	tctgcctcactgtgctgtagggcgcagccacctgagcctctccctttcccacgtgtgtag	Underlined	Concordant	Identical
PRKCSH_1	exon 2	ccccaactgagagccactggggcctcacccctccagtctgcttctgccacgcccccgcag	Underlined	Discordant	Distinct
NOX5_3	exon 2	caggtacagagtggggtgctggggcaggcccgcactgggcttcatccccactcgggacag	Underlined	Concordant	Absent
CALB1_3	exon 3	aaatgaaagtagacgatatattattaatgaaattaatctaagtgttctttgttttaacag	Underlined	Discordant	Absent
CALB1_4	exon 3	ttgtaagtggatccttttcaaaaaatgtaatatattaatataatgtttttctctcaaaag	Underlined	Discordant	Absent
CALU_4	exon 3	catgaggcagttttggggaaaagacaaacccttcttttgtatgtatgtctgtgtacccag	Not predicted		Absent
CAPN1_3	exon 3	cccccatcctgttgggcaggggctgcgcctcactgaccttcactcactctcctggaccag	Underlined	Concordant	Distinct
CAPN11_2	exon 3	ggatggcagtgtccagaggcccagacttttcccctccccacttctctctccctctctcag	Not predicted		Absent
CAPN12_1	exon 3	gatgcaatgccaaggtgggttccctgtgggccactgggctcagaagcagcctccccctag	Underlined	Concordant	Absent
CAPN2_2	exon 3	cgcagctaaatggaacaatctaatgcttagcaatgagtttgtttgttcatgtaacttcag	Underlined	Discordant	Identical
CAPN8_2	exon 3	tatgggagacagtgctgagtcctccactctacctgtgacccaggctccctctgccctcag	Underlined	Concordant	Absent
CAPN9_3	exon 3	gcagactcacctcggggctcggatacagcgagtcctgggtctcctcctttgtccccacag	Underlined	Discordant	Absent
CAPNS1_3	exon 3	gggcatgggagtgggttgggccatgtggcccccgcacctgaaggactacatccatcttag	Underlined	Concordant	Absent
CHP2_3	exon 3	gatggggagttgcagccttcgtgccccctccttatggctgcctcttcactcatctctcag	Underlined	Concordant	Absent
DGKA_1	exon 3	agagtttggatggtggtagtaaaggggatatggctgtggctcttgccctttttgctccag	Underlined	Concordant	Absent
DGKB_1	exon 3	aaagatttaaaactcactaagatcttgtattcatattttttatctctctttctcttccag	Underlined	Discordant	Absent
DGKG_1	exon 3	tcttaatgacacatctctggttgtctccttttgatattttctccctttgctattttctag	Underlined	Discordant	Absent
EPS15_1	exon 3	ttcagtgggtggatgttaagtgcttttaatatatatgaccctggttcatttattttgaag	Underlined	Concordant	Absent
KCNIP1_4	exon 3	tacagagctctcagggaggagactcagagttctaaccctcttgccctccttttttcccag	Underlined	Concordant	Absent
KCNIP2_4	exon 3	tctgataagctccttctctttctctctcttcaatctgcctcgctcacatcatggccacag	Underlined	Concordant	Absent
KCNIP3_4	exon 3	agggggtcggatttggagcccacccagcacctgaaggcctcccttcctctctccatgcag	Underlined	Concordant	Absent
KCNIP4_2	exon 3	tttttttgtttttgtttttttaaaaatgtcatataaaattgaatttttatttcttttcag	Underlined	Concordant	Absent
KCNIP4_4	exon 3	atagtgtacttttccttgcagatatgctgaatttaatcgctctgtgtttctcccttacag	Underlined	Concordant	Absent
MYL10_1	exon 3	tccgaggcccaagctctgatctctcttatcctccctgcccccacctctcacctcccacag	Underlined	Concordant	Absent
MYL2_1	exon 3	gtgtcataatggttctttctccccagctcggagtccctgagtgtgtgtttcctaccctag	Underlined	Concordant	Absent
MYLPF_1	exon 3	gaagcgcaggcccggccccaggagcctgctccagcccatgcttcccccaaccccctccag	Not predicted		Absent
NECAB1_1	exon 3	aaaaacagaacaatgtacaaaattaaaataatttgtgtctctttgttcttgccatttcag	Underlined	Concordant	Absent
NECAB2_1	exon 3	tagccccaccagccttatctctgcagacaccagctcctttctctgcttccttccttgcag	Not predicted		Absent
NECAB2_2	exon 3	ggagtgctgagtgggaggggcaggacctgtgacccctgacctttgcctttccttccccag	Underlined	Concordant	Absent
NUCB1_1	exon 3	gtcgggaatgagctcgctggggacctctcaatgctgtctgcctctcgcttgctcctgcag	Underlined	Concordant	Distinct
NUCB2_1	exon 3	ctctctttttttcctgttactttctttcctttcatgttcatttaaaatttttctttttag	Underlined	Discordant	Absent
PDCD6_1	exon 3	aactcagtgtcccagaaagattttccttttactttaactcctgttgttgtttgttttcag	Underlined	Concordant	Absent
PLCG1_1	exon 3	cacaggtcagaggtcatgagaagctggatgagaccactggggatgtccctgttttctcag	Underlined	Concordant	Absent
RCN1_4	exon 3	gggtgggggaggtttaccttcccactttcctttgtaaccaacaataaccttcccttctag	Underlined	Discordant	Distinct
RCN2_4	exon 3	cttcttattggatacatgtgatattcttgtgtatgtatatttgtgtttttttatattaag	Underlined	Discordant	Distinct
RCN3_4	exon 3	ccagctccactagacccccagagctgcccctgaccttgtcccctctgtcccggcccccag	Underlined	Concordant	Absent
SCGN_3	exon 3	aagacctttgcagtttatttgctcactatataaagtatgattcttctcttggcgccacag	Underlined	Concordant	Absent
SCGN_4	exon 3	gttttcgtataactgagagctgaacgatccttacgtggatttttttttttttctatttag	Underlined	Discordant	Absent
TESC_1	exon 3	tgccccccacgaccctgatggaggcccaaggtcaccgtttgtttccgccccacctggcag	Underlined	Discordant	Absent
EPS15L1_1	exon 3	ctcctgatggtcccggccccagccttgccccttcagtgccattgttgtttgcacctgcag	Underlined	Discordant	Absent
SRI_2	exon 3	tttcatttaatccttagaaaatatcgcaaaatacagctctaatccttgattacagttcag	Underlined	Concordant	Distinct	U12
CAPN3_3	exon 3	tagaaggcaggcccaaggcctccagctccacgtccacctctaacatggtcccctccacag	Not predicted		Absent

## Sheet: BP consensus
Consensus of BPP-predicted branch sites in introns preceding Zn and Ca exons and controls
